# Supplementary material for: The E3 ubiquitin ligase WWP2 regulates pro-fibrogenic monocyte infiltration and activity in heart fibrosis
Source: Nat Commun. 2022 Nov 30;13:7375. doi: 10.1038/s41467-022-34971-6 (PMC9712659; doi:10.1038/s41467-022-34971-6)
Supplement: Supplementary file 4 — Source Data [file 41467_2022_34971_MOESM4_ESM.zip]

Archive with 2 entries (2 files):
- 359229_2_data_set_7039930_rkm3v3.pdf
- 359229_2_data_set_7060072_rkx98m.xlsx
