# Supplementary material for: The E3 ubiquitin ligase WWP2 regulates pro-fibrogenic monocyte infiltration and activity in heart fibrosis
Source: Nat Commun. 2022 Nov 30;13:7375. doi: 10.1038/s41467-022-34971-6 (PMC9712659; doi:10.1038/s41467-022-34971-6)
Supplement: Supplementary file 4 — Source Data [file 41467_2022_34971_MOESM4_ESM.zip › 359229_2_data_set_7060072_rkx98m.xlsx]

## Sheet: Annotation of Source Data
	Annotation of Source Data
1	Source Data 1: Processed raw data for Figure 1c
2	Source Data 2: Processed raw data for Figure 1f
3	Source Data 3: Processed raw data for Figure 2b
4	Source Data 4: Processed raw data for Figure 2f
5	Source Data 5: Processed raw data for Figure 2g
6	Source Data 6: Processed raw data for Figure 3a, x-axis
7	Source Data 7: Processed raw data for Figure 3a, y-axis
8	Source Data 8: Processed raw data for Figure Supplementary Figure 8
9	Source Data 9: Processed raw data for Figure Supplementary Figure 8
10	Source Data 10: Processed raw data for Figure 5a
11	Source Data 11: Processed raw data for Figure 5a
12	Source Data 12: Processed raw data for Figure 5b
13	Source Data 13: Processed raw data for Figure 5c

## Sheet: Source Data 1
Gene	p_val	avg_log2FC	pct.1	pct.2	p_val_adj	cluster	gene	GENENAME
Folr2	7.60104e-71	2.31237	0.975	0.302	1.23692e-66	0	Folr2	folate receptor 2 (fetal)
Lyve1	1.23657e-69	2.78316	0.809	0.139	2.01226e-65	0	Lyve1	lymphatic vessel endothelial hyaluronan receptor 1
F13a1	2.67412e-66	2.44677	0.994	0.479	4.3516e-62	0	F13a1	coagulation factor XIII, A1 subunit
Cbr2	3.73649e-58	1.97169	0.943	0.321	6.08039e-54	0	Cbr2	carbonyl reductase 2
Timd4	2.95396e-56	1.38035	0.586	0.055	4.80697e-52	0	Timd4	T cell immunoglobulin and mucin domain containing 4
Gas6	8.54136e-51	1.62432	0.962	0.411	1.38994e-46	0	Gas6	growth arrest specific 6
Mrc1	1.62688e-50	1.518	1	0.729	2.64742e-46	0	Mrc1	mannose receptor, C type 1
Pf4	1.29617e-49	1.71477	1	0.692	2.10925e-45	0	Pf4	platelet factor 4
Fcgrt	3.5667e-48	1.67594	0.943	0.519	5.80409e-44	0	Fcgrt	Fc receptor, IgG, alpha chain transporter
Ltc4s	3.77249e-47	1.85527	0.739	0.196	6.13897e-43	0	Ltc4s	leukotriene C4 synthase
Selenop	1.91441e-45	1.3544	1	0.921	3.11532e-41	0	Selenop	selenoprotein P
Ccl6	1.40694e-44	1.97991	0.975	0.658	2.28952e-40	0	Ccl6	chemokine (C-C motif) ligand 6
Cd163	9.38049e-43	1.91667	0.771	0.251	1.52649e-38	0	Cd163	CD163 antigen
Cfh	6.10622e-41	1.36192	0.968	0.586	9.93666e-37	0	Cfh	complement component factor h
Ccl24	7.26922e-41	1.87781	0.554	0.089	1.18292e-36	0	Ccl24	chemokine (C-C motif) ligand 24
Fgfr1	1.31519e-39	0.965367	0.42	0.036	2.14021e-35	0	Fgfr1	fibroblast growth factor receptor 1
Ccl9	1.71987e-38	1.49186	0.949	0.662	2.79874e-34	0	Ccl9	chemokine (C-C motif) ligand 9
Tns1	6.40286e-38	1.07109	0.637	0.129	1.04194e-33	0	Tns1	tensin 1
Ednrb	1.46936e-37	1.15873	0.369	0.026	2.39109e-33	0	Ednrb	endothelin receptor type B
Timp2	5.49986e-37	1.21624	0.981	0.737	8.94992e-33	0	Timp2	tissue inhibitor of metalloproteinase 2
Fxyd2	3.57861e-36	1.4652	0.618	0.148	5.82348e-32	0	Fxyd2	FXYD domain-containing ion transport regulator 2
Ap2a2	6.83205e-34	1.10931	0.943	0.598	1.11178e-29	0	Ap2a2	adaptor-related protein complex 2, alpha 2 subunit
Igfbp4	1.65907e-33	1.31916	0.771	0.28	2.6998e-29	0	Igfbp4	insulin-like growth factor binding protein 4
Snx2	3.25047e-33	1.25131	0.879	0.424	5.28949e-29	0	Snx2	sorting nexin 2
Pmp22	8.91203e-33	1.13392	0.79	0.285	1.45025e-28	0	Pmp22	peripheral myelin protein 22
Serpinb6a	1.14467e-32	1.12025	0.834	0.344	1.86272e-28	0	Serpinb6a	serine (or cysteine) peptidase inhibitor, clade B, member 6a
Wwp1	3.26842e-32	1.22486	0.86	0.418	5.31869e-28	0	Wwp1	WW domain containing E3 ubiquitin protein ligase 1
Stab1	9.95418e-32	1.12184	0.975	0.73	1.61984e-27	0	Stab1	stabilin 1
Ninj1	1.14541e-31	1.38201	0.777	0.347	1.86393e-27	0	Ninj1	ninjurin 1
Glul	8.60482e-30	1.05959	0.962	0.57	1.40026e-25	0	Glul	glutamate-ammonia ligase (glutamine synthetase)
Ahnak	2.0462e-29	1.15039	0.962	0.718	3.32977e-25	0	Ahnak	AHNAK nucleoprotein (desmoyokin)
Serinc3	2.13495e-29	0.814515	0.994	0.905	3.47421e-25	0	Serinc3	serine incorporator 3
Klf2	5.30189e-29	1.44792	0.955	0.665	8.62777e-25	0	Klf2	Kruppel-like factor 2 (lung)
Npl	6.33099e-29	0.716084	0.452	0.079	1.03024e-24	0	Npl	N-acetylneuraminate pyruvate lyase
Fcna	4.8793e-28	0.975024	0.357	0.045	7.94008e-24	0	Fcna	ficolin A
Stard8	1.262e-27	1.07132	0.707	0.268	2.05365e-23	0	Stard8	START domain containing 8
Maf	3.83328e-27	0.926795	0.987	0.811	6.2379e-23	0	Maf	avian musculoaponeurotic fibrosarcoma oncogene homolog
Itm2b	2.83348e-26	0.722273	1	0.986	4.61093e-22	0	Itm2b	integral membrane protein 2B
Cltc	5.86497e-25	0.872859	0.962	0.754	9.54407e-21	0	Cltc	clathrin, heavy polypeptide (Hc)
Colec12	5.93598e-25	0.858817	0.338	0.048	9.65961e-21	0	Colec12	collectin sub-family member 12
Cmah	5.99725e-25	0.853399	0.573	0.165	9.75933e-21	0	Cmah	cytidine monophospho-N-acetylneuraminic acid hydroxylase
Selenbp1	5.56606e-24	0.806352	0.401	0.079	9.05765e-20	0	Selenbp1	selenium binding protein 1
C1qc	1.0559e-23	0.678294	1	0.928	1.71827e-19	0	C1qc	complement component 1, q subcomponent, C chain
Trf	1.86012e-23	0.91257	0.968	0.765	3.02698e-19	0	Trf	transferrin
Dok2	2.48903e-23	0.835422	0.599	0.194	4.0504e-19	0	Dok2	docking protein 2
Pepd	1.33435e-22	0.876735	0.631	0.239	2.17139e-18	0	Pepd	peptidase D
Crip1	1.78909e-22	0.945867	0.994	0.892	2.91139e-18	0	Crip1	cysteine-rich protein 1 (intestinal)
Pltp	2.2887e-22	0.987641	0.968	0.737	3.7244e-18	0	Pltp	phospholipid transfer protein
Aldh2	6.5744e-22	0.867542	0.866	0.493	1.06985e-17	0	Aldh2	aldehyde dehydrogenase 2, mitochondrial
Dab2	1.76366e-21	0.735422	0.987	0.905	2.87e-17	0	Dab2	disabled 2, mitogen-responsive phosphoprotein
Mgl2	4.12839e-21	1.02505	0.79	0.361	6.71813e-17	0	Mgl2	macrophage galactose N-acetyl-galactosamine specific lectin 2
Etv1	4.18512e-21	0.607428	0.427	0.1	6.81045e-17	0	Etv1	ets variant 1
Igf1	5.16262e-21	0.931413	0.834	0.424	8.40114e-17	0	Igf1	insulin-like growth factor 1
Wfdc17	5.8671e-21	1.18929	0.994	0.838	9.54753e-17	0	Wfdc17	WAP four-disulfide core domain 17
Reps2	5.95653e-21	0.651063	0.369	0.076	9.69306e-17	0	Reps2	RALBP1 associated Eps domain containing protein 2
Nrp1	7.24313e-21	0.839332	0.809	0.424	1.17868e-16	0	Nrp1	neuropilin 1
Tcn2	2.15102e-20	0.840756	0.726	0.349	3.50035e-16	0	Tcn2	transcobalamin 2
Gas7	8.17382e-20	0.848777	0.803	0.416	1.33013e-15	0	Gas7	growth arrest specific 7
Txnip	1.22859e-19	0.790938	0.987	0.845	1.99929e-15	0	Txnip	thioredoxin interacting protein
P2ry12	1.71559e-19	0.679471	0.414	0.108	2.79178e-15	0	P2ry12	purinergic receptor P2Y, G-protein coupled 12
Clec10a	2.33641e-19	0.779781	0.42	0.107	3.80203e-15	0	Clec10a	C-type lectin domain family 10, member A
Blvrb	2.66021e-19	0.752965	0.879	0.562	4.32896e-15	0	Blvrb	biliverdin reductase B (flavin reductase (NADPH))
Hpgd	4.75724e-19	0.936106	0.847	0.512	7.74145e-15	0	Hpgd	hydroxyprostaglandin dehydrogenase 15 (NAD)
Rnase4	5.15157e-19	0.811208	0.783	0.445	8.38316e-15	0	Rnase4	ribonuclease, RNase A family 4
Clta	1.24463e-18	0.667521	0.987	0.866	2.02538e-14	0	Clta	clathrin, light polypeptide (Lca)
Hmox1	1.37216e-18	0.782565	0.682	0.316	2.23291e-14	0	Hmox1	heme oxygenase 1
C1qa	1.46135e-18	0.57273	1	0.942	2.37805e-14	0	C1qa	complement component 1, q subcomponent, alpha polypeptide
Lyz2	2.34549e-18	0.616213	1	0.995	3.81681e-14	0	Lyz2	lysozyme 2
Tmod1	2.69941e-18	0.569255	0.299	0.053	4.39275e-14	0	Tmod1	tropomodulin 1
Alox5	5.04695e-18	0.686002	0.561	0.199	8.21289e-14	0	Alox5	arachidonate 5-lipoxygenase
Plekhg5	1.2553e-17	0.541062	0.255	0.038	2.04275e-13	0	Plekhg5	pleckstrin homology domain containing, family G (with RhoGef domain) member 5
Add3	1.28657e-17	0.665151	0.478	0.149	2.09364e-13	0	Add3	adducin 3 (gamma)
Cd36	1.71134e-17	0.872587	0.643	0.278	2.78487e-13	0	Cd36	CD36 molecule
Rhobtb1	1.99482e-17	0.48501	0.274	0.046	3.24617e-13	0	Rhobtb1	Rho-related BTB domain containing 1
Ap1b1	2.43221e-17	0.701156	0.675	0.308	3.95793e-13	0	Ap1b1	adaptor protein complex AP-1, beta 1 subunit
Alox5ap	4.20703e-17	0.615545	0.968	0.866	6.8461e-13	0	Alox5ap	arachidonate 5-lipoxygenase activating protein
Rhob	4.67797e-17	0.868868	0.86	0.579	7.61245e-13	0	Rhob	ras homolog family member B
Eps15	6.02675e-17	0.752163	0.771	0.416	9.80733e-13	0	Eps15	epidermal growth factor receptor pathway substrate 15
Rin2	7.74107e-17	0.748805	0.599	0.256	1.2597e-12	0	Rin2	Ras and Rab interactor 2
Idh2	7.99393e-17	0.672454	0.561	0.222	1.30085e-12	0	Idh2	isocitrate dehydrogenase 2 (NADP+), mitochondrial
Bin1	8.48184e-17	0.755659	0.701	0.344	1.38025e-12	0	Bin1	bridging integrator 1
Dse	1.40384e-16	0.712662	0.656	0.297	2.28446e-12	0	Dse	dermatan sulfate epimerase
Rab11fip5	1.58859e-16	0.577015	0.58	0.22	2.58512e-12	0	Rab11fip5	RAB11 family interacting protein 5 (class I)
Pros1	2.41218e-16	0.634184	0.516	0.186	3.92535e-12	0	Pros1	protein S (alpha)
Fam213b	2.84777e-16	0.607391	0.51	0.182	4.63417e-12	0	Fam213b	NA
Eps8	3.39317e-16	0.68956	0.599	0.244	5.52171e-12	0	Eps8	epidermal growth factor receptor pathway substrate 8
Scpep1	4.03819e-16	0.69811	0.662	0.314	6.57135e-12	0	Scpep1	serine carboxypeptidase 1
App	4.69099e-16	0.61887	0.949	0.744	7.63364e-12	0	App	amyloid beta (A4) precursor protein
Ctsb	5.09704e-16	0.521708	1	0.966	8.29442e-12	0	Ctsb	cathepsin B
Slc9a9	5.74062e-16	0.636072	0.58	0.237	9.34171e-12	0	Slc9a9	solute carrier family 9 (sodium/hydrogen exchanger), member 9
Klf4	9.83637e-16	0.971312	0.726	0.411	1.60067e-11	0	Klf4	Kruppel-like factor 4 (gut)
Tnfsf12	1.25461e-15	0.720509	0.713	0.375	2.04163e-11	0	Tnfsf12	tumor necrosis factor (ligand) superfamily, member 12
Reep3	1.8333e-15	0.694612	0.688	0.349	2.98334e-11	0	Reep3	receptor accessory protein 3
Ifitm2	2.20182e-15	0.638304	0.981	0.89	3.58303e-11	0	Ifitm2	interferon induced transmembrane protein 2
Rgl1	2.21395e-15	0.607784	0.541	0.208	3.60276e-11	0	Rgl1	ral guanine nucleotide dissociation stimulator,-like 1
Lamp2	2.59315e-15	0.652835	0.955	0.739	4.21983e-11	0	Lamp2	lysosomal-associated membrane protein 2
Hprt	3.26646e-15	0.679091	0.739	0.392	5.31551e-11	0	Hprt	hypoxanthine guanine phosphoribosyl transferase
Arhgef3	3.39992e-15	0.500201	0.414	0.125	5.53269e-11	0	Arhgef3	Rho guanine nucleotide exchange factor (GEF) 3
Lamp1	4.15574e-15	0.589229	0.968	0.854	6.76263e-11	0	Lamp1	lysosomal-associated membrane protein 1
Ehd1	4.33686e-15	0.674608	0.586	0.249	7.05738e-11	0	Ehd1	EH-domain containing 1
Rhoa	7.33973e-15	0.598074	0.981	0.84	1.19439e-10	0	Rhoa	ras homolog family member A
Itsn1	9.1178e-15	0.705382	0.611	0.271	1.48374e-10	0	Itsn1	intersectin 1 (SH3 domain protein 1A)
S100a10	1.67994e-14	0.825503	0.796	0.531	2.73377e-10	0	S100a10	S100 calcium binding protein A10 (calpactin)
Snx6	1.70375e-14	0.691943	0.701	0.375	2.77252e-10	0	Snx6	sorting nexin 6
Prune2	2.06787e-14	0.545215	0.573	0.237	3.36504e-10	0	Prune2	prune homolog 2
Bank1	2.23537e-14	0.575789	0.478	0.175	3.63761e-10	0	Bank1	B cell scaffold protein with ankyrin repeats 1
Cd302	2.34269e-14	0.648552	0.694	0.369	3.81225e-10	0	Cd302	CD302 antigen
Scamp2	2.82278e-14	0.668268	0.752	0.428	4.59351e-10	0	Scamp2	secretory carrier membrane protein 2
Tspan3	2.98782e-14	0.541727	0.427	0.144	4.86208e-10	0	Tspan3	tetraspanin 3
Tmcc1	3.03784e-14	0.635695	0.911	0.56	4.94348e-10	0	Tmcc1	transmembrane and coiled coil domains 1
Sult1a1	3.63451e-14	0.567742	0.497	0.187	5.91444e-10	0	Sult1a1	sulfotransferase family 1A, phenol-preferring, member 1
Kitl	4.05464e-14	0.466809	0.287	0.069	6.59811e-10	0	Kitl	kit ligand
C5ar1	4.60184e-14	0.664199	0.93	0.653	7.48857e-10	0	C5ar1	complement component 5a receptor 1
Arsb	6.37277e-14	0.544448	0.369	0.113	1.03704e-09	0	Arsb	arylsulfatase B
Hexa	8.34643e-14	0.640637	0.904	0.716	1.35821e-09	0	Hexa	hexosaminidase A
Emp1	9.24157e-14	0.740793	0.439	0.153	1.50388e-09	0	Emp1	epithelial membrane protein 1
Csf1r	9.95568e-14	0.491426	0.987	0.936	1.62009e-09	0	Csf1r	colony stimulating factor 1 receptor
Gstm1	1.03715e-13	0.482087	0.382	0.119	1.68775e-09	0	Gstm1	glutathione S-transferase, mu 1
Evi5	1.35357e-13	0.468757	0.363	0.11	2.20267e-09	0	Evi5	ecotropic viral integration site 5
Ctsc	1.42681e-13	0.561184	0.994	0.907	2.32185e-09	0	Ctsc	cathepsin C
Lrp6	1.74973e-13	0.599911	0.611	0.268	2.84734e-09	0	Lrp6	low density lipoprotein receptor-related protein 6
Selenof	2.07481e-13	0.587868	0.892	0.61	3.37634e-09	0	Selenof	selenoprotein F
Tagln2	2.36826e-13	0.651135	0.917	0.742	3.85387e-09	0	Tagln2	transgelin 2
Usp24	2.64319e-13	0.471186	0.433	0.148	4.30126e-09	0	Usp24	ubiquitin specific peptidase 24
Ccdc152	3.14553e-13	0.751303	0.439	0.168	5.11873e-09	0	Ccdc152	coiled-coil domain containing 152
Mpp1	3.29648e-13	0.563381	0.643	0.314	5.36436e-09	0	Mpp1	membrane protein, palmitoylated
Comt	4.15062e-13	0.639684	0.732	0.447	6.75431e-09	0	Comt	catechol-O-methyltransferase
Gpr34	4.62662e-13	0.523848	0.516	0.21	7.52889e-09	0	Gpr34	G protein-coupled receptor 34
Sh3bp5	5.67555e-13	0.531164	0.427	0.156	9.23582e-09	0	Sh3bp5	SH3-domain binding protein 5 (BTK-associated)
Fcgr3	6.27061e-13	0.531235	0.981	0.854	1.02042e-08	0	Fcgr3	Fc receptor, IgG, low affinity III
Ncoa4	6.76686e-13	0.557718	0.433	0.158	1.10117e-08	0	Ncoa4	nuclear receptor coactivator 4
Dhrs3	8.78085e-13	0.629928	0.885	0.629	1.42891e-08	0	Dhrs3	dehydrogenase/reductase (SDR family) member 3
Klhl9	1.0142e-12	0.568622	0.471	0.187	1.65041e-08	0	Klhl9	kelch-like 9
Smagp	1.20932e-12	0.683093	0.631	0.338	1.96792e-08	0	Smagp	small cell adhesion glycoprotein
Snx3	1.24348e-12	0.607697	0.866	0.665	2.02352e-08	0	Snx3	sorting nexin 3
Hacd4	1.25262e-12	0.603859	0.771	0.455	2.03839e-08	0	Hacd4	3-hydroxyacyl-CoA dehydratase 4
2008-09-01	1.41141e-12	0.476651	0.439	0.163	2.29679e-08	0	2008-09-01	NA
Ehd4	1.46381e-12	0.589914	0.917	0.706	2.38206e-08	0	Ehd4	EH-domain containing 4
Serpinb8	1.59925e-12	0.60491	0.414	0.156	2.60246e-08	0	Serpinb8	serine (or cysteine) peptidase inhibitor, clade B, member 8
Psd3	2.04819e-12	0.662194	0.51	0.215	3.33302e-08	0	Psd3	pleckstrin and Sec7 domain containing 3
2610507B11Rik	2.38214e-12	0.639879	0.713	0.414	3.87645e-08	0	2610507B11Rik	RIKEN cDNA 2610507B11 gene
S1pr1	2.91129e-12	0.536349	0.408	0.143	4.73755e-08	0	S1pr1	sphingosine-1-phosphate receptor 1
Laptm4a	3.2437e-12	0.57685	0.892	0.679	5.27847e-08	0	Laptm4a	lysosomal-associated protein transmembrane 4A
Aldh7a1	3.98036e-12	0.387163	0.255	0.062	6.47725e-08	0	Aldh7a1	aldehyde dehydrogenase family 7, member A1
Klf9	5.43245e-12	0.614347	0.478	0.204	8.84023e-08	0	Klf9	Kruppel-like factor 9
Rgs18	5.49292e-12	0.426036	0.28	0.076	8.93863e-08	0	Rgs18	regulator of G-protein signaling 18
Snx9	5.98291e-12	0.562292	0.478	0.206	9.73599e-08	0	Snx9	sorting nexin 9
Fkbp1a	6.55439e-12	0.606897	0.726	0.438	1.0666e-07	0	Fkbp1a	FK506 binding protein 1a
Tsc22d3	6.64514e-12	0.528683	0.975	0.802	1.08136e-07	0	Tsc22d3	TSC22 domain family, member 3
Cd38	7.5156e-12	0.701021	0.42	0.167	1.22301e-07	0	Cd38	CD38 antigen
Abca9	7.52788e-12	0.564952	0.662	0.352	1.22501e-07	0	Abca9	ATP-binding cassette, sub-family A (ABC1), member 9
Zcchc6	8.53472e-12	0.590313	0.847	0.57	1.38885e-07	0	Zcchc6	NA
Qk	1.39811e-11	0.590101	0.847	0.612	2.27515e-07	0	Qk	quaking
C4b	1.94747e-11	0.722359	0.465	0.189	3.16911e-07	0	C4b	complement component 4B (Chido blood group)
Vat1	2.0977e-11	0.439419	0.414	0.155	3.41359e-07	0	Vat1	vesicle amine transport 1
Adam15	2.82455e-11	0.604126	0.701	0.405	4.59638e-07	0	Adam15	a disintegrin and metallopeptidase domain 15 (metargidin)
Marcksl1	2.94267e-11	0.529698	0.694	0.371	4.78861e-07	0	Marcksl1	MARCKS-like 1
Tmem37	3.74276e-11	0.632424	0.669	0.38	6.09059e-07	0	Tmem37	transmembrane protein 37
Tpp1	4.11852e-11	0.440909	0.758	0.426	6.70206e-07	0	Tpp1	tripeptidyl peptidase I
Slco2b1	4.54805e-11	0.517248	0.599	0.292	7.40105e-07	0	Slco2b1	solute carrier organic anion transporter family, member 2b1
Nhsl2	4.77229e-11	0.417027	0.268	0.074	7.76595e-07	0	Nhsl2	NHS-like 2
Tppp3	6.48766e-11	0.782685	0.382	0.148	1.05574e-06	0	Tppp3	tubulin polymerization-promoting protein family member 3
Sema4a	7.59603e-11	0.508195	0.522	0.235	1.2361e-06	0	Sema4a	sema domain, immunoglobulin domain (Ig), transmembrane domain (TM) and short cytoplasmic domain, (semaphorin) 4A
Cp	8.9138e-11	0.531451	0.318	0.108	1.45054e-06	0	Cp	ceruloplasmin
Rac3	1.10525e-10	0.394955	0.369	0.131	1.79857e-06	0	Rac3	Rac family small GTPase 3
Mtss1	1.24254e-10	0.617841	0.707	0.421	2.02199e-06	0	Mtss1	MTSS I-BAR domain containing 1
Ap2m1	1.29893e-10	0.657874	0.713	0.43	2.11374e-06	0	Ap2m1	adaptor-related protein complex 2, mu 1 subunit
Sbf2	1.30913e-10	0.486099	0.535	0.259	2.13035e-06	0	Sbf2	SET binding factor 2
Kctd12	1.44868e-10	0.667567	0.93	0.744	2.35744e-06	0	Kctd12	potassium channel tetramerisation domain containing 12
Raph1	1.5477e-10	0.527571	0.548	0.271	2.51857e-06	0	Raph1	Ras association (RalGDS/AF-6) and pleckstrin homology domains 1
Sec14l1	1.59963e-10	0.466871	0.669	0.349	2.60307e-06	0	Sec14l1	SEC14-like lipid binding 1
Nr3c1	1.7119e-10	0.538147	0.688	0.393	2.78578e-06	0	Nr3c1	nuclear receptor subfamily 3, group C, member 1
Rasgrp3	2.00935e-10	0.465472	0.287	0.088	3.26981e-06	0	Rasgrp3	RAS, guanyl releasing protein 3
Rnasel	2.05943e-10	0.371851	0.382	0.141	3.3513e-06	0	Rnasel	ribonuclease L (2', 5'-oligoisoadenylate synthetase-dependent)
Lgals1	2.13983e-10	0.497823	0.936	0.734	3.48214e-06	0	Lgals1	lectin, galactose binding, soluble 1
Dstn	2.36692e-10	0.567567	0.739	0.488	3.85168e-06	0	Dstn	destrin
S100a1	2.49977e-10	0.485735	0.548	0.268	4.06788e-06	0	S100a1	S100 calcium binding protein A1
2011-09-01	3.10667e-10	0.454052	0.414	0.165	5.05549e-06	0	2011-09-01	NA
Rasgrp4	4.17522e-10	0.428524	0.433	0.184	6.79433e-06	0	Rasgrp4	RAS guanyl releasing protein 4
Hmox2	4.25405e-10	0.471926	0.72	0.412	6.92261e-06	0	Hmox2	heme oxygenase 2
Cyr61	4.37432e-10	0.413448	0.395	0.156	7.11833e-06	0	Cyr61	NA
Prdx4	4.39686e-10	0.431806	0.554	0.268	7.15501e-06	0	Prdx4	peroxiredoxin 4
Tcf4	4.62168e-10	0.509488	0.904	0.648	7.52086e-06	0	Tcf4	transcription factor 4
Mfsd6	4.90096e-10	0.468683	0.389	0.162	7.97533e-06	0	Mfsd6	major facilitator superfamily domain containing 6
Fchsd2	5.19448e-10	0.43438	0.433	0.182	8.45297e-06	0	Fchsd2	FCH and double SH3 domains 2
Ftl1	5.36334e-10	0.320702	1	0.998	8.72776e-06	0	Ftl1	ferritin light polypeptide 1
Pttg1ip	5.4073e-10	0.481052	0.484	0.22	8.79931e-06	0	Pttg1ip	pituitary tumor-transforming 1 interacting protein
Cyb5a	5.70912e-10	0.534374	0.643	0.381	9.29046e-06	0	Cyb5a	cytochrome b5 type A (microsomal)
Twf1	6.20937e-10	0.419578	0.459	0.198	1.01045e-05	0	Twf1	twinfilin actin binding protein 1
Golph3	7.14392e-10	0.426666	0.395	0.163	1.16253e-05	0	Golph3	golgi phosphoprotein 3
Tmem106a	7.24713e-10	0.543762	0.764	0.507	1.17933e-05	0	Tmem106a	transmembrane protein 106A
Rap1b	7.24828e-10	0.561609	0.898	0.737	1.17951e-05	0	Rap1b	RAS related protein 1b
Arl1	7.28495e-10	0.450502	0.459	0.204	1.18548e-05	0	Arl1	ADP-ribosylation factor-like 1
Cfp	7.36202e-10	0.531467	0.611	0.328	1.19802e-05	0	Cfp	complement factor properdin
Dapk1	7.40845e-10	0.392441	0.376	0.143	1.20558e-05	0	Dapk1	death associated protein kinase 1
Ptafr	8.00405e-10	0.458324	0.611	0.325	1.3025e-05	0	Ptafr	platelet-activating factor receptor
Emp3	8.81107e-10	0.557114	0.962	0.856	1.43382e-05	0	Emp3	epithelial membrane protein 3
Myo5a	8.95677e-10	0.466522	0.758	0.445	1.45753e-05	0	Myo5a	myosin VA
Rnf150	9.42424e-10	0.512445	0.503	0.234	1.53361e-05	0	Rnf150	ring finger protein 150
Rnf13	9.6743e-10	0.436143	0.701	0.4	1.5743e-05	0	Rnf13	ring finger protein 13
Glud1	1.02497e-09	0.422112	0.79	0.485	1.66794e-05	0	Glud1	glutamate dehydrogenase 1
Kif1b	1.09864e-09	0.482966	0.535	0.253	1.78782e-05	0	Kif1b	kinesin family member 1B
Oxct1	1.10549e-09	0.486215	0.433	0.194	1.79896e-05	0	Oxct1	3-oxoacid CoA transferase 1
Tmem50a	1.10994e-09	0.486364	0.892	0.677	1.8062e-05	0	Tmem50a	transmembrane protein 50A
Pla2g16	1.11124e-09	0.342903	0.306	0.103	1.80832e-05	0	Pla2g16	NA
Clcn5	1.2744e-09	0.360841	0.312	0.11	2.07384e-05	0	Clcn5	chloride channel, voltage-sensitive 5
Jup	1.32877e-09	0.389625	0.261	0.081	2.16232e-05	0	Jup	junction plakoglobin
Rtl8a	1.488e-09	0.336314	0.325	0.115	2.42142e-05	0	Rtl8a	retrotransposon Gag like 8A
Rab11a	1.68656e-09	0.448671	0.631	0.342	2.74454e-05	0	Rab11a	RAB11A, member RAS oncogene family
Nacc2	1.93526e-09	0.381092	0.306	0.108	3.14925e-05	0	Nacc2	nucleus accumbens associated 2, BEN and BTB (POZ) domain containing
S100a4	1.95909e-09	0.572246	0.662	0.378	3.18802e-05	0	S100a4	S100 calcium binding protein A4
Fcrls	2.32579e-09	0.614377	0.822	0.552	3.78475e-05	0	Fcrls	Fc receptor-like S, scavenger receptor
Nrp2	2.38989e-09	0.374802	0.35	0.134	3.88906e-05	0	Nrp2	neuropilin 2
Rock2	2.90476e-09	0.510236	0.732	0.457	4.72691e-05	0	Rock2	Rho-associated coiled-coil containing protein kinase 2
Grap	3.25727e-09	0.383331	0.306	0.11	5.30056e-05	0	Grap	GRB2-related adaptor protein
Agpat3	3.39342e-09	0.435084	0.35	0.144	5.52211e-05	0	Agpat3	1-acylglycerol-3-phosphate O-acyltransferase 3
Plk2	3.46862e-09	0.426035	0.293	0.098	5.64449e-05	0	Plk2	polo like kinase 2
Snx30	4.54812e-09	0.361969	0.433	0.18	7.40115e-05	0	Snx30	sorting nexin family member 30
St6gal1	4.68201e-09	0.346411	0.389	0.158	7.61904e-05	0	St6gal1	beta galactoside alpha 2,6 sialyltransferase 1
Asah1	7.99572e-09	0.523576	0.873	0.625	0.000130114	0	Asah1	N-acylsphingosine amidohydrolase 1
Gltp	8.00758e-09	0.465771	0.796	0.522	0.000130307	0	Gltp	glycolipid transfer protein
Cebpd	8.39455e-09	0.693292	0.637	0.376	0.000136605	0	Cebpd	CCAAT/enhancer binding protein (C/EBP), delta
Sgpp1	8.54273e-09	0.412629	0.433	0.196	0.000139016	0	Sgpp1	sphingosine-1-phosphate phosphatase 1
Mrfap1	8.97665e-09	0.450421	0.809	0.553	0.000146077	0	Mrfap1	Morf4 family associated protein 1
Plekhb2	9.72209e-09	0.423253	0.459	0.215	0.000158208	0	Plekhb2	pleckstrin homology domain containing, family B (evectins) member 2
Fbxw4	1.10523e-08	0.272069	0.287	0.096	0.000179854	0	Fbxw4	F-box and WD-40 domain protein 4
Rnaset2a	1.13558e-08	0.465657	0.732	0.493	0.000184793	0	Rnaset2a	ribonuclease T2A
Fam234a	1.15773e-08	0.360948	0.414	0.184	0.000188398	0	Fam234a	family with sequence similarity 234, member A
Vps35	1.16555e-08	0.434704	0.599	0.333	0.00018967	0	Vps35	VPS35 retromer complex component
Acat1	1.23194e-08	0.53395	0.414	0.198	0.000200473	0	Acat1	acetyl-Coenzyme A acetyltransferase 1
Cd33	1.2693e-08	0.464292	0.688	0.404	0.000206553	0	Cd33	CD33 antigen
Grn	1.27408e-08	0.456894	0.994	0.876	0.000207332	0	Grn	granulin
Fkbp15	1.2866e-08	0.449654	0.541	0.282	0.000209368	0	Fkbp15	FK506 binding protein 15
Rap1a	1.30505e-08	0.438475	0.822	0.615	0.000212371	0	Rap1a	RAS-related protein 1a
Slc16a7	1.54213e-08	0.369063	0.312	0.12	0.000250951	0	Slc16a7	solute carrier family 16 (monocarboxylic acid transporters), member 7
Ywhab	1.54841e-08	0.436703	0.809	0.529	0.000251973	0	Ywhab	tyrosine 3-monooxygenase/tryptophan 5-monooxygenase activation protein, beta polypeptide
Dip2b	1.93678e-08	0.371937	0.446	0.198	0.000315172	0	Dip2b	disco interacting protein 2 homolog B
Dusp3	2.02066e-08	0.533453	0.529	0.299	0.000328821	0	Dusp3	dual specificity phosphatase 3 (vaccinia virus phosphatase VH1-related)
Iqgap2	2.15019e-08	0.413822	0.459	0.222	0.0003499	0	Iqgap2	IQ motif containing GTPase activating protein 2
Ifitm3	2.53285e-08	0.470558	0.994	0.942	0.000412171	0	Ifitm3	interferon induced transmembrane protein 3
Tbc1d14	2.66361e-08	0.369345	0.452	0.21	0.000433449	0	Tbc1d14	TBC1 domain family, member 14
Vkorc1	2.68469e-08	0.399978	0.408	0.191	0.00043688	0	Vkorc1	vitamin K epoxide reductase complex, subunit 1
Smim10l1	2.76085e-08	0.34445	0.427	0.194	0.000449273	0	Smim10l1	small integral membrane protein 10 like 1
Cnrip1	2.90722e-08	0.290379	0.255	0.084	0.000473092	0	Cnrip1	cannabinoid receptor interacting protein 1
Slc43a2	2.91415e-08	0.480234	0.682	0.414	0.00047422	0	Slc43a2	solute carrier family 43, member 2
Lima1	3.14161e-08	0.288118	0.357	0.144	0.000511234	0	Lima1	LIM domain and actin binding 1
Neat1	3.37241e-08	0.429575	0.975	0.881	0.000548792	0	Neat1	nuclear paraspeckle assembly transcript 1 (non-protein coding)
Pla2g7	3.39551e-08	0.472233	0.828	0.538	0.000552552	0	Pla2g7	phospholipase A2, group VII (platelet-activating factor acetylhydrolase, plasma)
Lyl1	3.44025e-08	0.398181	0.535	0.278	0.000559832	0	Lyl1	lymphoblastomic leukemia 1
Gnpda1	3.52006e-08	0.383881	0.427	0.196	0.00057282	0	Gnpda1	glucosamine-6-phosphate deaminase 1
Sesn1	3.62241e-08	0.393495	0.459	0.229	0.000589475	0	Sesn1	sestrin 1
Lifr	3.64933e-08	0.463043	0.701	0.44	0.000593856	0	Lifr	LIF receptor alpha
Calm2	4.69216e-08	0.467569	0.892	0.725	0.000763555	0	Calm2	calmodulin 2
Abcc1	4.72505e-08	0.432964	0.325	0.132	0.000768908	0	Abcc1	ATP-binding cassette, sub-family C (CFTR/MRP), member 1
Rab3il1	4.81598e-08	0.491992	0.573	0.335	0.000783704	0	Rab3il1	RAB3A interacting protein (rabin3)-like 1
Adrb2	5.10575e-08	0.37551	0.516	0.259	0.000830859	0	Adrb2	adrenergic receptor, beta 2
Pdlim1	5.16003e-08	0.3393	0.331	0.131	0.000839692	0	Pdlim1	PDZ and LIM domain 1 (elfin)
Ly96	5.51572e-08	0.453712	0.357	0.162	0.000897573	0	Ly96	lymphocyte antigen 96
Entpd1	5.65377e-08	0.49864	0.58	0.325	0.000920037	0	Entpd1	ectonucleoside triphosphate diphosphohydrolase 1
Vamp3	6.34285e-08	0.436051	0.446	0.227	0.00103217	0	Vamp3	vesicle-associated membrane protein 3
Rab35	6.69603e-08	0.35926	0.369	0.167	0.00108964	0	Rab35	RAB35, member RAS oncogene family
Cmklr1	7.7306e-08	0.435023	0.529	0.284	0.001258	0	Cmklr1	chemokine-like receptor 1
Arl3	8.19694e-08	0.34843	0.312	0.127	0.00133389	0	Arl3	ADP-ribosylation factor-like 3
Cd164	8.24659e-08	0.389863	0.401	0.187	0.00134197	0	Cd164	CD164 antigen
Jund	8.64845e-08	0.392088	0.968	0.96	0.00140736	0	Jund	jun D proto-oncogene
Rab7	8.95807e-08	0.419821	0.758	0.498	0.00145775	0	Rab7	RAB7, member RAS oncogene family
Stom	9.38894e-08	0.338847	0.395	0.182	0.00152786	0	Stom	stomatin
Mgat1	9.43563e-08	0.33929	0.471	0.234	0.00153546	0	Mgat1	mannoside acetylglucosaminyltransferase 1
Adgre5	1.08685e-07	0.54325	0.65	0.431	0.00176863	0	Adgre5	adhesion G protein-coupled receptor E5
Snx5	1.14363e-07	0.402097	0.892	0.737	0.00186102	0	Snx5	sorting nexin 5
Renbp	1.15665e-07	0.306139	0.389	0.175	0.00188222	0	Renbp	renin binding protein
Zcchc24	1.22516e-07	0.325523	0.363	0.158	0.0019937	0	Zcchc24	zinc finger, CCHC domain containing 24
Sft2d2	1.28224e-07	0.396552	0.446	0.223	0.0020866	0	Sft2d2	SFT2 domain containing 2
Arhgdib	1.30494e-07	0.37976	0.917	0.763	0.00212353	0	Arhgdib	Rho, GDP dissociation inhibitor (GDI) beta
Mctp1	1.32637e-07	0.357057	0.299	0.12	0.00215841	0	Mctp1	multiple C2 domains, transmembrane 1
Anxa3	1.4279e-07	0.416583	0.58	0.333	0.00232363	0	Anxa3	annexin A3
Osbpl9	1.50909e-07	0.401971	0.516	0.278	0.00245574	0	Osbpl9	oxysterol binding protein-like 9
Rnf141	1.5185e-07	0.315473	0.465	0.223	0.00247106	0	Rnf141	ring finger protein 141
Tmem87b	1.56767e-07	0.34178	0.471	0.237	0.00255108	0	Tmem87b	transmembrane protein 87B
Pink1	1.59784e-07	0.381051	0.357	0.163	0.00260016	0	Pink1	PTEN induced putative kinase 1
Smu1	1.59835e-07	0.273017	0.338	0.143	0.002601	0	Smu1	smu-1 suppressor of mec-8 and unc-52 homolog (C. elegans)
Rnaset2b	1.61672e-07	0.44022	0.592	0.356	0.00263088	0	Rnaset2b	ribonuclease T2B
AI467606	1.67774e-07	0.359819	0.338	0.146	0.00273019	0	AI467606	expressed sequence AI467606
Tmem141	1.73692e-07	0.405635	0.376	0.174	0.0028265	0	Tmem141	transmembrane protein 141
Dusp7	1.7599e-07	0.30517	0.268	0.1	0.00286388	0	Dusp7	dual specificity phosphatase 7
Nck1	1.81258e-07	0.430803	0.306	0.132	0.00294961	0	Nck1	non-catalytic region of tyrosine kinase adaptor protein 1
Prdx1	1.9011e-07	0.30423	0.904	0.732	0.00309366	0	Prdx1	peroxiredoxin 1
Ppp3ca	1.9162e-07	0.449952	0.739	0.519	0.00311823	0	Ppp3ca	protein phosphatase 3, catalytic subunit, alpha isoform
Mpv17	2.0398e-07	0.322462	0.325	0.134	0.00331936	0	Mpv17	MpV17 mitochondrial inner membrane protein
Ang	2.0865e-07	0.360192	0.408	0.191	0.00339536	0	Ang	angiogenin, ribonuclease, RNase A family, 5
Wdfy2	2.10845e-07	0.357491	0.395	0.182	0.00343108	0	Wdfy2	WD repeat and FYVE domain containing 2
Lmo2	2.14294e-07	0.451633	0.682	0.467	0.00348721	0	Lmo2	LIM domain only 2
B3galnt1	2.36386e-07	0.299585	0.255	0.095	0.00384671	0	B3galnt1	UDP-GalNAc:betaGlcNAc beta 1,3-galactosaminyltransferase, polypeptide 1
Sec11c	2.44356e-07	0.349879	0.682	0.418	0.0039764	0	Sec11c	SEC11 homolog C, signal peptidase complex subunit
Ms4a6b	2.4453e-07	0.431355	0.898	0.782	0.00397924	0	Ms4a6b	membrane-spanning 4-domains, subfamily A, member 6B
Ptp4a2	2.47115e-07	0.401561	0.904	0.692	0.0040213	0	Ptp4a2	protein tyrosine phosphatase 4a2
Abca1	2.51765e-07	0.421705	0.701	0.44	0.00409697	0	Abca1	ATP-binding cassette, sub-family A (ABC1), member 1
Idh1	2.52093e-07	0.374778	0.369	0.177	0.00410232	0	Idh1	isocitrate dehydrogenase 1 (NADP+), soluble
Ctnnd1	2.74378e-07	0.361102	0.439	0.22	0.00446495	0	Ctnnd1	catenin (cadherin associated protein), delta 1
2007-09-01	2.94246e-07	0.406172	0.777	0.522	0.00478827	0	2007-09-01	NA
Atp6v0b	2.95652e-07	0.296945	0.962	0.814	0.00481115	0	Atp6v0b	ATPase, H+ transporting, lysosomal V0 subunit B
Glmp	3.14675e-07	0.430531	0.624	0.375	0.00512071	0	Glmp	glycosylated lysosomal membrane protein
Morf4l1	3.26295e-07	0.354696	0.917	0.787	0.0053098	0	Morf4l1	mortality factor 4 like 1
Nav1	3.58833e-07	0.428757	0.51	0.277	0.00583928	0	Nav1	neuron navigator 1
Agtrap	3.64962e-07	0.352656	0.255	0.1	0.00593902	0	Agtrap	angiotensin II, type I receptor-associated protein
Rab18	3.69204e-07	0.348451	0.452	0.23	0.00600806	0	Rab18	RAB18, member RAS oncogene family
Ctnna1	3.82342e-07	0.367603	0.561	0.311	0.00622185	0	Ctnna1	catenin (cadherin associated protein), alpha 1
Ech1	4.009e-07	0.29548	0.516	0.273	0.00652384	0	Ech1	enoyl coenzyme A hydratase 1, peroxisomal
Fli1	4.0392e-07	0.408982	0.637	0.393	0.006573	0	Fli1	Friend leukemia integration 1
Tmem59	4.4718e-07	0.3782	0.777	0.533	0.00727696	0	Tmem59	transmembrane protein 59
Fosb	4.71172e-07	0.644113	0.682	0.476	0.00766738	0	Fosb	FBJ osteosarcoma oncogene B
Cmtm6	4.93065e-07	0.342387	0.592	0.338	0.00802364	0	Cmtm6	CKLF-like MARVEL transmembrane domain containing 6
Cd63	5.01829e-07	0.333911	0.885	0.619	0.00816626	0	Cd63	CD63 antigen
Mon2	5.24357e-07	0.34029	0.49	0.263	0.00853286	0	Mon2	MON2 homolog, regulator of endosome to Golgi trafficking
Aplp2	5.75092e-07	0.414543	0.764	0.521	0.00935847	0	Aplp2	amyloid beta (A4) precursor-like protein 2
Atraid	5.92966e-07	0.430344	0.503	0.284	0.00964934	0	Atraid	all-trans retinoic acid induced differentiation factor
Cdc42	6.00793e-07	0.298032	0.981	0.857	0.0097767	0	Cdc42	cell division cycle 42
Dynlt1c	6.09793e-07	0.357964	0.363	0.177	0.00992317	0	Dynlt1c	dynein light chain Tctex-type 1C
Ppp1ca	6.22918e-07	0.386883	0.803	0.572	0.0101367	0	Ppp1ca	protein phosphatase 1 catalytic subunit alpha
Adam9	6.29928e-07	0.403939	0.439	0.227	0.0102508	0	Adam9	a disintegrin and metallopeptidase domain 9 (meltrin gamma)
Spg21	6.38225e-07	0.272484	0.478	0.247	0.0103858	0	Spg21	SPG21, maspardin
Dmac1	6.61256e-07	0.31895	0.471	0.251	0.0107606	0	Dmac1	distal membrane arm assembly complex 1
Slc38a6	7.05935e-07	0.258555	0.318	0.136	0.0114877	0	Slc38a6	solute carrier family 38, member 6
Rab31	7.37816e-07	0.288549	0.439	0.213	0.0120065	0	Rab31	RAB31, member RAS oncogene family
Tnfrsf11a	7.5022e-07	0.381149	0.478	0.256	0.0122083	0	Tnfrsf11a	tumor necrosis factor receptor superfamily, member 11a, NFKB activator
Appl1	8.13561e-07	0.290574	0.318	0.137	0.0132391	0	Appl1	adaptor protein, phosphotyrosine interaction, PH domain and leucine zipper containing 1
Akr1b3	8.39134e-07	0.315588	0.637	0.364	0.0136552	0	Akr1b3	aldo-keto reductase family 1, member B3 (aldose reductase)
Clock	8.52937e-07	0.33943	0.357	0.167	0.0138798	0	Clock	circadian locomotor output cycles kaput
Tnfrsf1a	8.60246e-07	0.404405	0.643	0.409	0.0139988	0	Tnfrsf1a	tumor necrosis factor receptor superfamily, member 1a
B4galt6	8.60563e-07	0.34719	0.541	0.302	0.0140039	0	B4galt6	UDP-Gal:betaGlcNAc beta 1,4-galactosyltransferase, polypeptide 6
Camk1	8.79164e-07	0.461232	0.694	0.469	0.0143066	0	Camk1	calcium/calmodulin-dependent protein kinase I
Sulf2	9.15345e-07	0.432373	0.427	0.222	0.0148954	0	Sulf2	sulfatase 2
5031439G07Rik	9.32289e-07	0.395361	0.605	0.366	0.0151711	0	5031439G07Rik	RIKEN cDNA 5031439G07 gene
Cox19	9.97376e-07	0.305944	0.268	0.108	0.0162303	0	Cox19	cytochrome c oxidase assembly protein 19
Cracr2b	1.04768e-06	0.320803	0.274	0.113	0.0170489	0	Cracr2b	calcium release activated channel regulator 2B
Ggh	1.04843e-06	0.362345	0.522	0.29	0.0170612	0	Ggh	gamma-glutamyl hydrolase
Rsu1	1.09212e-06	0.357456	0.624	0.385	0.0177721	0	Rsu1	Ras suppressor protein 1
Cenpb	1.14586e-06	0.404466	0.656	0.426	0.0186466	0	Cenpb	centromere protein B
Vsir	1.16298e-06	0.42537	0.86	0.686	0.0189252	0	Vsir	V-set immunoregulatory receptor
Zfp36	1.27112e-06	0.393277	0.924	0.84	0.0206849	0	Zfp36	zinc finger protein 36
Ophn1	1.38394e-06	0.301764	0.554	0.302	0.0225209	0	Ophn1	oligophrenin 1
Tmbim6	1.56277e-06	0.32995	0.898	0.759	0.025431	0	Tmbim6	transmembrane BAX inhibitor motif containing 6
Pon2	1.59249e-06	0.350118	0.554	0.318	0.0259146	0	Pon2	paraoxonase 2
Flot2	1.61345e-06	0.29102	0.268	0.112	0.0262557	0	Flot2	flotillin 2
Rtn4	1.63058e-06	0.338348	0.904	0.737	0.0265344	0	Rtn4	reticulon 4
Mfsd1	1.63279e-06	0.418689	0.51	0.289	0.0265704	0	Mfsd1	major facilitator superfamily domain containing 1
Mt1	1.64546e-06	0.378787	0.917	0.751	0.0267766	0	Mt1	metallothionein 1
Ccl8	1.73991e-06	1.42017	0.268	0.112	0.0283136	0	Ccl8	chemokine (C-C motif) ligand 8
Sh3bgrl	1.74558e-06	0.39591	0.822	0.605	0.0284058	0	Sh3bgrl	SH3-binding domain glutamic acid-rich protein like
Hfe	1.74678e-06	0.382122	0.554	0.33	0.0284253	0	Hfe	homeostatic iron regulator
Gda	1.83831e-06	0.621752	0.471	0.275	0.0299149	0	Gda	guanine deaminase
G3bp2	1.97401e-06	0.378129	0.701	0.469	0.0321231	0	G3bp2	GTPase activating protein (SH3 domain) binding protein 2
Cd37	1.98377e-06	0.366053	0.656	0.421	0.0322819	0	Cd37	CD37 antigen
Gapvd1	2.00029e-06	0.375799	0.58	0.335	0.0325507	0	Gapvd1	GTPase activating protein and VPS9 domains 1
Kras	2.02521e-06	0.415603	0.548	0.333	0.0329562	0	Kras	Kirsten rat sarcoma viral oncogene homolog
Slc39a1	2.03317e-06	0.401699	0.529	0.308	0.0330858	0	Slc39a1	solute carrier family 39 (zinc transporter), member 1
Sptbn1	2.04673e-06	0.37223	0.439	0.232	0.0333065	0	Sptbn1	spectrin beta, non-erythrocytic 1
Rabac1	2.13799e-06	0.339546	0.866	0.625	0.0347915	0	Rabac1	Rab acceptor 1 (prenylated)
Rab1a	2.25661e-06	0.317455	0.618	0.378	0.0367219	0	Rab1a	RAB1A, member RAS oncogene family
Phax	2.27066e-06	0.252163	0.331	0.149	0.0369504	0	Phax	phosphorylated adaptor for RNA export
Nrros	2.3981e-06	0.357846	0.752	0.514	0.0390242	0	Nrros	negative regulator of reactive oxygen species
Rell1	2.53682e-06	0.332744	0.389	0.192	0.0412817	0	Rell1	RELT-like 1
Mid1	2.64415e-06	0.250591	0.274	0.113	0.0430283	0	Mid1	midline 1
Abhd16a	3.24846e-06	0.273886	0.28	0.12	0.0528622	0	Abhd16a	abhydrolase domain containing 16A
Acot13	3.28807e-06	0.250211	0.268	0.113	0.0535067	0	Acot13	acyl-CoA thioesterase 13
Vwa5a	3.32769e-06	0.349231	0.522	0.313	0.0541515	0	Vwa5a	von Willebrand factor A domain containing 5A
Cmtm3	3.89287e-06	0.282688	0.573	0.337	0.0633487	0	Cmtm3	CKLF-like MARVEL transmembrane domain containing 3
Rab8b	3.8961e-06	0.356219	0.675	0.452	0.0634012	0	Rab8b	RAB8B, member RAS oncogene family
Abcc3	4.09235e-06	0.311197	0.344	0.17	0.0665948	0	Abcc3	ATP-binding cassette, sub-family C (CFTR/MRP), member 3
Selenom	4.27066e-06	0.263679	0.439	0.229	0.0694965	0	Selenom	selenoprotein M
Msr1	4.34687e-06	0.28709	0.535	0.316	0.0707366	0	Msr1	macrophage scavenger receptor 1
Emc1	4.36378e-06	0.295808	0.261	0.112	0.0710117	0	Emc1	ER membrane protein complex subunit 1
Ptges3	4.38918e-06	0.361283	0.618	0.407	0.0714252	0	Ptges3	prostaglandin E synthase 3
Mfsd11	4.58161e-06	0.348144	0.293	0.134	0.0745566	0	Mfsd11	major facilitator superfamily domain containing 11
Tbxas1	4.67634e-06	0.282689	0.605	0.363	0.076098	0	Tbxas1	thromboxane A synthase 1, platelet
Ppp2r1a	4.6905e-06	0.273133	0.414	0.218	0.0763286	0	Ppp2r1a	protein phosphatase 2, regulatory subunit A, alpha
Ids	4.73988e-06	0.361069	0.357	0.186	0.077132	0	Ids	iduronate 2-sulfatase
Atp6v0a1	4.93047e-06	0.319552	0.42	0.225	0.0802336	0	Atp6v0a1	ATPase, H+ transporting, lysosomal V0 subunit A1
Cdr2	4.96974e-06	0.282263	0.274	0.12	0.0808726	0	Cdr2	cerebellar degeneration-related 2
Frmd4b	5.27462e-06	0.272949	0.822	0.591	0.085834	0	Frmd4b	FERM domain containing 4B
Tmed7	6.16422e-06	0.346854	0.503	0.299	0.10031	0	Tmed7	transmembrane p24 trafficking protein 7
Nek7	6.19591e-06	0.318008	0.465	0.253	0.100826	0	Nek7	NIMA (never in mitosis gene a)-related expressed kinase 7
Adam19	6.69286e-06	0.356842	0.427	0.229	0.108913	0	Adam19	a disintegrin and metallopeptidase domain 19 (meltrin beta)
Cln8	6.74205e-06	0.354718	0.395	0.206	0.109713	0	Cln8	CLN8 transmembrane ER and ERGIC protein
Sirt2	6.75233e-06	0.281392	0.51	0.289	0.109881	0	Sirt2	sirtuin 2
Slc28a2	6.82586e-06	0.296852	0.261	0.115	0.111077	0	Slc28a2	solute carrier family 28 (sodium-coupled nucleoside transporter), member 2
Lipa	7.41587e-06	0.284401	0.682	0.448	0.120678	0	Lipa	lysosomal acid lipase A
Tmem256	7.68734e-06	0.323385	0.752	0.512	0.125096	0	Tmem256	transmembrane protein 256
Sdha	7.75255e-06	0.2658	0.541	0.316	0.126157	0	Sdha	succinate dehydrogenase complex, subunit A, flavoprotein (Fp)
Gpr160	8.10362e-06	0.251855	0.274	0.122	0.13187	0	Gpr160	G protein-coupled receptor 160
Slc31a2	8.11007e-06	0.263856	0.287	0.131	0.131975	0	Slc31a2	solute carrier family 31, member 2
Map3k11	8.3091e-06	0.327474	0.318	0.153	0.135214	0	Map3k11	mitogen-activated protein kinase kinase kinase 11
Aes	8.33415e-06	0.341353	0.86	0.627	0.135622	0	Aes	NA
Mat2a	9.1388e-06	0.334101	0.618	0.402	0.148716	0	Mat2a	methionine adenosyltransferase II, alpha
Ctnnb1	9.23152e-06	0.30674	0.592	0.359	0.150225	0	Ctnnb1	catenin (cadherin associated protein), beta 1
Gm26669	9.36962e-06	0.363378	0.433	0.237	0.152472	0	Gm26669	NA
Trappc1	9.47339e-06	0.322519	0.376	0.203	0.15416	0	Trappc1	trafficking protein particle complex 1
Sumo1	9.501e-06	0.32523	0.599	0.383	0.15461	0	Sumo1	small ubiquitin-like modifier 1
Spred1	1.28714e-05	0.318382	0.58	0.357	0.209456	0	Spred1	sprouty protein with EVH-1 domain 1, related sequence
Exoc3	1.33801e-05	0.342633	0.408	0.234	0.217734	0	Exoc3	exocyst complex component 3
Fam117b	1.3699e-05	0.291478	0.414	0.222	0.222924	0	Fam117b	family with sequence similarity 117, member B
Man2b1	1.37437e-05	0.302738	0.917	0.78	0.223651	0	Man2b1	mannosidase 2, alpha B1
Mid1ip1	1.39013e-05	0.281656	0.306	0.148	0.226217	0	Mid1ip1	Mid1 interacting protein 1 (gastrulation specific G12-like (zebrafish))
Gdi2	1.40275e-05	0.300969	0.93	0.794	0.22827	0	Gdi2	guanosine diphosphate (GDP) dissociation inhibitor 2
Rnf130	1.47195e-05	0.308706	0.796	0.574	0.239531	0	Rnf130	ring finger protein 130
Lrp1	1.51093e-05	0.29707	0.854	0.574	0.245873	0	Lrp1	low density lipoprotein receptor-related protein 1
Klf3	1.52891e-05	0.328467	0.701	0.445	0.2488	0	Klf3	Kruppel-like factor 3 (basic)
Scp2	1.56834e-05	0.322186	0.732	0.524	0.255217	0	Scp2	sterol carrier protein 2, liver
Hip1	1.57561e-05	0.303937	0.471	0.275	0.2564	0	Hip1	huntingtin interacting protein 1
Tmem165	1.58074e-05	0.332677	0.401	0.218	0.257234	0	Tmem165	transmembrane protein 165
Txnl1	1.61227e-05	0.311815	0.427	0.237	0.262364	0	Txnl1	thioredoxin-like 1
Arhgef6	1.61279e-05	0.372321	0.471	0.289	0.26245	0	Arhgef6	Rac/Cdc42 guanine nucleotide exchange factor (GEF) 6
Aaed1	1.61428e-05	0.284558	0.274	0.127	0.262692	0	Aaed1	NA
Canx	1.63675e-05	0.418279	0.79	0.584	0.266348	0	Canx	calnexin
Stx12	1.66118e-05	0.294347	0.376	0.203	0.270324	0	Stx12	syntaxin 12
Rac1	1.75343e-05	0.309051	0.924	0.741	0.285336	0	Rac1	Rac family small GTPase 1
Cd81	1.76376e-05	0.276163	0.962	0.782	0.287017	0	Cd81	CD81 antigen
Prdx2	1.88571e-05	0.305899	0.669	0.467	0.306862	0	Prdx2	peroxiredoxin 2
Zfp706	2.07463e-05	0.378223	0.637	0.448	0.337604	0	Zfp706	zinc finger protein 706
Nfatc2	2.07471e-05	0.250811	0.414	0.227	0.337618	0	Nfatc2	nuclear factor of activated T cells, cytoplasmic, calcineurin dependent 2
Tbc1d9b	2.07754e-05	0.280014	0.338	0.175	0.338079	0	Tbc1d9b	TBC1 domain family, member 9B
Tanc2	2.08635e-05	0.267574	0.561	0.333	0.339512	0	Tanc2	tetratricopeptide repeat, ankyrin repeat and coiled-coil containing 2
Chmp3	2.12457e-05	0.312419	0.586	0.364	0.345731	0	Chmp3	charged multivesicular body protein 3
C1qb	2.20609e-05	0.281388	1	0.955	0.358997	0	C1qb	complement component 1, q subcomponent, beta polypeptide
Tgfbr2	2.22083e-05	0.401363	0.688	0.481	0.361395	0	Tgfbr2	transforming growth factor, beta receptor II
Fam120a	2.25349e-05	0.278532	0.452	0.261	0.366711	0	Fam120a	family with sequence similarity 120, member A
Casp1	2.25454e-05	0.264319	0.408	0.222	0.366881	0	Casp1	caspase 1
Nfic	2.30751e-05	0.329734	0.624	0.409	0.375501	0	Nfic	nuclear factor I/C
Mcee	2.49276e-05	0.263494	0.306	0.156	0.405647	0	Mcee	methylmalonyl CoA epimerase
Sypl	2.49844e-05	0.278407	0.465	0.263	0.40657	0	Sypl	synaptophysin-like protein
Dnajc13	2.65659e-05	0.295972	0.522	0.311	0.432307	0	Dnajc13	DnaJ heat shock protein family (Hsp40) member C13
Bcl10	2.67125e-05	0.326955	0.662	0.464	0.434692	0	Bcl10	B cell leukemia/lymphoma 10
Mapk14	2.75915e-05	0.352416	0.535	0.344	0.448997	0	Mapk14	mitogen-activated protein kinase 14
Klf6	2.81044e-05	0.382835	0.962	0.825	0.457343	0	Klf6	Kruppel-like factor 6
Slc6a6	2.83883e-05	0.287142	0.841	0.612	0.461963	0	Slc6a6	solute carrier family 6 (neurotransmitter transporter, taurine), member 6
Txndc17	2.91085e-05	0.298884	0.694	0.515	0.473683	0	Txndc17	thioredoxin domain containing 17
Zdhhc20	2.92145e-05	0.375599	0.478	0.29	0.475408	0	Zdhhc20	zinc finger, DHHC domain containing 20
Pitpna	2.99062e-05	0.317414	0.847	0.679	0.486664	0	Pitpna	phosphatidylinositol transfer protein, alpha
Ddb1	3.08078e-05	0.282515	0.389	0.208	0.501335	0	Ddb1	damage specific DNA binding protein 1
Pigp	3.15025e-05	0.312454	0.274	0.137	0.512639	0	Pigp	phosphatidylinositol glycan anchor biosynthesis, class P
Tpst2	3.18008e-05	0.266685	0.42	0.235	0.517494	0	Tpst2	protein-tyrosine sulfotransferase 2
Nras	3.19298e-05	0.307383	0.459	0.271	0.519593	0	Nras	neuroblastoma ras oncogene
Vps26a	3.26799e-05	0.282414	0.408	0.23	0.5318	0	Vps26a	VPS26 retromer complex component A
2610001J05Rik	3.36003e-05	0.277856	0.427	0.234	0.546778	0	2610001J05Rik	RIKEN cDNA 2610001J05 gene
Nudt9	3.43886e-05	0.267968	0.344	0.182	0.559606	0	Nudt9	nudix (nucleoside diphosphate linked moiety X)-type motif 9
Rhoc	3.58682e-05	0.334239	0.51	0.316	0.583684	0	Rhoc	ras homolog family member C
Tmed2	3.59603e-05	0.336799	0.707	0.522	0.585182	0	Tmed2	transmembrane p24 trafficking protein 2
Ecm1	3.61628e-05	0.369968	0.433	0.256	0.588476	0	Ecm1	extracellular matrix protein 1
Hspa1a	3.68424e-05	0.384605	0.28	0.141	0.599537	0	Hspa1a	heat shock protein 1A
Wdfy3	3.72585e-05	0.286669	0.408	0.234	0.606308	0	Wdfy3	WD repeat and FYVE domain containing 3
Sumo2	3.83854e-05	0.322892	0.803	0.625	0.624646	0	Sumo2	small ubiquitin-like modifier 2
Sh3glb1	4.0178e-05	0.362636	0.866	0.739	0.653817	0	Sh3glb1	SH3-domain GRB2-like B1 (endophilin)
Cuta	4.0744e-05	0.253241	0.529	0.332	0.663026	0	Cuta	cutA divalent cation tolerance homolog
Hnrnpa3	4.18313e-05	0.33205	0.917	0.725	0.68072	0	Hnrnpa3	heterogeneous nuclear ribonucleoprotein A3
Cetn3	4.28146e-05	0.275373	0.427	0.239	0.696722	0	Cetn3	centrin 3
Notch2	4.36547e-05	0.260583	0.516	0.309	0.710393	0	Notch2	notch 2
Gbp7	4.52957e-05	0.323182	0.369	0.21	0.737097	0	Gbp7	guanylate binding protein 7
Ndufv2	4.60053e-05	0.266766	0.465	0.27	0.748644	0	Ndufv2	NADH:ubiquinone oxidoreductase core subunit V2
Ier2	4.61465e-05	0.427307	0.809	0.634	0.750942	0	Ier2	immediate early response 2
Atp6v1a	4.67033e-05	0.273131	0.478	0.287	0.760003	0	Atp6v1a	ATPase, H+ transporting, lysosomal V1 subunit A
Ftl1-ps1	4.70627e-05	0.258277	0.465	0.271	0.765852	0	Ftl1-ps1	ferritin light polypeptide 1, pseudogene 1
Dusp1	4.98707e-05	0.316155	0.968	0.933	0.811546	0	Dusp1	dual specificity phosphatase 1
Mfsd14a	5.11318e-05	0.278329	0.331	0.177	0.832068	0	Mfsd14a	major facilitator superfamily domain containing 14A
Dusp6	5.38635e-05	0.266785	0.573	0.368	0.876521	0	Dusp6	dual specificity phosphatase 6
Ephx1	5.4222e-05	0.256403	0.312	0.158	0.882354	0	Ephx1	epoxide hydrolase 1, microsomal
Hgsnat	5.50882e-05	0.271884	0.299	0.151	0.896449	0	Hgsnat	heparan-alpha-glucosaminide N-acetyltransferase
Dennd5a	5.66739e-05	0.298742	0.535	0.344	0.922254	0	Dennd5a	DENN/MADD domain containing 5A
Tmed10	5.67304e-05	0.338683	0.873	0.674	0.923174	0	Tmed10	transmembrane p24 trafficking protein 10
Pacsin2	5.73136e-05	0.293233	0.408	0.241	0.932664	0	Pacsin2	protein kinase C and casein kinase substrate in neurons 2
Stx7	5.77669e-05	0.277266	0.656	0.457	0.94004	0	Stx7	syntaxin 7
Zfp36l1	5.84704e-05	0.254535	0.955	0.826	0.951489	0	Zfp36l1	zinc finger protein 36, C3H type-like 1
Slc25a5	6.64682e-05	0.311335	0.701	0.51	1	0	Slc25a5	solute carrier family 25 (mitochondrial carrier, adenine nucleotide translocator), member 5
Zbtb20	6.77551e-05	0.277743	0.51	0.318	1	0	Zbtb20	zinc finger and BTB domain containing 20
Agfg1	6.88412e-05	0.274505	0.293	0.149	1	0	Agfg1	ArfGAP with FG repeats 1
Nucb1	6.88437e-05	0.264077	0.503	0.304	1	0	Nucb1	nucleobindin 1
Cnpy2	7.13531e-05	0.300902	0.471	0.285	1	0	Cnpy2	canopy FGF signaling regulator 2
Kif5b	7.25975e-05	0.258023	0.688	0.452	1	0	Kif5b	kinesin family member 5B
Anxa11	7.30925e-05	0.250625	0.261	0.129	1	0	Anxa11	annexin A11
B4galt1	7.47201e-05	0.264484	0.446	0.258	1	0	B4galt1	UDP-Gal:betaGlcNAc beta 1,4- galactosyltransferase, polypeptide 1
Vdac3	8.06089e-05	0.264055	0.554	0.363	1	0	Vdac3	voltage-dependent anion channel 3
Fos	8.37554e-05	0.290179	0.943	0.878	1	0	Fos	FBJ osteosarcoma oncogene
Nisch	8.5919e-05	0.279898	0.803	0.581	1	0	Nisch	nischarin
Tm9sf3	8.64389e-05	0.326667	0.682	0.459	1	0	Tm9sf3	transmembrane 9 superfamily member 3
Bmp2k	8.96036e-05	0.308208	0.611	0.407	1	0	Bmp2k	BMP2 inducible kinase
Mtmr6	9.29517e-05	0.279055	0.325	0.168	1	0	Mtmr6	myotubularin related protein 6
Nans	9.63613e-05	0.293742	0.331	0.18	1	0	Nans	N-acetylneuraminic acid synthase (sialic acid synthase)
Il10rb	9.74477e-05	0.314837	0.771	0.572	1	0	Il10rb	interleukin 10 receptor, beta
Ap2s1	9.92558e-05	0.31402	0.662	0.466	1	0	Ap2s1	adaptor-related protein complex 2, sigma 1 subunit
Zfand5	0.000100664	0.34084	0.694	0.514	1	0	Zfand5	zinc finger, AN1-type domain 5
Kcnk6	0.00010121	0.266727	0.331	0.179	1	0	Kcnk6	potassium inwardly-rectifying channel, subfamily K, member 6
Pebp1	0.000102447	0.277158	0.631	0.4	1	0	Pebp1	phosphatidylethanolamine binding protein 1
Dctn2	0.000104425	0.291417	0.497	0.308	1	0	Dctn2	dynactin 2
Gna12	0.000104589	0.288367	0.567	0.357	1	0	Gna12	guanine nucleotide binding protein, alpha 12
Arnt	0.000105355	0.251444	0.325	0.174	1	0	Arnt	aryl hydrocarbon receptor nuclear translocator
Sdf2	0.000108554	0.272549	0.401	0.241	1	0	Sdf2	stromal cell derived factor 2
Ywhae	0.000112734	0.271771	0.834	0.675	1	0	Ywhae	tyrosine 3-monooxygenase/tryptophan 5-monooxygenase activation protein, epsilon polypeptide
Vav3	0.000116172	0.254096	0.389	0.223	1	0	Vav3	vav 3 oncogene
Ndufa4	0.000119433	0.321224	0.822	0.619	1	0	Ndufa4	Ndufa4, mitochondrial complex associated
Gnb2	0.000119702	0.282753	0.892	0.751	1	0	Gnb2	guanine nucleotide binding protein (G protein), beta 2
Mafb	0.00012101	0.449525	0.962	0.885	1	0	Mafb	v-maf musculoaponeurotic fibrosarcoma oncogene family, protein B (avian)
Bsg	0.000122439	0.312651	0.841	0.672	1	0	Bsg	basigin
Rab14	0.000139286	0.377857	0.879	0.722	1	0	Rab14	RAB14, member RAS oncogene family
Dnaja1	0.00014003	0.283884	0.662	0.473	1	0	Dnaja1	DnaJ heat shock protein family (Hsp40) member A1
Lmna	0.000140137	0.381118	0.573	0.375	1	0	Lmna	lamin A
Vps13c	0.00014126	0.286796	0.369	0.208	1	0	Vps13c	vacuolar protein sorting 13C
Dynll2	0.000141846	0.348866	0.357	0.208	1	0	Dynll2	dynein light chain LC8-type 2
Ncf1	0.000147733	0.260477	0.713	0.515	1	0	Ncf1	neutrophil cytosolic factor 1
Hspa9	0.000151368	0.347131	0.35	0.206	1	0	Hspa9	heat shock protein 9
Sfxn3	0.000156835	0.278579	0.306	0.167	1	0	Sfxn3	sideroflexin 3
Dazap2	0.000157521	0.263705	0.809	0.613	1	0	Dazap2	DAZ associated protein 2
Adipor2	0.000164254	0.267081	0.357	0.204	1	0	Adipor2	adiponectin receptor 2
Rftn1	0.000174259	0.25177	0.299	0.155	1	0	Rftn1	raftlin lipid raft linker 1
Foxp1	0.00017646	0.273581	0.777	0.589	1	0	Foxp1	forkhead box P1
Trim47	0.000181074	0.28127	0.465	0.306	1	0	Trim47	tripartite motif-containing 47
Rab2a	0.000184467	0.275618	0.605	0.426	1	0	Rab2a	RAB2A, member RAS oncogene family
Capn2	0.000198051	0.255667	0.389	0.23	1	0	Capn2	calpain 2
Sigmar1	0.000198364	0.291514	0.255	0.132	1	0	Sigmar1	sigma non-opioid intracellular receptor 1
Capza2	0.000203538	0.252646	0.911	0.784	1	0	Capza2	capping protein (actin filament) muscle Z-line, alpha 2
Trip12	0.000248186	0.321753	0.535	0.345	1	0	Trip12	thyroid hormone receptor interactor 12
Ppp1r18	0.000257451	0.252796	0.726	0.476	1	0	Ppp1r18	protein phosphatase 1, regulatory subunit 18
Chrac1	0.00027551	0.26412	0.446	0.282	1	0	Chrac1	chromatin accessibility complex 1
Ptpra	0.000276567	0.276376	0.669	0.485	1	0	Ptpra	protein tyrosine phosphatase, receptor type, A
Ube2r2	0.000309856	0.310914	0.465	0.299	1	0	Ube2r2	ubiquitin-conjugating enzyme E2R 2
Pitpnc1	0.000315199	0.298009	0.293	0.16	1	0	Pitpnc1	phosphatidylinositol transfer protein, cytoplasmic 1
9530068E07Rik	0.00032109	0.256863	0.401	0.242	1	0	9530068E07Rik	RIKEN cDNA 9530068E07 gene
Psmd6	0.000323876	0.257726	0.325	0.189	1	0	Psmd6	proteasome (prosome, macropain) 26S subunit, non-ATPase, 6
Slc48a1	0.000324533	0.269189	0.382	0.232	1	0	Slc48a1	solute carrier family 48 (heme transporter), member 1
Fkbp2	0.000338654	0.272413	0.656	0.442	1	0	Fkbp2	FK506 binding protein 2
Rock1	0.000345421	0.268133	0.605	0.402	1	0	Rock1	Rho-associated coiled-coil containing protein kinase 1
Wasf2	0.00035957	0.265558	0.764	0.61	1	0	Wasf2	WASP family, member 2
Txn2	0.000373891	0.291111	0.484	0.33	1	0	Txn2	thioredoxin 2
Arrdc4	0.000380671	0.254219	0.261	0.137	1	0	Arrdc4	arrestin domain containing 4
Scoc	0.00039122	0.289886	0.287	0.162	1	0	Scoc	short coiled-coil protein
Jun	0.000392114	0.273427	0.898	0.837	1	0	Jun	jun proto-oncogene
Ndufb8	0.000405456	0.286748	0.745	0.565	1	0	Ndufb8	NADH:ubiquinone oxidoreductase subunit B8
Arhgef12	0.000430419	0.305016	0.318	0.182	1	0	Arhgef12	Rho guanine nucleotide exchange factor (GEF) 12
Fam168b	0.000453413	0.273445	0.42	0.268	1	0	Fam168b	family with sequence similarity 168, member B
Plec	0.000453856	0.335652	0.427	0.266	1	0	Plec	plectin
Man1a	0.000468385	0.259853	0.694	0.512	1	0	Man1a	mannosidase 1, alpha
Naxd	0.000468448	0.259122	0.331	0.198	1	0	Naxd	NAD(P)HX dehydratase
Plbd2	0.000489927	0.250531	0.376	0.227	1	0	Plbd2	phospholipase B domain containing 2
Ppp2ca	0.000512645	0.267474	0.637	0.43	1	0	Ppp2ca	protein phosphatase 2 (formerly 2A), catalytic subunit, alpha isoform
Tln1	0.000570879	0.303288	0.866	0.766	1	0	Tln1	talin 1
Cysltr1	0.000585398	0.279762	0.49	0.318	1	0	Cysltr1	cysteinyl leukotriene receptor 1
Cox6a1	0.000593535	0.273349	0.79	0.596	1	0	Cox6a1	cytochrome c oxidase subunit 6A1
Hpgds	0.000616414	0.321313	0.573	0.414	1	0	Hpgds	hematopoietic prostaglandin D synthase
Ifi27l2a	0.000651516	0.547491	0.994	0.96	1	0	Ifi27l2a	interferon, alpha-inducible protein 27 like 2A
Atp6v1g1	0.00066492	0.252239	0.803	0.624	1	0	Atp6v1g1	ATPase, H+ transporting, lysosomal V1 subunit G1
Tmed9	0.000667182	0.256291	0.701	0.457	1	0	Tmed9	transmembrane p24 trafficking protein 9
Tprgl	0.000673311	0.282489	0.535	0.349	1	0	Tprgl	transformation related protein 63 regulated like
Saraf	0.000737775	0.318212	0.522	0.356	1	0	Saraf	store-operated calcium entry-associated regulatory factor
Sumo3	0.000786141	0.332349	0.446	0.301	1	0	Sumo3	small ubiquitin-like modifier 3
Itgb1	0.00083186	0.26027	0.885	0.71	1	0	Itgb1	integrin beta 1 (fibronectin receptor beta)
S100a13	0.000978653	0.325346	0.682	0.531	1	0	S100a13	S100 calcium binding protein A13
Akr1a1	0.00103091	0.26314	0.847	0.749	1	0	Akr1a1	aldo-keto reductase family 1, member A1 (aldehyde reductase)
Pdlim5	0.00105398	0.269237	0.357	0.215	1	0	Pdlim5	PDZ and LIM domain 5
Blvra	0.00112898	0.270572	0.414	0.271	1	0	Blvra	biliverdin reductase A
S100a6	0.00117631	0.292564	0.726	0.615	1	0	S100a6	S100 calcium binding protein A6 (calcyclin)
Tecr	0.00117868	0.274894	0.478	0.32	1	0	Tecr	trans-2,3-enoyl-CoA reductase
Pea15a	0.00119232	0.251476	0.656	0.507	1	0	Pea15a	phosphoprotein enriched in astrocytes 15A
Supt6	0.0014461	0.259984	0.325	0.198	1	0	Supt6	SPT6, histone chaperone and transcription elongation factor
Ddx60	0.00150394	0.27416	0.338	0.204	1	0	Ddx60	DExD/H box helicase 60
Lamtor2	0.00161625	0.255716	0.707	0.533	1	0	Lamtor2	late endosomal/lysosomal adaptor, MAPK and MTOR activator 2
Cast	0.0016561	0.294054	0.503	0.349	1	0	Cast	calpastatin
Sgms1	0.00168402	0.259936	0.389	0.247	1	0	Sgms1	sphingomyelin synthase 1
Ms4a6c	0.00174922	0.272159	0.962	0.844	1	0	Ms4a6c	membrane-spanning 4-domains, subfamily A, member 6C
Mxd4	0.00175648	0.296911	0.586	0.433	1	0	Mxd4	Max dimerization protein 4
Tpr	0.00201763	0.290261	0.79	0.672	1	0	Tpr	translocated promoter region, nuclear basket protein
Ppp1r14b	0.00220756	0.25176	0.58	0.414	1	0	Ppp1r14b	protein phosphatase 1, regulatory inhibitor subunit 14B
Rab5c	0.00311237	0.293815	0.688	0.521	1	0	Rab5c	RAB5C, member RAS oncogene family
Rab10	0.00321839	0.254821	0.497	0.354	1	0	Rab10	RAB10, member RAS oncogene family
Plxnb2	0.00352796	0.259092	0.662	0.5	1	0	Plxnb2	plexin B2
Ptpa	0.00364153	0.261585	0.376	0.251	1	0	Ptpa	protein phosphatase 2 protein activator
Man2a1	0.00375393	0.251491	0.389	0.261	1	0	Man2a1	mannosidase 2, alpha 1
Cited2	0.00618884	0.310279	0.758	0.62	1	0	Cited2	Cbp/p300-interacting transactivator, with Glu/Asp-rich carboxy-terminal domain, 2
Fam174a	0.00638251	0.251778	0.611	0.438	1	0	Fam174a	family with sequence similarity 174, member A
Lamtor1	0.00861554	0.256353	0.675	0.545	1	0	Lamtor1	late endosomal/lysosomal adaptor, MAPK and MTOR activator 1
Cd811	4.4095e-31	1.10999	0.993	0.78	7.17557e-27	1	Cd81	CD81 antigen
Cd14	4.96305e-22	1.21695	0.95	0.733	8.07637e-18	1	Cd14	CD14 antigen
Nes	1.3022e-21	1.13343	0.379	0.077	2.11906e-17	1	Nes	nestin
Lilra5	5.89065e-21	1.02739	0.743	0.356	9.58585e-17	1	Lilra5	leukocyte immunoglobulin-like receptor, subfamily A (with TM domain), member 5
Dusp11	2.34278e-20	0.727613	0.993	0.928	3.8124e-16	1	Dusp1	dual specificity phosphatase 1
Cd83	4.01414e-15	1.02148	0.693	0.372	6.53222e-11	1	Cd83	CD83 antigen
St3gal6	9.14801e-15	0.746651	0.636	0.316	1.48866e-10	1	St3gal6	ST3 beta-galactoside alpha-2,3-sialyltransferase 6
Rps4x	1.99951e-14	0.509066	0.993	0.975	3.2538e-10	1	Rps4x	ribosomal protein S4, X-linked
Ier21	5.45351e-14	1.013	0.857	0.628	8.8745e-10	1	Ier2	immediate early response 2
Cadm1	2.09726e-13	0.562006	0.35	0.102	3.41288e-09	1	Cadm1	cell adhesion molecule 1
Egr1	3.3374e-13	0.949986	0.8	0.497	5.43095e-09	1	Egr1	early growth response 1
Eef1a1	3.50179e-13	0.427674	1	0.993	5.69847e-09	1	Eef1a1	eukaryotic translation elongation factor 1 alpha 1
Tgfbr1	6.77742e-13	0.753808	0.757	0.439	1.10289e-08	1	Tgfbr1	transforming growth factor, beta receptor I
Rhoc1	1.09948e-12	0.808857	0.607	0.299	1.78918e-08	1	Rhoc	ras homolog family member C
Serpinf1	1.23904e-12	0.563809	0.357	0.112	2.01629e-08	1	Serpinf1	serine (or cysteine) peptidase inhibitor, clade F, member 1
Plxdc2	1.24846e-12	0.65601	0.364	0.115	2.03162e-08	1	Plxdc2	plexin domain containing 2
Col14a1	1.25169e-12	0.706594	0.464	0.182	2.03687e-08	1	Col14a1	collagen, type XIV, alpha 1
Gatm	2.08298e-12	0.722401	0.757	0.481	3.38964e-08	1	Gatm	glycine amidinotransferase (L-arginine:glycine amidinotransferase)
H2-DMb1	2.39213e-12	0.836773	0.8	0.556	3.89271e-08	1	H2-DMb1	histocompatibility 2, class II, locus Mb1
Slamf9	2.85701e-12	0.638303	0.886	0.638	4.64921e-08	1	Slamf9	SLAM family member 9
Cd74	3.12972e-12	0.926604	0.993	0.935	5.093e-08	1	Cd74	CD74 antigen (invariant polypeptide of major histocompatibility complex, class II antigen-associated)
Hpgd1	3.28136e-12	0.700552	0.821	0.528	5.33976e-08	1	Hpgd	hydroxyprostaglandin dehydrogenase 15 (NAD)
Fos1	6.44812e-12	0.680756	0.971	0.873	1.0493e-07	1	Fos	FBJ osteosarcoma oncogene
Cd9	1.65323e-11	1.0842	0.636	0.362	2.69031e-07	1	Cd9	CD9 antigen
Scimp	3.01702e-11	0.611551	0.514	0.237	4.9096e-07	1	Scimp	SLP adaptor and CSK interacting membrane protein
Zfp361	5.72396e-11	0.598842	0.964	0.833	9.31459e-07	1	Zfp36	zinc finger protein 36
C1qc1	1.15767e-10	0.426312	1	0.93	1.88388e-06	1	C1qc	complement component 1, q subcomponent, C chain
Rpl10	2.18887e-10	0.378656	0.993	0.978	3.56194e-06	1	Rpl10	ribosomal protein L10
Ephx11	2.68558e-10	0.549093	0.379	0.147	4.37024e-06	1	Ephx1	epoxide hydrolase 1, microsomal
Atf3	5.98531e-10	0.93034	0.657	0.414	9.7399e-06	1	Atf3	activating transcription factor 3
Hexb	6.34573e-10	0.747358	0.85	0.705	1.03264e-05	1	Hexb	hexosaminidase B
Myadm	7.21065e-10	0.628542	0.793	0.486	1.17339e-05	1	Myadm	myeloid-associated differentiation marker
Rtn41	7.46385e-10	0.579018	0.943	0.733	1.21459e-05	1	Rtn4	reticulon 4
Kctd121	9.87642e-10	0.63404	0.921	0.751	1.60719e-05	1	Kctd12	potassium channel tetramerisation domain containing 12
Syne1	1.10582e-09	0.500059	0.4	0.159	1.7995e-05	1	Syne1	spectrin repeat containing, nuclear envelope 1
Mgl21	1.37228e-09	0.702323	0.693	0.396	2.2331e-05	1	Mgl2	macrophage galactose N-acetyl-galactosamine specific lectin 2
Adrb1	1.75161e-09	0.503985	0.443	0.19	2.85039e-05	1	Adrb1	adrenergic receptor, beta 1
Mmp13	1.77997e-09	0.660226	0.257	0.077	2.89655e-05	1	Mmp13	matrix metallopeptidase 13
Btg2	1.93521e-09	0.63461	0.964	0.893	3.14916e-05	1	Btg2	BTG anti-proliferation factor 2
Junb	2.07727e-09	0.574091	0.986	0.838	3.38033e-05	1	Junb	jun B proto-oncogene
Gm26532	5.12757e-09	0.910485	0.707	0.464	8.34409e-05	1	Gm26532	NA
Cyr611	5.17782e-09	1.21061	0.386	0.165	8.42587e-05	1	Cyr61	NA
Ier5	8.38269e-09	0.65145	0.821	0.634	0.000136412	1	Ier5	immediate early response 5
Runx3	9.15378e-09	0.59809	0.6	0.346	0.000148959	1	Runx3	runt related transcription factor 3
Rgs10	1.0281e-08	0.48503	0.907	0.748	0.000167302	1	Rgs10	regulator of G-protein signalling 10
Actg1	1.05966e-08	0.446745	0.986	0.925	0.000172439	1	Actg1	actin, gamma, cytoplasmic 1
Arpc2	1.27894e-08	0.416734	0.95	0.908	0.000208122	1	Arpc2	actin related protein 2/3 complex, subunit 2
Cst3	1.29657e-08	0.453258	1	0.992	0.00021099	1	Cst3	cystatin C
Rhob1	1.39904e-08	0.80434	0.814	0.598	0.000227665	1	Rhob	ras homolog family member B
Ccnd2	1.57674e-08	0.712383	0.443	0.22	0.000256583	1	Ccnd2	cyclin D2
Tagap	1.85558e-08	0.54588	0.521	0.28	0.000301958	1	Tagap	T cell activation Rho GTPase activating protein
H2-Aa	1.87861e-08	0.730015	0.9	0.805	0.000305706	1	H2-Aa	histocompatibility 2, class II antigen A, alpha
Rpl3	3.68285e-08	0.427786	0.986	0.917	0.00059931	1	Rpl3	ribosomal protein L3
Axl	3.88031e-08	0.534108	0.65	0.396	0.000631443	1	Axl	AXL receptor tyrosine kinase
Ptgs1	3.92814e-08	0.400722	0.336	0.135	0.000639226	1	Ptgs1	prostaglandin-endoperoxide synthase 1
Cd86	4.59555e-08	0.609846	0.686	0.451	0.000747833	1	Cd86	CD86 antigen
Xlr	4.72338e-08	0.413047	0.336	0.139	0.000768636	1	Xlr	X-linked lymphocyte-regulated
Rpl7	5.30974e-08	0.392431	0.993	0.957	0.000864054	1	Rpl7	ribosomal protein L7
Ywhaq	6.11992e-08	0.473159	0.671	0.432	0.000995894	1	Ywhaq	tyrosine 3-monooxygenase/tryptophan 5-monooxygenase activation protein theta
Cotl1	6.35416e-08	0.484251	0.879	0.72	0.00103401	1	Cotl1	coactosin-like 1 (Dictyostelium)
Bcl2a1b	7.23571e-08	0.620462	0.75	0.526	0.00117747	1	Bcl2a1b	B cell leukemia/lymphoma 2 related protein A1b
H2-Eb1	7.72228e-08	0.693515	0.879	0.783	0.00125665	1	H2-Eb1	histocompatibility 2, class II antigen E beta
H2-DMa	8.19311e-08	0.658633	0.786	0.589	0.00133326	1	H2-DMa	histocompatibility 2, class II, locus DMa
Jund1	1.02196e-07	0.506784	0.993	0.955	0.00166304	1	Jund	jun D proto-oncogene
4930402H24Rik	1.23562e-07	0.386104	0.314	0.129	0.00201072	1	4930402H24Rik	RIKEN cDNA 4930402H24 gene
Uqcrc2	1.25871e-07	0.365858	0.45	0.227	0.0020483	1	Uqcrc2	ubiquinol cytochrome c reductase core protein 2
Batf3	1.43985e-07	0.378862	0.421	0.195	0.00234307	1	Batf3	basic leucine zipper transcription factor, ATF-like 3
Dpysl2	1.46528e-07	0.555756	0.736	0.523	0.00238445	1	Dpysl2	dihydropyrimidinase-like 2
Adam33	1.66414e-07	0.419206	0.307	0.124	0.00270806	1	Adam33	a disintegrin and metallopeptidase domain 33
Nfkbia	1.77954e-07	0.593648	0.879	0.77	0.00289584	1	Nfkbia	nuclear factor of kappa light polypeptide gene enhancer in B cells inhibitor, alpha
Tnf	1.91614e-07	0.356801	0.329	0.135	0.00311813	1	Tnf	tumor necrosis factor
Cx3cr1	1.92377e-07	0.515783	0.836	0.638	0.00313054	1	Cx3cr1	chemokine (C-X3-C motif) receptor 1
Slco2b11	2.62777e-07	0.465221	0.55	0.312	0.00427617	1	Slco2b1	solute carrier organic anion transporter family, member 2b1
Clic4	2.72467e-07	0.653318	0.6	0.387	0.00443386	1	Clic4	chloride intracellular channel 4 (mitochondrial)
Klf61	2.85854e-07	0.437941	0.957	0.83	0.00465171	1	Klf6	Kruppel-like factor 6
Tsc22d31	3.01545e-07	0.48423	0.943	0.815	0.00490704	1	Tsc22d3	TSC22 domain family, member 3
Tmem176b	3.35015e-07	0.419087	0.971	0.81	0.0054517	1	Tmem176b	transmembrane protein 176B
Ppia	3.77078e-07	0.303215	0.986	0.967	0.0061362	1	Ppia	peptidylprolyl isomerase A
Adrb21	4.02946e-07	0.55681	0.486	0.274	0.00655715	1	Adrb2	adrenergic receptor, beta 2
Mcub	4.35231e-07	0.404371	0.579	0.337	0.00708251	1	Mcub	mitochondrial calcium uniporter dominant negative beta subunit
Stk17b	4.40863e-07	0.450619	0.929	0.786	0.00717417	1	Stk17b	serine/threonine kinase 17b (apoptosis-inducing)
C1qa1	5.11119e-07	0.322728	1	0.943	0.00831745	1	C1qa	complement component 1, q subcomponent, alpha polypeptide
Cxcl2	6.60431e-07	1.42889	0.464	0.28	0.0107472	1	Cxcl2	chemokine (C-X-C motif) ligand 2
Ccl3	9.79864e-07	1.31603	0.393	0.202	0.0159453	1	Ccl3	chemokine (C-C motif) ligand 3
Nfkbiz	9.8097e-07	0.558181	0.779	0.584	0.0159633	1	Nfkbiz	nuclear factor of kappa light polypeptide gene enhancer in B cells inhibitor, zeta
Ier3	1.00661e-06	0.934459	0.507	0.294	0.0163806	1	Ier3	immediate early response 3
Ubc	1.0592e-06	0.394244	0.986	0.883	0.0172364	1	Ubc	ubiquitin C
Anxa5	1.26258e-06	0.41122	0.907	0.77	0.020546	1	Anxa5	annexin A5
Fam129a	1.51726e-06	0.394462	0.679	0.419	0.0246904	1	Fam129a	NA
Ccnd1	1.73648e-06	0.584356	0.564	0.372	0.0282577	1	Ccnd1	cyclin D1
Ilk	1.74568e-06	0.345219	0.593	0.352	0.0284074	1	Ilk	integrin linked kinase
Fth1	1.78203e-06	0.26659	1	0.998	0.0289991	1	Fth1	ferritin heavy polypeptide 1
Lcp1	1.83721e-06	0.505277	0.979	0.893	0.0298968	1	Lcp1	lymphocyte cytosolic protein 1
Phlda1	2.09065e-06	0.6738	0.293	0.13	0.0340211	1	Phlda1	pleckstrin homology like domain, family A, member 1
Glipr1	2.48165e-06	0.672565	0.479	0.29	0.0403838	1	Glipr1	GLI pathogenesis-related 1 (glioma)
Itpripl2	2.50995e-06	0.333116	0.657	0.417	0.0408444	1	Itpripl2	inositol 1,4,5-triphosphate receptor interacting protein-like 2
Vezf1	2.6226e-06	0.26387	0.364	0.17	0.0426776	1	Vezf1	vascular endothelial zinc finger 1
Actb	2.71951e-06	0.435866	1	0.998	0.0442546	1	Actb	actin, beta
Rpl30	2.93781e-06	0.255073	0.986	0.983	0.0478069	1	Rpl30	ribosomal protein L30
Herpud1	3.45478e-06	0.451172	0.55	0.341	0.0562197	1	Herpud1	homocysteine-inducible, endoplasmic reticulum stress-inducible, ubiquitin-like domain member 1
Zeb2os	3.61347e-06	0.428837	0.457	0.257	0.058802	1	Zeb2os	zinc finger E-box binding homeobox 2, opposite strand
H2-Ab1	3.75934e-06	0.54363	0.921	0.811	0.0611758	1	H2-Ab1	histocompatibility 2, class II antigen A, beta 1
Clic1	3.80101e-06	0.33681	0.929	0.858	0.0618538	1	Clic1	chloride intracellular channel 1
Sumo21	3.9618e-06	0.426074	0.793	0.633	0.0644704	1	Sumo2	small ubiquitin-like modifier 2
Rps3a1	5.29194e-06	0.308328	1	0.983	0.0861158	1	Rps3a1	ribosomal protein S3A1
Ptpra1	5.69981e-06	0.358309	0.729	0.476	0.092753	1	Ptpra	protein tyrosine phosphatase, receptor type, A
Psmb2	5.90064e-06	0.364442	0.629	0.401	0.0960211	1	Psmb2	proteasome (prosome, macropain) subunit, beta type 2
Grap1	6.06868e-06	0.284598	0.279	0.122	0.0987556	1	Grap	GRB2-related adaptor protein
Trim471	6.19167e-06	0.386618	0.514	0.299	0.100757	1	Trim47	tripartite motif-containing 47
Cd361	8.0504e-06	0.441154	0.536	0.314	0.131004	1	Cd36	CD36 molecule
Klf21	8.28518e-06	0.601679	0.843	0.699	0.134825	1	Klf2	Kruppel-like factor 2 (lung)
Dst	8.81106e-06	0.423449	0.45	0.255	0.143382	1	Dst	dystonin
G3bp1	9.69892e-06	0.339002	0.543	0.336	0.157831	1	G3bp1	GTPase activating protein (SH3 domain) binding protein 1
Creb5	9.86944e-06	0.379921	0.607	0.386	0.160605	1	Creb5	cAMP responsive element binding protein 5
Sh3bgrl3	1.01163e-05	0.337239	0.971	0.962	0.164623	1	Sh3bgrl3	SH3 domain binding glutamic acid-rich protein-like 3
Tanc21	1.08387e-05	0.36857	0.564	0.339	0.176378	1	Tanc2	tetratricopeptide repeat, ankyrin repeat and coiled-coil containing 2
Cdkn1a	1.13646e-05	0.505991	0.771	0.543	0.184936	1	Cdkn1a	cyclin-dependent kinase inhibitor 1A (P21)
Pdgfb	1.25291e-05	0.531676	0.443	0.255	0.203886	1	Pdgfb	platelet derived growth factor, B polypeptide
Sdc4	1.27188e-05	0.580196	0.621	0.436	0.206973	1	Sdc4	syndecan 4
Ets2	1.39648e-05	0.420159	0.457	0.264	0.227249	1	Ets2	E26 avian leukemia oncogene 2, 3' domain
Hmgn1	1.4781e-05	0.335178	0.564	0.337	0.240532	1	Hmgn1	high mobility group nucleosomal binding domain 1
Ttc3	1.74229e-05	0.291422	0.35	0.175	0.283523	1	Ttc3	tetratricopeptide repeat domain 3
Rhoa1	1.81361e-05	0.28496	0.971	0.846	0.295129	1	Rhoa	ras homolog family member A
Cap1	1.88654e-05	0.456007	0.664	0.494	0.306997	1	Cap1	CAP, adenylate cyclase-associated protein 1 (yeast)
Igsf9	1.93365e-05	0.359196	0.3	0.145	0.314662	1	Igsf9	immunoglobulin superfamily, member 9
Zfhx3	2.03922e-05	0.463824	0.729	0.551	0.331843	1	Zfhx3	zinc finger homeobox 3
Ywhah	2.04471e-05	0.337674	0.8	0.606	0.332736	1	Ywhah	tyrosine 3-monooxygenase/tryptophan 5-monooxygenase activation protein, eta polypeptide
Pmepa1	2.09775e-05	0.482055	0.464	0.284	0.341367	1	Pmepa1	prostate transmembrane protein, androgen induced 1
Fcgr31	2.25893e-05	0.313273	0.957	0.863	0.367595	1	Fcgr3	Fc receptor, IgG, low affinity III
Svbp	2.48606e-05	0.342909	0.479	0.274	0.404556	1	Svbp	small vasohibin binding protein
Jade2	2.49375e-05	0.254717	0.307	0.147	0.405809	1	Jade2	jade family PHD finger 2
Marcksl11	2.66562e-05	0.464845	0.593	0.404	0.433776	1	Marcksl1	MARCKS-like 1
Tubb2a	2.66685e-05	0.339367	0.586	0.372	0.433977	1	Tubb2a	tubulin, beta 2A class IIA
Rtcb	2.92156e-05	0.321228	0.443	0.252	0.475425	1	Rtcb	RNA 2',3'-cyclic phosphate and 5'-OH ligase
Tspan13	2.93706e-05	0.293304	0.357	0.184	0.477948	1	Tspan13	tetraspanin 13
Tmem176a	3.12351e-05	0.321893	0.921	0.735	0.508288	1	Tmem176a	transmembrane protein 176A
Myl12a	3.29735e-05	0.372178	0.829	0.659	0.536578	1	Myl12a	myosin, light chain 12A, regulatory, non-sarcomeric
C5ar11	3.30989e-05	0.390613	0.829	0.684	0.538618	1	C5ar1	complement component 5a receptor 1
Tle1	3.49076e-05	0.337333	0.329	0.165	0.568051	1	Tle1	transducin-like enhancer of split 1
Clec5a	3.69454e-05	0.380441	0.464	0.287	0.601213	1	Clec5a	C-type lectin domain family 5, member a
H3f3b	3.94433e-05	0.309884	0.986	0.98	0.641861	1	H3f3b	H3.3 histone B
Cct4	4.17064e-05	0.351922	0.571	0.382	0.678689	1	Cct4	chaperonin containing Tcp1, subunit 4 (delta)
Soga1	4.24737e-05	0.26343	0.264	0.124	0.691174	1	Soga1	suppressor of glucose, autophagy associated 1
Pea15a1	4.6181e-05	0.38789	0.693	0.503	0.751504	1	Pea15a	phosphoprotein enriched in astrocytes 15A
Serinc31	4.69179e-05	0.252878	0.993	0.908	0.763496	1	Serinc3	serine incorporator 3
Wdr83os	4.9211e-05	0.318483	0.593	0.391	0.80081	1	Wdr83os	WD repeat domain 83 opposite strand
Tagln21	5.04883e-05	0.373955	0.886	0.755	0.821597	1	Tagln2	transgelin 2
Atp5c1	5.27767e-05	0.337765	0.721	0.528	0.858834	1	Atp5c1	ATP synthase, H+ transporting, mitochondrial F1 complex, gamma polypeptide 1
Fnta	5.87198e-05	0.32518	0.314	0.164	0.955547	1	Fnta	farnesyltransferase, CAAX box, alpha
Cd631	6.05993e-05	0.309021	0.821	0.641	0.986132	1	Cd63	CD63 antigen
Acadm	6.43414e-05	0.316379	0.4	0.224	1	1	Acadm	acyl-Coenzyme A dehydrogenase, medium chain
Bcl2a1d	6.86992e-05	0.307403	0.364	0.19	1	1	Bcl2a1d	B cell leukemia/lymphoma 2 related protein A1d
Cybb	7.87321e-05	0.316242	0.929	0.843	1	1	Cybb	cytochrome b-245, beta polypeptide
Cfl1	8.14703e-05	0.314293	0.979	0.922	1	1	Cfl1	cofilin 1, non-muscle
Cox20	8.18251e-05	0.300682	0.4	0.234	1	1	Cox20	cytochrome c oxidase assembly protein 20
2510009E07Rik	8.38368e-05	0.338488	0.3	0.152	1	1	2510009E07Rik	RIKEN cDNA 2510009E07 gene
Pdcl3	8.46173e-05	0.284573	0.443	0.259	1	1	Pdcl3	phosducin-like 3
Cebpa	8.63971e-05	0.374046	0.657	0.459	1	1	Cebpa	CCAAT/enhancer binding protein (C/EBP), alpha
Ccl4	8.71841e-05	1.0549	0.45	0.287	1	1	Ccl4	chemokine (C-C motif) ligand 4
Zmynd15	9.18733e-05	0.384561	0.407	0.225	1	1	Zmynd15	zinc finger, MYND-type containing 15
Bcl101	9.91047e-05	0.301403	0.686	0.464	1	1	Bcl10	B cell leukemia/lymphoma 10
Dstn1	0.000104895	0.430778	0.671	0.511	1	1	Dstn	destrin
Mt11	0.000108543	0.411829	0.886	0.763	1	1	Mt1	metallothionein 1
Cttnbp2nl	0.000122283	0.346153	0.6	0.407	1	1	Cttnbp2nl	CTTNBP2 N-terminal like
Tm6sf1	0.000126561	0.286907	0.929	0.81	1	1	Tm6sf1	transmembrane 6 superfamily member 1
Cct2	0.000131811	0.312867	0.579	0.369	1	1	Cct2	chaperonin containing Tcp1, subunit 2 (beta)
Lsm6	0.000133666	0.290898	0.4	0.237	1	1	Lsm6	LSM6 homolog, U6 small nuclear RNA and mRNA degradation associated
Man1a1	0.000137304	0.299008	0.714	0.513	1	1	Man1a	mannosidase 1, alpha
Rpl5	0.000158898	0.292	0.979	0.902	1	1	Rpl5	ribosomal protein L5
Cdc421	0.000161804	0.332983	0.936	0.871	1	1	Cdc42	cell division cycle 42
Eef2	0.000163024	0.302841	0.929	0.871	1	1	Eef2	eukaryotic translation elongation factor 2
Tnpo3	0.000163308	0.323284	0.4	0.242	1	1	Tnpo3	transportin 3
Rnaset2a1	0.000167096	0.313773	0.693	0.509	1	1	Rnaset2a	ribonuclease T2A
Lsm3	0.000170057	0.305766	0.357	0.2	1	1	Lsm3	LSM3 homolog, U6 small nuclear RNA and mRNA degradation associated
Tifab	0.000183601	0.308938	0.393	0.237	1	1	Tifab	TRAF-interacting protein with forkhead-associated domain, family member B
Cox7a2l	0.000191247	0.336358	0.786	0.604	1	1	Cox7a2l	cytochrome c oxidase subunit 7A2 like
Rer1	0.000216432	0.263742	0.607	0.402	1	1	Rer1	retention in endoplasmic reticulum sorting receptor 1
Actr3	0.000233322	0.287648	0.929	0.845	1	1	Actr3	ARP3 actin-related protein 3
Rbm3	0.000236105	0.366296	0.721	0.529	1	1	Rbm3	RNA binding motif (RNP1, RRM) protein 3
Snx17	0.000257494	0.343814	0.45	0.297	1	1	Snx17	sorting nexin 17
1700017B05Rik	0.000282761	0.326649	0.464	0.29	1	1	1700017B05Rik	RIKEN cDNA 1700017B05 gene
Morf4l11	0.000329193	0.26712	0.914	0.791	1	1	Morf4l1	mortality factor 4 like 1
Olfml3	0.000350239	0.371078	0.286	0.157	1	1	Olfml3	olfactomedin-like 3
Ywhae1	0.000357787	0.32971	0.829	0.681	1	1	Ywhae	tyrosine 3-monooxygenase/tryptophan 5-monooxygenase activation protein, epsilon polypeptide
Plbd1	0.000398585	0.283398	0.55	0.364	1	1	Plbd1	phospholipase B domain containing 1
Eid1	0.000400968	0.308353	0.707	0.521	1	1	Eid1	EP300 interacting inhibitor of differentiation 1
Fosb1	0.000429655	0.341696	0.693	0.479	1	1	Fosb	FBJ osteosarcoma oncogene B
Dr1	0.000430348	0.327728	0.364	0.227	1	1	Dr1	down-regulator of transcription 1
Socs3	0.000433483	0.647459	0.536	0.382	1	1	Socs3	suppressor of cytokine signaling 3
Cdr21	0.000435863	0.270828	0.25	0.13	1	1	Cdr2	cerebellar degeneration-related 2
Bzw1	0.000445757	0.315205	0.543	0.374	1	1	Bzw1	basic leucine zipper and W2 domains 1
Vma21	0.000488662	0.291947	0.336	0.204	1	1	Vma21	VMA21 vacuolar H+-ATPase homolog (S. cerevisiae)
Asah11	0.00050726	0.262262	0.836	0.641	1	1	Asah1	N-acylsphingosine amidohydrolase 1
Hspa1a1	0.000527587	0.423753	0.271	0.147	1	1	Hspa1a	heat shock protein 1A
Klf91	0.000532955	0.320999	0.386	0.234	1	1	Klf9	Kruppel-like factor 9
2001-06-01	0.000545875	0.519899	0.936	0.83	1	1	Jun	jun proto-oncogene
Paip2	0.000559884	0.273776	0.6	0.414	1	1	Paip2	polyadenylate-binding protein-interacting protein 2
Lifr1	0.000561332	0.287337	0.65	0.459	1	1	Lifr	LIF receptor alpha
Brk1	0.000584236	0.265192	0.757	0.568	1	1	Brk1	BRICK1, SCAR/WAVE actin-nucleating complex subunit
Eif4h	0.000622399	0.251482	0.614	0.442	1	1	Eif4h	eukaryotic translation initiation factor 4H
Etv3	0.000622832	0.308735	0.379	0.232	1	1	Etv3	ets variant 3
Vdac2	0.000684356	0.260773	0.664	0.481	1	1	Vdac2	voltage-dependent anion channel 2
Retreg1	0.000725477	0.29639	0.486	0.334	1	1	Retreg1	reticulophagy regulator 1
BC028528	0.000770728	0.330276	0.55	0.394	1	1	BC028528	cDNA sequence BC028528
Rab7b	0.000801777	0.338943	0.643	0.481	1	1	Rab7b	RAB7B, member RAS oncogene family
Mat2a1	0.000806147	0.255293	0.607	0.411	1	1	Mat2a	methionine adenosyltransferase II, alpha
Arpc4	0.000904077	0.275524	0.821	0.661	1	1	Arpc4	actin related protein 2/3 complex, subunit 4
Bmyc	0.000904728	0.319128	0.514	0.349	1	1	Bmyc	brain expressed myelocytomatosis oncogene
Hnrnpk	0.000955101	0.291196	0.8	0.684	1	1	Hnrnpk	heterogeneous nuclear ribonucleoprotein K
Npm1	0.000962685	0.256237	0.9	0.746	1	1	Npm1	nucleophosmin 1
Rcan1	0.000986529	0.366647	0.257	0.14	1	1	Rcan1	regulator of calcineurin 1
Irf5	0.000987575	0.278718	0.621	0.427	1	1	Irf5	interferon regulatory factor 5
Phf11b	0.00103762	0.258722	0.521	0.354	1	1	Phf11b	PHD finger protein 11B
Dusp61	0.00109469	0.331133	0.536	0.382	1	1	Dusp6	dual specificity phosphatase 6
Zfp36l11	0.0011481	0.413128	0.907	0.841	1	1	Zfp36l1	zinc finger protein 36, C3H type-like 1
Tpm4	0.00116075	0.38007	0.643	0.497	1	1	Tpm4	tropomyosin 4
Cytip	0.00118986	0.254373	0.579	0.402	1	1	Cytip	cytohesin 1 interacting protein
Snx51	0.00123099	0.277774	0.879	0.745	1	1	Snx5	sorting nexin 5
Cnbp	0.00135868	0.260519	0.7	0.536	1	1	Cnbp	cellular nucleic acid binding protein
Pnrc1	0.00139968	0.286157	0.779	0.631	1	1	Pnrc1	proline-rich nuclear receptor coactivator 1
Rps6ka1	0.00154819	0.27072	0.343	0.207	1	1	Rps6ka1	ribosomal protein S6 kinase polypeptide 1
Lpl	0.00158276	0.310382	0.471	0.322	1	1	Lpl	lipoprotein lipase
Mvp	0.00159641	0.306882	0.493	0.337	1	1	Mvp	major vault protein
Rab181	0.00163784	0.254093	0.386	0.252	1	1	Rab18	RAB18, member RAS oncogene family
Hcls1	0.00165002	0.266094	0.786	0.626	1	1	Hcls1	hematopoietic cell specific Lyn substrate 1
Kdm6b	0.00171111	0.271101	0.4	0.262	1	1	Kdm6b	KDM1 lysine (K)-specific demethylase 6B
Il1b	0.00172604	0.710528	0.529	0.416	1	1	Il1b	interleukin 1 beta
Rraga	0.00179609	0.271999	0.357	0.232	1	1	Rraga	Ras-related GTP binding A
Rbpj	0.00188125	0.294378	0.836	0.664	1	1	Rbpj	recombination signal binding protein for immunoglobulin kappa J region
Cdk6	0.00188203	0.325022	0.586	0.417	1	1	Cdk6	cyclin-dependent kinase 6
Mcl1	0.00189651	0.262435	0.957	0.885	1	1	Mcl1	myeloid cell leukemia sequence 1
Itm2c	0.00199212	0.268857	0.686	0.536	1	1	Itm2c	integral membrane protein 2C
Pdlim11	0.0019973	0.3249	0.257	0.154	1	1	Pdlim1	PDZ and LIM domain 1 (elfin)
Commd7	0.00200459	0.250318	0.343	0.215	1	1	Commd7	COMM domain containing 7
Prdx11	0.00203217	0.440584	0.871	0.745	1	1	Prdx1	peroxiredoxin 1
Eif3e	0.00214794	0.285641	0.579	0.419	1	1	Eif3e	eukaryotic translation initiation factor 3, subunit E
Plekho1	0.00223639	0.277028	0.807	0.646	1	1	Plekho1	pleckstrin homology domain containing, family O member 1
Selenom1	0.00241763	0.259451	0.379	0.249	1	1	Selenom	selenoprotein M
Rac31	0.00259208	0.275506	0.264	0.162	1	1	Rac3	Rac family small GTPase 3
Rab22a	0.0026304	0.251974	0.307	0.187	1	1	Rab22a	RAB22A, member RAS oncogene family
Sqstm1	0.00275944	0.261374	0.479	0.337	1	1	Sqstm1	sequestosome 1
Gm266691	0.00320204	0.326411	0.379	0.255	1	1	Gm26669	NA
Rpl13a	0.0039197	0.329241	0.836	0.73	1	1	Rpl13a	ribosomal protein L13A
2010111I01Rik	0.00392349	0.327979	0.357	0.239	1	1	2010111I01Rik	NA
Runx1	0.00400453	0.272035	0.814	0.698	1	1	Runx1	runt related transcription factor 1
Gpr183	0.00424951	0.29906	0.414	0.279	1	1	Gpr183	G protein-coupled receptor 183
Pip4k2a	0.00457474	0.357332	0.579	0.482	1	1	Pip4k2a	phosphatidylinositol-5-phosphate 4-kinase, type II, alpha
Ppp1r15a	0.00459166	0.428788	0.457	0.332	1	1	Ppp1r15a	protein phosphatase 1, regulatory subunit 15A
Dram2	0.00462563	0.260038	0.507	0.359	1	1	Dram2	DNA-damage regulated autophagy modulator 2
Adap2os	0.00533563	0.268987	0.321	0.2	1	1	Adap2os	ArfGAP with dual PH domains 2, opposite strand
Evi2a	0.00635093	0.265526	0.664	0.519	1	1	Evi2a	ecotropic viral integration site 2a
Pfn1	0.00645392	0.255397	0.986	0.972	1	1	Pfn1	profilin 1
Ckb	0.00746567	0.250343	0.686	0.559	1	1	Ckb	creatine kinase, brain
Jdp2	0.00791364	0.34951	0.386	0.274	1	1	Jdp2	Jun dimerization protein 2
Errfi1	0.00925177	0.254721	0.3	0.192	1	1	Errfi1	ERBB receptor feedback inhibitor 1
Ccr2	2.38409e-18	1.29201	0.705	0.318	3.87963e-14	2	Ccr2	chemokine (C-C motif) receptor 2
Ly86	1.15349e-16	0.790464	0.977	0.826	1.87707e-12	2	Ly86	lymphocyte antigen 86
H2-Aa1	1.03838e-15	1.02558	0.938	0.798	1.68975e-11	2	H2-Aa	histocompatibility 2, class II antigen A, alpha
Ctss	1.67478e-15	0.614	1	0.987	2.72537e-11	2	Ctss	cathepsin S
Mpeg1	1.07801e-13	0.707236	0.922	0.715	1.75425e-09	2	Mpeg1	macrophage expressed gene 1
H2-Eb11	2.32296e-13	0.943324	0.922	0.775	3.78016e-09	2	H2-Eb1	histocompatibility 2, class II antigen E beta
Clec4a3	3.27774e-13	0.73225	0.853	0.659	5.33386e-09	2	Clec4a3	C-type lectin domain family 4, member a3
Olfm1	3.66041e-13	0.539644	0.318	0.084	5.95658e-09	2	Olfm1	olfactomedin 1
Fgl2	2.82723e-12	0.905152	0.597	0.293	4.60075e-08	2	Fgl2	fibrinogen-like protein 2
Cd741	3.08513e-12	0.819198	0.977	0.939	5.02044e-08	2	Cd74	CD74 antigen (invariant polypeptide of major histocompatibility complex, class II antigen-associated)
H2-Ab11	3.54953e-12	0.888639	0.922	0.813	5.77616e-08	2	H2-Ab1	histocompatibility 2, class II antigen A, beta 1
Npc2	1.66721e-11	0.473617	0.984	0.928	2.71305e-07	2	Npc2	NPC intracellular cholesterol transporter 2
Ms4a7	2.41749e-11	0.968061	0.93	0.805	3.93398e-07	2	Ms4a7	membrane-spanning 4-domains, subfamily A, member 7
AW112010	2.92184e-11	0.660453	0.55	0.248	4.75471e-07	2	AW112010	expressed sequence AW112010
Ifit2	9.26669e-11	1.03294	0.341	0.115	1.50797e-06	2	Ifit2	interferon-induced protein with tetratricopeptide repeats 2
H2-K1	1.34573e-10	0.470653	1	0.985	2.1899e-06	2	H2-K1	histocompatibility 2, K1, K region
H2-DMb11	3.41433e-10	0.758199	0.76	0.569	5.55613e-06	2	H2-DMb1	histocompatibility 2, class II, locus Mb1
Cd72	4.33569e-10	0.829482	0.806	0.546	7.05546e-06	2	Cd72	CD72 antigen
Adgre1	4.84341e-10	0.5865	0.93	0.752	7.88169e-06	2	Adgre1	adhesion G protein-coupled receptor E1
Ms4a6c1	5.7736e-10	0.533371	0.992	0.843	9.39537e-06	2	Ms4a6c	membrane-spanning 4-domains, subfamily A, member 6C
Rsad2	6.62051e-10	1.1759	0.333	0.121	1.07736e-05	2	Rsad2	radical S-adenosyl methionine domain containing 2
Serp1	7.00139e-10	0.660275	0.783	0.539	1.13934e-05	2	Serp1	stress-associated endoplasmic reticulum protein 1
Pim1	7.5598e-10	0.941422	0.581	0.336	1.23021e-05	2	Pim1	proviral integration site 1
Ccrl2	1.01938e-09	0.637461	0.333	0.12	1.65883e-05	2	Ccrl2	chemokine (C-C motif) receptor-like 2
Psap	3.00306e-09	0.562727	0.984	0.979	4.88688e-05	2	Psap	prosaposin
Fcgr1	3.81847e-09	0.718627	0.798	0.584	6.21379e-05	2	Fcgr1	Fc receptor, IgG, high affinity I
Ciita	4.37259e-09	0.590833	0.504	0.234	7.11552e-05	2	Ciita	class II transactivator
Axl1	4.42508e-09	0.603376	0.682	0.393	7.20093e-05	2	Axl	AXL receptor tyrosine kinase
Abcg1	4.65201e-09	0.616028	0.411	0.182	7.57021e-05	2	Abcg1	ATP binding cassette subfamily G member 1
Cybb1	5.7379e-09	0.442229	0.977	0.834	9.33728e-05	2	Cybb	cytochrome b-245, beta polypeptide
Gadd45b	7.58244e-09	0.703517	0.434	0.198	0.000123389	2	Gadd45b	growth arrest and DNA-damage-inducible 45 beta
Sorl1	7.65779e-09	0.287252	0.364	0.136	0.000124615	2	Sorl1	sortilin-related receptor, LDLR class A repeats-containing
Plbd11	7.70134e-09	0.660399	0.605	0.356	0.000125324	2	Plbd1	phospholipase B domain containing 1
Hexb1	9.65325e-09	0.598217	0.899	0.697	0.000157087	2	Hexb	hexosaminidase B
Lst1	1.28292e-08	0.47326	0.953	0.777	0.00020877	2	Lst1	leukocyte specific transcript 1
Tmem176a1	1.53405e-08	0.659373	0.891	0.744	0.000249637	2	Tmem176a	transmembrane protein 176A
Fcgr4	1.86294e-08	0.52259	0.636	0.392	0.000303157	2	Fcgr4	Fc receptor, IgG, low affinity IV
Rgs1	1.91424e-08	0.947039	0.597	0.359	0.000311505	2	Rgs1	regulator of G-protein signaling 1
Cxcl16	1.93611e-08	0.46563	0.915	0.726	0.000315063	2	Cxcl16	chemokine (C-X-C motif) ligand 16
Ctsh	2.00241e-08	0.489367	0.969	0.862	0.000325852	2	Ctsh	cathepsin H
Sh2d1b1	3.16273e-08	0.376724	0.256	0.084	0.000514671	2	Sh2d1b1	SH2 domain containing 1B1
Ramp1	3.16496e-08	0.497843	0.388	0.169	0.000515035	2	Ramp1	receptor (calcitonin) activity modifying protein 1
Cd52	3.23615e-08	0.348223	0.992	0.931	0.000526619	2	Cd52	CD52 antigen
H2-T23	5.12571e-08	0.524679	0.876	0.703	0.000834107	2	H2-T23	histocompatibility 2, T region locus 23
Actr31	5.72615e-08	0.430995	0.961	0.839	0.000931817	2	Actr3	ARP3 actin-related protein 3
Ifih1	7.72496e-08	0.638996	0.372	0.175	0.00125708	2	Ifih1	interferon induced with helicase C domain 1
Gm2a	1.05344e-07	0.472932	0.853	0.598	0.00171427	2	Gm2a	GM2 ganglioside activator protein
Slfn5	1.15615e-07	0.784761	0.736	0.541	0.00188141	2	Slfn5	schlafen 5
Skil	1.32483e-07	0.657989	0.744	0.51	0.0021559	2	Skil	SKI-like
Ms4a4c	2.07193e-07	0.494894	0.519	0.27	0.00337165	2	Ms4a4c	membrane-spanning 4-domains, subfamily A, member 4C
Irf7	2.07653e-07	0.569618	0.651	0.423	0.00337913	2	Irf7	interferon regulatory factor 7
Clec4b1	2.10881e-07	0.53455	0.411	0.197	0.00343166	2	Clec4b1	C-type lectin domain family 4, member b1
Fth11	2.49482e-07	0.405864	0.992	1	0.00405982	2	Fth1	ferritin heavy polypeptide 1
Btg21	3.71547e-07	0.450768	0.961	0.895	0.00604619	2	Btg2	BTG anti-proliferation factor 2
Clec4a1	4.55656e-07	0.558002	0.814	0.62	0.00741488	2	Clec4a1	C-type lectin domain family 4, member a1
Il10ra	6.37475e-07	0.433604	0.744	0.507	0.0103736	2	Il10ra	interleukin 10 receptor, alpha
Neurl3	7.48768e-07	0.526504	0.837	0.621	0.0121847	2	Neurl3	neuralized E3 ubiquitin protein ligase 3
Cx3cr11	8.30971e-07	0.505102	0.845	0.639	0.0135224	2	Cx3cr1	chemokine (C-X3-C motif) receptor 1
Oas3	8.37954e-07	0.405124	0.333	0.146	0.013636	2	Oas3	2'-5' oligoadenylate synthetase 3
Dusp12	9.073e-07	0.406746	0.984	0.931	0.0147645	2	Dusp1	dual specificity phosphatase 1
Ccl41	9.45386e-07	0.882267	0.481	0.284	0.0153843	2	Ccl4	chemokine (C-C motif) ligand 4
Cytip1	9.51848e-07	0.462335	0.628	0.395	0.0154894	2	Cytip	cytohesin 1 interacting protein
Ifi209	1.05706e-06	0.652308	0.566	0.362	0.0172016	2	Ifi209	interferon activated gene 209
Gm34084	1.18601e-06	0.531804	0.481	0.267	0.0192999	2	Gm34084	predicted gene, 34084
Pdcd4	1.22809e-06	0.337077	0.364	0.17	0.0199847	2	Pdcd4	programmed cell death 4
AU020206	1.33078e-06	0.358569	0.395	0.192	0.0216558	2	AU020206	expressed sequence AU020206
Ifit3	1.42138e-06	0.921359	0.419	0.223	0.0231302	2	Ifit3	interferon-induced protein with tetratricopeptide repeats 3
Bst2	1.58543e-06	0.474936	0.915	0.767	0.0257997	2	Bst2	bone marrow stromal cell antigen 2
Sdcbp	1.63016e-06	0.357204	0.907	0.798	0.0265276	2	Sdcbp	syndecan binding protein
Cd300c2	1.95145e-06	0.459195	0.86	0.689	0.0317559	2	Cd300c2	CD300C molecule 2
Fam129a1	2.12084e-06	0.444935	0.667	0.426	0.0345124	2	Fam129a	NA
Cept1	2.17519e-06	0.396154	0.426	0.225	0.0353969	2	Cept1	choline/ethanolaminephosphotransferase 1
H3f3a	2.18922e-06	0.349893	0.977	0.941	0.0356253	2	H3f3a	H3.3 histone A
Tmem176b1	2.26162e-06	0.407513	0.938	0.82	0.0368033	2	Tmem176b	transmembrane protein 176B
Itga6	2.35472e-06	0.57475	0.457	0.264	0.0383184	2	Itga6	integrin alpha 6
Cd47	2.82866e-06	0.452383	0.845	0.697	0.0460307	2	Cd47	CD47 antigen (Rh-related antigen, integrin-associated signal transducer)
Fos2	3.15701e-06	0.404291	0.961	0.877	0.051374	2	Fos	FBJ osteosarcoma oncogene
Sema4d	3.22524e-06	0.405467	0.403	0.202	0.0524843	2	Sema4d	sema domain, immunoglobulin domain (Ig), transmembrane domain (TM) and short cytoplasmic domain, (semaphorin) 4D
Zfp36l12	3.40271e-06	0.496673	0.93	0.838	0.0553723	2	Zfp36l1	zinc finger protein 36, C3H type-like 1
Unc93b1	3.46874e-06	0.327817	0.977	0.907	0.0564468	2	Unc93b1	unc-93 homolog B1, TLR signaling regulator
Gm21188	4.20314e-06	0.47171	0.442	0.233	0.0683976	2	Gm21188	predicted gene, 21188
Atf31	4.49946e-06	0.608282	0.643	0.421	0.0732197	2	Atf3	activating transcription factor 3
Ifi206	4.90325e-06	0.349173	0.395	0.197	0.0797906	2	Ifi206	interferon activated gene 206
Nfkbia1	5.19425e-06	0.562133	0.907	0.766	0.0845261	2	Nfkbia	nuclear factor of kappa light polypeptide gene enhancer in B cells inhibitor, alpha
Phf11d	5.84129e-06	0.385721	0.411	0.213	0.0950554	2	Phf11d	PHD finger protein 11D
Junb1	5.87823e-06	0.351222	0.953	0.848	0.0956564	2	Junb	jun B proto-oncogene
Rgs2	6.10487e-06	0.607493	0.651	0.47	0.0993446	2	Rgs2	regulator of G-protein signaling 2
Acer3	6.54867e-06	0.490029	0.597	0.393	0.106567	2	Acer3	alkaline ceramidase 3
Tlr2	7.04624e-06	0.469477	0.535	0.323	0.114663	2	Tlr2	toll-like receptor 2
B2m	7.28803e-06	0.268227	0.992	0.995	0.118598	2	B2m	beta-2 microglobulin
Samhd1	7.91508e-06	0.351497	0.853	0.693	0.128802	2	Samhd1	SAM domain and HD domain, 1
Tap1	1.0377e-05	0.445727	0.535	0.343	0.168865	2	Tap1	transporter 1, ATP-binding cassette, sub-family B (MDR/TAP)
Slamf7	1.04783e-05	0.423517	0.357	0.179	0.170513	2	Slamf7	SLAM family member 7
Mcl11	1.07343e-05	0.337978	0.953	0.887	0.174678	2	Mcl1	myeloid cell leukemia sequence 1
Ifi213	1.12113e-05	0.285519	0.473	0.249	0.182442	2	Ifi213	interferon activated gene 213
Marcks	1.29117e-05	0.450509	0.961	0.89	0.210112	2	Marcks	myristoylated alanine rich protein kinase C substrate
Laptm5	1.29605e-05	0.268793	0.992	0.966	0.210906	2	Laptm5	lysosomal-associated protein transmembrane 5
Asph	1.44218e-05	0.376668	0.395	0.216	0.234685	2	Asph	aspartate-beta-hydroxylase
4933434E20Rik	1.85784e-05	0.393257	0.411	0.241	0.302327	2	4933434E20Rik	RIKEN cDNA 4933434E20 gene
Sp100	2.01525e-05	0.445259	0.76	0.575	0.327942	2	Sp100	nuclear antigen Sp100
Dtx3l	2.10372e-05	0.330107	0.473	0.272	0.342338	2	Dtx3l	deltex 3-like, E3 ubiquitin ligase
Ptger4	2.61484e-05	0.398937	0.333	0.17	0.425512	2	Ptger4	prostaglandin E receptor 4 (subtype EP4)
Apobec1	2.61778e-05	0.388724	0.667	0.466	0.425992	2	Apobec1	apolipoprotein B mRNA editing enzyme, catalytic polypeptide 1
Ddi2	2.66048e-05	0.494371	0.519	0.339	0.432939	2	Ddi2	DNA-damage inducible protein 2
Pgap2	2.90659e-05	0.434536	0.372	0.215	0.47299	2	Pgap2	post-GPI attachment to proteins 2
Rhog	3.016e-05	0.392556	0.783	0.607	0.490794	2	Rhog	ras homolog family member G
Arhgap25	3.14094e-05	0.281537	0.349	0.179	0.511125	2	Arhgap25	Rho GTPase activating protein 25
Arrdc3	3.28962e-05	0.4741	0.558	0.362	0.535319	2	Arrdc3	arrestin domain containing 3
Tmem119	3.47894e-05	0.293191	0.271	0.121	0.566128	2	Tmem119	transmembrane protein 119
H2-DMa1	3.95849e-05	0.44231	0.775	0.595	0.644166	2	H2-DMa	histocompatibility 2, class II, locus DMa
Tmcc3	4.05017e-05	0.392522	0.651	0.462	0.659084	2	Tmcc3	transmembrane and coiled coil domains 3
Ndufc2	4.31132e-05	0.271777	0.744	0.531	0.70158	2	Ndufc2	NADH:ubiquinone oxidoreductase subunit C2
Egr11	4.3984e-05	0.386233	0.713	0.521	0.715751	2	Egr1	early growth response 1
Tram1	5.05474e-05	0.433318	0.566	0.38	0.822558	2	Tram1	translocating chain-associating membrane protein 1
Dnajb14	5.14731e-05	0.390026	0.597	0.42	0.837622	2	Dnajb14	DnaJ heat shock protein family (Hsp40) member B14
1700025G04Rik	5.1709e-05	0.315414	0.326	0.164	0.841461	2	1700025G04Rik	RIKEN cDNA 1700025G04 gene
Ifi211	5.973e-05	0.575512	0.55	0.389	0.971986	2	Ifi211	interferon activated gene 211
Camk1d	6.09392e-05	0.370759	0.504	0.315	0.991663	2	Camk1d	calcium/calmodulin-dependent protein kinase ID
Trim30a	6.19323e-05	0.521448	0.674	0.511	1	2	Trim30a	tripartite motif-containing 30A
Apobec3	6.56996e-05	0.39507	0.674	0.469	1	2	Apobec3	apolipoprotein B mRNA editing enzyme, catalytic polypeptide 3
Tmem50b	6.96682e-05	0.305033	0.31	0.154	1	2	Tmem50b	transmembrane protein 50B
Slc29a3	6.96944e-05	0.35367	0.488	0.302	1	2	Slc29a3	solute carrier family 29 (nucleoside transporters), member 3
Ctsc1	7.46638e-05	0.361784	0.984	0.913	1	2	Ctsc	cathepsin C
H3f3b1	8.25991e-05	0.368824	1	0.977	1	2	H3f3b	H3.3 histone B
Ier51	8.51864e-05	0.334124	0.845	0.633	1	2	Ier5	immediate early response 5
Csf2rb	8.52193e-05	0.37507	0.419	0.246	1	2	Csf2rb	colony stimulating factor 2 receptor, beta, low-affinity (granulocyte-macrophage)
Clec12a	8.85189e-05	0.345077	0.752	0.559	1	2	Clec12a	C-type lectin domain family 12, member a
Phf11b1	8.96319e-05	0.544649	0.535	0.354	1	2	Phf11b	PHD finger protein 11B
H2-T22	0.000103089	0.344432	0.481	0.29	1	2	H2-T22	histocompatibility 2, T region locus 22
Frmd4a	0.000107017	0.325695	0.434	0.264	1	2	Frmd4a	FERM domain containing 4A
Sla	0.00010818	0.31599	0.457	0.284	1	2	Sla	src-like adaptor
Ifngr1	0.000112282	0.45313	0.86	0.762	1	2	Ifngr1	interferon gamma receptor 1
Itgb5	0.000115638	0.350487	0.69	0.525	1	2	Itgb5	integrin beta 5
Sirpa	0.000122305	0.451687	0.806	0.708	1	2	Sirpa	signal-regulatory protein alpha
Crtc3	0.000124669	0.309887	0.426	0.249	1	2	Crtc3	CREB regulated transcription coactivator 3
Il1b1	0.00013537	0.513883	0.574	0.408	1	2	Il1b	interleukin 1 beta
Irgm1	0.000143411	0.392113	0.357	0.2	1	2	Irgm1	immunity-related GTPase family M member 1
Retreg11	0.000159606	0.308619	0.535	0.326	1	2	Retreg1	reticulophagy regulator 1
B4galnt1	0.000161903	0.282242	0.357	0.198	1	2	B4galnt1	beta-1,4-N-acetyl-galactosaminyl transferase 1
F11r	0.000165161	0.426975	0.295	0.159	1	2	F11r	F11 receptor
Stat1	0.000171753	0.342932	0.597	0.423	1	2	Stat1	signal transducer and activator of transcription 1
Syngr2	0.000176809	0.343919	0.628	0.472	1	2	Syngr2	synaptogyrin 2
Ifi204	0.000178936	0.365521	0.829	0.68	1	2	Ifi204	interferon activated gene 204
Atf6	0.000195347	0.400083	0.403	0.254	1	2	Atf6	activating transcription factor 6
Tmem86a	0.000195444	0.29272	0.411	0.241	1	2	Tmem86a	transmembrane protein 86A
Irf2bp2	0.000196374	0.305841	0.961	0.834	1	2	Irf2bp2	interferon regulatory factor 2 binding protein 2
Lpcat2	0.000201518	0.428122	0.574	0.403	1	2	Lpcat2	lysophosphatidylcholine acyltransferase 2
Gna121	0.00020258	0.297458	0.55	0.37	1	2	Gna12	guanine nucleotide binding protein, alpha 12
Adipor1	0.000209596	0.33757	0.597	0.405	1	2	Adipor1	adiponectin receptor 1
Zfp362	0.000211523	0.318558	0.953	0.838	1	2	Zfp36	zinc finger protein 36
Ppfia4	0.000219826	0.277631	0.457	0.27	1	2	Ppfia4	protein tyrosine phosphatase, receptor type, f polypeptide (PTPRF), interacting protein (liprin), alpha 4
Pla2g15	0.000220867	0.407683	0.426	0.266	1	2	Pla2g15	phospholipase A2, group XV
Ppt2	0.000229583	0.256377	0.279	0.139	1	2	Ppt2	palmitoyl-protein thioesterase 2
Elf1	0.00023804	0.299334	0.519	0.343	1	2	Elf1	E74-like factor 1
Cxcr4	0.000239232	0.44479	0.581	0.403	1	2	Cxcr4	chemokine (C-X-C motif) receptor 4
Ier22	0.000244729	0.39943	0.806	0.643	1	2	Ier2	immediate early response 2
Ddx58	0.000249628	0.4363	0.349	0.21	1	2	Ddx58	DEAD/H box helicase 58
Itm2b1	0.000249958	0.295041	1	0.987	1	2	Itm2b	integral membrane protein 2B
Tmem123	0.000260917	0.279839	0.357	0.205	1	2	Tmem123	transmembrane protein 123
Rest	0.000268141	0.292975	0.372	0.22	1	2	Rest	RE1-silencing transcription factor
C3ar1	0.000274734	0.443389	0.806	0.684	1	2	C3ar1	complement component 3a receptor 1
Ckb1	0.000288619	0.32392	0.744	0.549	1	2	Ckb	creatine kinase, brain
Tpd52	0.000295641	0.374727	0.837	0.697	1	2	Tpd52	tumor protein D52
Uba7	0.000308055	0.357106	0.295	0.159	1	2	Uba7	ubiquitin-like modifier activating enzyme 7
Tgif1	0.000345821	0.375403	0.388	0.246	1	2	Tgif1	TGFB-induced factor homeobox 1
Tnfrsf1b	0.000362426	0.316814	0.488	0.339	1	2	Tnfrsf1b	tumor necrosis factor receptor superfamily, member 1b
Gm266692	0.000390239	0.275282	0.411	0.251	1	2	Gm26669	NA
Xaf1	0.000395728	0.308009	0.535	0.366	1	2	Xaf1	XIAP associated factor 1
Ifi207	0.000408065	0.435128	0.822	0.721	1	2	Ifi207	interferon activated gene 207
Cebpzos	0.000440075	0.299176	0.295	0.162	1	2	Cebpzos	CCAAT/enhancer binding protein (C/EBP), zeta, opposite strand
Tor3a	0.000442948	0.401909	0.349	0.21	1	2	Tor3a	torsin family 3, member A
Svbp1	0.000488629	0.291472	0.442	0.285	1	2	Svbp	small vasohibin binding protein
Casp4	0.000508053	0.319738	0.287	0.162	1	2	Casp4	caspase 4, apoptosis-related cysteine peptidase
Cttnbp2nl1	0.000523772	0.357661	0.589	0.413	1	2	Cttnbp2nl	CTTNBP2 N-terminal like
Arhgap15	0.000533906	0.322491	0.55	0.392	1	2	Arhgap15	Rho GTPase activating protein 15
Taok3	0.000542093	0.302192	0.698	0.531	1	2	Taok3	TAO kinase 3
Hacd41	0.000579075	0.317896	0.651	0.495	1	2	Hacd4	3-hydroxyacyl-CoA dehydratase 4
Efhd2	0.000579421	0.320961	0.837	0.728	1	2	Efhd2	EF hand domain containing 2
Apoe	0.000583472	0.462433	0.992	0.987	1	2	Apoe	apolipoprotein E
Ms4a6b1	0.000588412	0.298184	0.876	0.792	1	2	Ms4a6b	membrane-spanning 4-domains, subfamily A, member 6B
Ly6e	0.000631396	0.280367	0.961	0.898	1	2	Ly6e	lymphocyte antigen 6 complex, locus E
Socs31	0.000688303	0.485762	0.527	0.387	1	2	Socs3	suppressor of cytokine signaling 3
Eif3f	0.000697456	0.296209	0.814	0.675	1	2	Eif3f	eukaryotic translation initiation factor 3, subunit F
Zfp36l2	0.000749615	0.304841	0.907	0.844	1	2	Zfp36l2	zinc finger protein 36, C3H type-like 2
Mndal	0.000818544	0.457636	0.729	0.61	1	2	Mndal	myeloid nuclear differentiation antigen like
Tm6sf11	0.000877937	0.335662	0.907	0.816	1	2	Tm6sf1	transmembrane 6 superfamily member 1
Clec4a2	0.000878199	0.449968	0.62	0.536	1	2	Clec4a2	C-type lectin domain family 4, member a2
Scimp1	0.000879234	0.451917	0.403	0.266	1	2	Scimp	SLP adaptor and CSK interacting membrane protein
Mbnl2	0.000888662	0.276048	0.698	0.544	1	2	Mbnl2	muscleblind like splicing factor 2
Tapbp	0.000897225	0.368997	0.729	0.564	1	2	Tapbp	TAP binding protein
Rnf187	0.000912921	0.308342	0.488	0.334	1	2	Rnf187	ring finger protein 187
Gnas	0.000995561	0.284527	0.853	0.766	1	2	Gnas	GNAS (guanine nucleotide binding protein, alpha stimulating) complex locus
Eif2ak2	0.00107578	0.362916	0.411	0.279	1	2	Eif2ak2	eukaryotic translation initiation factor 2-alpha kinase 2
Gns	0.00108339	0.351589	0.713	0.539	1	2	Gns	glucosamine (N-acetyl)-6-sulfatase
Irf8	0.00110383	0.259105	0.698	0.534	1	2	Irf8	interferon regulatory factor 8
Znfx1	0.00114404	0.343295	0.426	0.277	1	2	Znfx1	zinc finger, NFX1-type containing 1
BC0285281	0.00115231	0.348255	0.535	0.4	1	2	BC028528	cDNA sequence BC028528
Vsir1	0.00124259	0.287805	0.86	0.693	1	2	Vsir	V-set immunoregulatory receptor
Manf	0.0012629	0.45251	0.504	0.352	1	2	Manf	mesencephalic astrocyte-derived neurotrophic factor
Tlr13	0.00126727	0.279612	0.326	0.193	1	2	Tlr13	toll-like receptor 13
Scarb2	0.00127263	0.299504	0.519	0.356	1	2	Scarb2	scavenger receptor class B, member 2
Trim25	0.00136974	0.30658	0.55	0.392	1	2	Trim25	tripartite motif-containing 25
Tor1aip1	0.00137181	0.37774	0.643	0.492	1	2	Tor1aip1	torsin A interacting protein 1
Psmb9	0.00140772	0.336983	0.636	0.479	1	2	Psmb9	proteasome (prosome, macropain) subunit, beta type 9 (large multifunctional peptidase 2)
Ppp1r15a1	0.00146729	0.339246	0.473	0.331	1	2	Ppp1r15a	protein phosphatase 1, regulatory subunit 15A
Aprt	0.00150924	0.291791	0.504	0.344	1	2	Aprt	adenine phosphoribosyl transferase
Ccl31	0.00152752	0.322512	0.333	0.218	1	2	Ccl3	chemokine (C-C motif) ligand 3
Lnpep	0.00153529	0.344894	0.651	0.461	1	2	Lnpep	leucyl/cystinyl aminopeptidase
Hsd17b11	0.0015627	0.296377	0.473	0.331	1	2	Hsd17b11	hydroxysteroid (17-beta) dehydrogenase 11
Slfn1	0.00158739	0.322253	0.38	0.243	1	2	Slfn1	schlafen 1
Bcl2l11	0.00182186	0.335438	0.341	0.223	1	2	Bcl2l11	BCL2-like 11 (apoptosis facilitator)
Pou2f2	0.00200329	0.341933	0.783	0.667	1	2	Pou2f2	POU domain, class 2, transcription factor 2
Epsti1	0.00212092	0.325094	0.674	0.585	1	2	Epsti1	epithelial stromal interaction 1 (breast)
Evi2a1	0.00212209	0.282746	0.667	0.521	1	2	Evi2a	ecotropic viral integration site 2a
Eif3l	0.00214926	0.253902	0.326	0.205	1	2	Eif3l	eukaryotic translation initiation factor 3, subunit L
Arl6ip5	0.00231001	0.307068	0.496	0.367	1	2	Arl6ip5	ADP-ribosylation factor-like 6 interacting protein 5
Ctdsp2	0.00236693	0.272971	0.434	0.298	1	2	Ctdsp2	CTD (carboxy-terminal domain, RNA polymerase II, polypeptide A) small phosphatase 2
Fcgr2b	0.00238519	0.257361	0.93	0.836	1	2	Fcgr2b	Fc receptor, IgG, low affinity IIb
Rbbp4	0.00256975	0.251364	0.426	0.295	1	2	Rbbp4	retinoblastoma binding protein 4, chromatin remodeling factor
Oasl2	0.00262066	0.325349	0.628	0.495	1	2	Oasl2	2'-5' oligoadenylate synthetase-like 2
Zbp1	0.00267622	0.397666	0.473	0.328	1	2	Zbp1	Z-DNA binding protein 1
Gm26522	0.00286844	0.440748	0.403	0.28	1	2	Gm26522	NA
Ifi203	0.00306282	0.531481	0.705	0.592	1	2	Ifi203	interferon activated gene 203
Ogfr	0.0030901	0.256194	0.395	0.266	1	2	Ogfr	opioid growth factor receptor
Ly6a	0.003164	0.793949	0.357	0.241	1	2	Ly6a	lymphocyte antigen 6 complex, locus A
Sys1	0.00326215	0.272985	0.465	0.321	1	2	Sys1	SYS1 Golgi-localized integral membrane protein homolog (S. cerevisiae)
Cdkn1a1	0.003601	0.345344	0.698	0.562	1	2	Cdkn1a	cyclin-dependent kinase inhibitor 1A (P21)
Stat2	0.00361537	0.268308	0.372	0.238	1	2	Stat2	signal transducer and activator of transcription 2
Nr4a1	0.00379727	0.333282	0.403	0.274	1	2	Nr4a1	nuclear receptor subfamily 4, group A, member 1
Cd141	0.00412906	0.290381	0.868	0.754	1	2	Cd14	CD14 antigen
Gbp71	0.00446109	0.316432	0.349	0.221	1	2	Gbp7	guanylate binding protein 7
P2rx4	0.00472876	0.327473	0.698	0.536	1	2	P2rx4	purinergic receptor P2X, ligand-gated ion channel 4
Atp8a1	0.00473303	0.309725	0.364	0.238	1	2	Atp8a1	ATPase, aminophospholipid transporter (APLT), class I, type 8A, member 1
Sp140	0.0049964	0.356679	0.411	0.293	1	2	Sp140	Sp140 nuclear body protein
Tob2	0.00526883	0.371514	0.512	0.387	1	2	Tob2	transducer of ERBB2, 2
Ube2l6	0.00638313	0.276912	0.287	0.185	1	2	Ube2l6	ubiquitin-conjugating enzyme E2L 6
Max	0.00669341	0.257714	0.341	0.234	1	2	Max	Max protein
Cebpa1	0.00671858	0.304091	0.612	0.472	1	2	Cebpa	CCAAT/enhancer binding protein (C/EBP), alpha
Ccnl1	0.00679138	0.29596	0.775	0.661	1	2	Ccnl1	cyclin L1
Arl4c	0.00690062	0.269147	0.589	0.479	1	2	Arl4c	ADP-ribosylation factor-like 4C
Trem2	0.00701502	0.398405	0.682	0.59	1	2	Trem2	triggering receptor expressed on myeloid cells 2
Pde4b	0.00755013	0.302031	0.395	0.282	1	2	Pde4b	phosphodiesterase 4B, cAMP specific
Gpr107	0.00772064	0.30524	0.364	0.257	1	2	Gpr107	G protein-coupled receptor 107
Ifngr2	0.00785706	0.276592	0.574	0.449	1	2	Ifngr2	interferon gamma receptor 2
Icam1	0.00829578	0.279751	0.287	0.187	1	2	Icam1	intercellular adhesion molecule 1
AB124611	0.00861498	0.264069	0.388	0.275	1	2	AB124611	cDNA sequence AB124611
Herpud11	0.00899497	0.275248	0.481	0.359	1	2	Herpud1	homocysteine-inducible, endoplasmic reticulum stress-inducible, ubiquitin-like domain member 1
Rpl36	2.76772e-39	0.988413	0.995	0.98	4.5039e-35	3	Rpl36	ribosomal protein L36
Rpl37a	5.59257e-33	0.73459	0.995	0.991	9.1008e-29	3	Rpl37a	ribosomal protein L37a
Malat1	2.09984e-30	0.900427	0.989	1	3.41706e-26	3	Malat1	metastasis associated lung adenocarcinoma transcript 1 (non-coding RNA)
Rps29	4.74607e-29	0.593953	0.995	0.998	7.72327e-25	3	Rps29	ribosomal protein S29
Rpl38	3.43059e-27	0.663621	0.989	0.991	5.5826e-23	3	Rpl38	ribosomal protein L38
Rpl19	7.17906e-27	0.677519	0.995	0.984	1.16825e-22	3	Rpl19	ribosomal protein L19
Rps15	1.33286e-24	0.63231	0.978	0.978	2.16897e-20	3	Rps15	ribosomal protein S15
Rps12	6.79046e-24	0.62207	1	0.987	1.10501e-19	3	Rps12	ribosomal protein S12
Rpl41	4.27675e-22	0.644823	1	0.991	6.95955e-18	3	Rpl41	ribosomal protein L41
Gm42418	5.83259e-22	1.70946	1	0.995	9.49137e-18	3	Gm42418	NA
Rpl26	1.69736e-20	0.555429	0.989	0.982	2.76211e-16	3	Rpl26	ribosomal protein L26
Rplp1	2.39176e-20	0.543761	1	0.989	3.89211e-16	3	Rplp1	ribosomal protein, large, P1
Rps19	3.10329e-19	0.633916	0.995	0.993	5.04998e-15	3	Rps19	ribosomal protein S19
Fau	1.22021e-18	0.500124	1	0.996	1.98565e-14	3	Fau	Finkel-Biskis-Reilly murine sarcoma virus (FBR-MuSV) ubiquitously expressed (fox derived)
Rpl35	4.4806e-17	0.578223	0.973	0.982	7.29128e-13	3	Rpl35	ribosomal protein L35
Rps28	2.97783e-16	0.52585	1	0.982	4.84582e-12	3	Rps28	ribosomal protein S28
Gm26917	5.82162e-16	1.41911	0.681	0.466	9.47353e-12	3	Gm26917	NA
Aif1	8.1209e-15	0.774337	0.87	0.807	1.32151e-10	3	Aif1	allograft inflammatory factor 1
Rps18	1.18683e-14	0.544201	0.973	0.973	1.93133e-10	3	Rps18	ribosomal protein S18
Fyb	2.60793e-14	0.701632	0.93	0.892	4.24388e-10	3	Fyb	FYN binding protein
Rpl13	3.59766e-14	0.466441	1	0.998	5.85448e-10	3	Rpl13	ribosomal protein L13
Lars2	4.50427e-14	1.07345	0.584	0.375	7.32981e-10	3	Lars2	leucyl-tRNA synthetase, mitochondrial
Rpl17	6.01373e-14	0.47793	0.984	0.977	9.78613e-10	3	Rpl17	ribosomal protein L17
Rpl35a	1.92926e-13	0.407399	0.995	0.995	3.13948e-09	3	Rpl35a	ribosomal protein L35A
Apoe1	1.69315e-12	0.729065	0.978	0.991	2.75527e-08	3	Apoe	apolipoprotein E
Rrbp1	2.33842e-12	0.527138	0.941	0.919	3.80531e-08	3	Rrbp1	ribosome binding protein 1
Rps23	1.33009e-11	0.442475	0.984	0.98	2.16445e-07	3	Rps23	ribosomal protein S23
Rpl11	2.98366e-11	0.410856	0.989	0.984	4.85531e-07	3	Rpl11	ribosomal protein L11
Son	5.17003e-11	0.637567	0.897	0.895	8.41319e-07	3	Son	Son DNA binding protein
Uba52	8.30523e-11	0.531594	0.919	0.895	1.35151e-06	3	Uba52	ubiquitin A-52 residue ribosomal protein fusion product 1
Rpl34	1.02509e-10	0.423539	0.978	0.989	1.66813e-06	3	Rpl34	ribosomal protein L34
Rps20	1.68925e-10	0.414995	0.989	0.993	2.74892e-06	3	Rps20	ribosomal protein S20
Rpl32	2.1031e-10	0.429709	0.989	0.986	3.42237e-06	3	Rpl32	ribosomal protein L32
Rps8	3.6457e-10	0.380243	0.995	0.991	5.93265e-06	3	Rps8	ribosomal protein S8
Rsrp1	4.02741e-10	0.506025	0.903	0.904	6.55381e-06	3	Rsrp1	arginine/serine rich protein 1
Rpl24	4.90107e-10	0.406169	0.941	0.978	7.97551e-06	3	Rpl24	ribosomal protein L24
Gm47283	7.08429e-10	0.912355	0.622	0.505	1.15283e-05	3	Gm47283	NA
H2afj	8.34927e-10	0.756816	0.681	0.594	1.35868e-05	3	H2afj	NA
Rpl27a	1.32748e-09	0.352146	0.989	0.989	2.1602e-05	3	Rpl27a	ribosomal protein L27A
Rps21	1.50206e-09	0.381889	1	0.995	2.4443e-05	3	Rps21	ribosomal protein S21
Atox1	1.88532e-09	0.654189	0.865	0.881	3.06799e-05	3	Atox1	antioxidant 1 copper chaperone
Rpl37	2.44352e-09	0.371342	1	0.987	3.97635e-05	3	Rpl37	ribosomal protein L37
Rpl18a	9.29964e-09	0.385212	0.995	0.991	0.000151333	3	Rpl18a	ribosomal protein L18A
Rpl22	1.08835e-08	0.402903	0.962	0.96	0.000177107	3	Rpl22	ribosomal protein L22
Rplp2	1.12956e-08	0.34855	0.984	0.982	0.000183813	3	Rplp2	ribosomal protein, large P2
Rpl28	1.19477e-08	0.428013	0.984	0.993	0.000194425	3	Rpl28	ribosomal protein L28
Rps9	1.2088e-08	0.398235	0.995	0.993	0.000196708	3	Rps9	ribosomal protein S9
Rps24	1.98667e-08	0.352931	1	0.995	0.000323292	3	Rps24	ribosomal protein S24
Cd521	2.34413e-08	0.608405	0.951	0.939	0.00038146	3	Cd52	CD52 antigen
Rps27	2.98765e-08	0.354933	0.989	0.989	0.000486181	3	Rps27	ribosomal protein S27
Rpl18	3.12981e-08	0.412248	0.995	0.978	0.000509314	3	Rpl18	ribosomal protein L18
Atp5e	6.30909e-08	0.473207	0.903	0.903	0.00102668	3	Atp5e	ATP synthase, H+ transporting, mitochondrial F1 complex, epsilon subunit
Ndufa13	1.30891e-07	0.499076	0.789	0.803	0.00212999	3	Ndufa13	NADH:ubiquinone oxidoreductase subunit A13
Ptpn18	1.76446e-07	0.510704	0.865	0.877	0.00287131	3	Ptpn18	protein tyrosine phosphatase, non-receptor type 18
Rpl36al	1.80202e-07	0.459097	0.838	0.829	0.00293243	3	Rpl36al	ribosomal protein L36A-like
Rps26	2.93839e-07	0.407478	0.973	0.968	0.00478164	3	Rps26	ribosomal protein S26
Gm11808	1.0198e-06	0.470138	0.784	0.769	0.0165952	3	Gm11808	ubiquitin A-52 residue ribosomal protein fusion product 1 pseudogene
Ptms	3.15104e-06	0.579368	0.816	0.816	0.0512769	3	Ptms	parathymosin
Prpf4b	4.04581e-06	0.604415	0.616	0.574	0.0658375	3	Prpf4b	pre-mRNA processing factor 4B
Rps5	4.52855e-06	0.350016	0.984	0.986	0.0736931	3	Rps5	ribosomal protein S5
Rpl6	4.95137e-06	0.300136	0.978	0.98	0.0805737	3	Rpl6	ribosomal protein L6
Rps11	5.04178e-06	0.285216	0.989	0.991	0.082045	3	Rps11	ribosomal protein S11
Scand1	5.893e-06	0.619373	0.67	0.668	0.0958967	3	Scand1	SCAN domain-containing 1
Ms4a71	6.60776e-06	0.502784	0.838	0.823	0.107528	3	Ms4a7	membrane-spanning 4-domains, subfamily A, member 7
Rpl39	7.20066e-06	0.321711	0.973	0.989	0.117176	3	Rpl39	ribosomal protein L39
Tcirg1	7.99978e-06	0.610083	0.486	0.406	0.13018	3	Tcirg1	T cell, immune regulator 1, ATPase, H+ transporting, lysosomal V0 protein A3
Tspan32	8.60176e-06	0.498439	0.276	0.152	0.139977	3	Tspan32	tetraspanin 32
Ifi27l2a1	8.71721e-06	0.404897	0.968	0.968	0.141855	3	Ifi27l2a	interferon, alpha-inducible protein 27 like 2A
Arhgap45	1.14967e-05	0.575012	0.616	0.594	0.187086	3	Arhgap45	Rho GTPase activating protein 45
Rpl21	1.20598e-05	0.292289	0.984	0.978	0.19625	3	Rpl21	ribosomal protein L21
Pet100	1.93952e-05	0.549414	0.492	0.404	0.315617	3	Pet100	PET100 homolog
Spi1	3.10034e-05	0.372477	0.859	0.847	0.504519	3	Spi1	spleen focus forming virus (SFFV) proviral integration oncogene
Rpl31	3.21965e-05	0.351563	0.854	0.883	0.523933	3	Rpl31	ribosomal protein L31
H2-Ab12	4.17113e-05	0.460054	0.876	0.818	0.678768	3	H2-Ab1	histocompatibility 2, class II antigen A, beta 1
Cyba	4.19416e-05	0.272731	0.962	0.971	0.682516	3	Cyba	cytochrome b-245, alpha polypeptide
Rps17	5.64655e-05	0.32884	0.87	0.913	0.918863	3	Rps17	ribosomal protein S17
Csf2ra	5.94306e-05	0.488687	0.67	0.677	0.967115	3	Csf2ra	colony stimulating factor 2 receptor, alpha, low-affinity (granulocyte-macrophage)
Lgals3bp	5.9599e-05	0.499907	0.665	0.643	0.969854	3	Lgals3bp	lectin, galactoside-binding, soluble, 3 binding protein
Ifi2131	8.50049e-05	0.684332	0.368	0.262	1	3	Ifi213	interferon activated gene 213
Mycbp2	9.11369e-05	0.448915	0.654	0.614	1	3	Mycbp2	MYC binding protein 2, E3 ubiquitin protein ligase
Tmsb10	9.19592e-05	0.573517	0.762	0.742	1	3	Tmsb10	thymosin, beta 10
Arpp19	0.000112566	0.456981	0.611	0.59	1	3	Arpp19	cAMP-regulated phosphoprotein 19
Rbm39	0.000140027	0.311699	0.881	0.899	1	3	Rbm39	RNA binding motif protein 39
Atp5j2	0.000141603	0.382344	0.762	0.791	1	3	Atp5j2	ATP synthase, H+ transporting, mitochondrial F0 complex, subunit F2
Lst11	0.000143135	0.399293	0.827	0.801	1	3	Lst1	leukocyte specific transcript 1
Atpif1	0.000151417	0.387654	0.778	0.827	1	3	Atpif1	ATPase inhibitory factor 1
Lpar6	0.00016634	0.671338	0.362	0.269	1	3	Lpar6	lysophosphatidic acid receptor 6
AC149090.1	0.000191112	0.550109	0.665	0.67	1	3	AC149090.1	NA
Ccr21	0.000222219	0.295601	0.508	0.345	1	3	Ccr2	chemokine (C-C motif) receptor 2
Rpl12	0.00026098	0.328591	0.962	0.964	1	3	Rpl12	ribosomal protein L12
Neurl31	0.000329152	0.403483	0.67	0.655	1	3	Neurl3	neuralized E3 ubiquitin protein ligase 3
Pgls	0.000336896	0.371583	0.557	0.48	1	3	Pgls	6-phosphogluconolactonase
Tmem160	0.00035144	0.481468	0.486	0.43	1	3	Tmem160	transmembrane protein 160
Rps25	0.000505198	0.27859	0.968	0.966	1	3	Rps25	ribosomal protein S25
Pin4	0.000523908	0.454213	0.346	0.265	1	3	Pin4	protein (peptidyl-prolyl cis/trans isomerase) NIMA-interacting, 4 (parvulin)
Unc93b11	0.000532742	0.32867	0.908	0.922	1	3	Unc93b1	unc-93 homolog B1, TLR signaling regulator
Stx16	0.00055583	0.444716	0.508	0.449	1	3	Stx16	syntaxin 16
D8Ertd738e	0.000681631	0.365662	0.751	0.805	1	3	D8Ertd738e	DNA segment, Chr 8, ERATO Doi 738, expressed
Uqcr11	0.0008576	0.411385	0.665	0.709	1	3	Uqcr11	ubiquinol-cytochrome c reductase, complex III subunit XI
Ndufa2	0.000869324	0.361259	0.735	0.778	1	3	Ndufa2	NADH:ubiquinone oxidoreductase subunit A2
Ndufb7	0.00125866	0.421309	0.595	0.634	1	3	Ndufb7	NADH:ubiquinone oxidoreductase subunit B7
Rps13	0.00133916	0.26763	0.973	0.978	1	3	Rps13	ribosomal protein S13
Elob	0.00136638	0.293943	0.843	0.841	1	3	Elob	elongin B
Mrpl52	0.00152173	0.34265	0.611	0.605	1	3	Mrpl52	mitochondrial ribosomal protein L52
Bola2	0.00166811	0.379288	0.568	0.556	1	3	Bola2	bolA-like 2 (E. coli)
H2-Eb12	0.00169952	0.386445	0.827	0.792	1	3	H2-Eb1	histocompatibility 2, class II antigen E beta
Selenow	0.00173944	0.38679	0.768	0.807	1	3	Selenow	selenoprotein W
Uqcc2	0.00189989	0.456209	0.47	0.444	1	3	Uqcc2	ubiquinol-cytochrome c reductase complex assembly factor 2
Rbm25	0.00272078	0.433376	0.649	0.659	1	3	Rbm25	RNA binding motif protein 25
Atrx	0.0028438	0.421862	0.595	0.597	1	3	Atrx	ATRX, chromatin remodeler
Irf71	0.00306268	0.387007	0.514	0.446	1	3	Irf7	interferon regulatory factor 7
Clec2d	0.00401388	0.334153	0.573	0.54	1	3	Clec2d	C-type lectin domain family 2, member d
Sec61g	0.00405239	0.290537	0.751	0.81	1	3	Sec61g	SEC61, gamma subunit
Cox7c	0.00458986	0.261371	0.843	0.899	1	3	Cox7c	cytochrome c oxidase subunit 7C
Pnisr	0.00486022	0.383361	0.605	0.635	1	3	Pnisr	PNN interacting serine/arginine-rich
Gngt2	0.00490212	0.324653	0.535	0.489	1	3	Gngt2	guanine nucleotide binding protein (G protein), gamma transducing activity polypeptide 2
Cyth4	0.00501837	0.264508	0.811	0.834	1	3	Cyth4	cytohesin 4
Rtf1	0.00672525	0.452414	0.416	0.383	1	3	Rtf1	RTF1, Paf1/RNA polymerase II complex component
Pycard	0.00703715	0.353156	0.524	0.516	1	3	Pycard	PYD and CARD domain containing
Mndal1	0.00764531	0.361478	0.627	0.632	1	3	Mndal	myeloid nuclear differentiation antigen like
Zcchc7	0.00767709	0.325716	0.492	0.458	1	3	Zcchc7	zinc finger, CCHC domain containing 7
Ankrd11	0.00824821	0.341393	0.627	0.659	1	3	Ankrd11	ankyrin repeat domain 11
Zeb2	0.00897431	0.304312	0.914	0.922	1	3	Zeb2	zinc finger E-box binding homeobox 2
Atp13a2	0.00961681	0.429136	0.486	0.473	1	3	Atp13a2	ATPase type 13A2
Ebf1	1.87296e-40	2.97067	0.682	0.038	3.04787e-36	4	Ebf1	early B cell factor 1
Ms4a1	2.32075e-37	1.91949	0.5	0.018	3.77656e-33	4	Ms4a1	membrane-spanning 4-domains, subfamily A, member 1
Jakmip1	1.65144e-33	0.853015	0.273	0.003	2.68739e-29	4	Jakmip1	janus kinase and microtubule interacting protein 1
Fcer2a	1.67142e-33	1.89732	0.455	0.017	2.71991e-29	4	Fcer2a	Fc receptor, IgE, low affinity II, alpha polypeptide
Gimap7	4.86939e-33	1.23404	0.318	0.006	7.92396e-29	4	Gimap7	GTPase, IMAP family member 7
P2ry10	2.37962e-30	1.45662	0.455	0.02	3.87236e-26	4	P2ry10	purinergic receptor P2Y, G-protein coupled 10
Pax5	7.24993e-28	1.28609	0.364	0.013	1.17978e-23	4	Pax5	paired box 5
Cd55	1.72427e-24	1.93689	0.5	0.035	2.8059e-20	4	Cd55	CD55 molecule, decay accelerating factor for complement
Satb1	2.64901e-21	2.00896	0.455	0.033	4.31074e-17	4	Satb1	special AT-rich sequence binding protein 1
Gimap1	9.79138e-21	1.19652	0.409	0.026	1.59335e-16	4	Gimap1	GTPase, IMAP family member 1
Gimap4	2.10758e-20	1.73055	0.591	0.067	3.42967e-16	4	Gimap4	GTPase, IMAP family member 4
Lck	5.14655e-19	1.02622	0.318	0.017	8.37499e-15	4	Lck	lymphocyte protein tyrosine kinase
Ikzf3	5.14655e-19	0.961049	0.318	0.017	8.37499e-15	4	Ikzf3	IKAROS family zinc finger 3
Ablim1	1.11181e-18	1.27094	0.364	0.024	1.80925e-14	4	Ablim1	actin-binding LIM protein 1
Cd79b	5.97583e-18	1.77089	0.773	0.155	9.72448e-14	4	Cd79b	CD79B antigen
Gimap8	1.28956e-17	0.870814	0.273	0.013	2.09851e-13	4	Gimap8	GTPase, IMAP family member 8
Ets1	4.80371e-17	1.93826	0.636	0.098	7.81708e-13	4	Ets1	E26 avian leukemia oncogene 1, 5' domain
Gimap6	6.20062e-16	1.55393	0.545	0.074	1.00903e-11	4	Gimap6	GTPase, IMAP family member 6
Cd2	7.02793e-15	0.937802	0.318	0.024	1.14366e-10	4	Cd2	CD2 antigen
Ptprcap	2.64015e-14	0.98263	0.364	0.033	4.29632e-10	4	Ptprcap	protein tyrosine phosphatase, receptor type, C polypeptide-associated protein
Fcmr	7.84098e-14	1.04604	0.318	0.026	1.27596e-09	4	Fcmr	Fc fragment of IgM receptor
Cd79a	1.10305e-13	2.88749	0.591	0.11	1.795e-09	4	Cd79a	CD79A antigen (immunoglobulin-associated alpha)
Rabgap1l	1.56133e-13	1.35835	0.5	0.074	2.54075e-09	4	Rabgap1l	RAB GTPase activating protein 1-like
Ltb	9.74763e-13	1.60551	0.455	0.064	1.58623e-08	4	Ltb	lymphotoxin B
Slamf6	1.13623e-12	1.04449	0.318	0.029	1.84899e-08	4	Slamf6	SLAM family member 6
Ccr7	1.286e-12	1.22269	0.364	0.039	2.09271e-08	4	Ccr7	chemokine (C-C motif) receptor 7
Pou2af1	2.3736e-12	1.12529	0.318	0.031	3.86255e-08	4	Pou2af1	POU domain, class 2, associating factor 1
Iglc2	9.10551e-12	1.63928	0.409	0.057	1.48174e-07	4	Iglc2	immunoglobulin lambda constant 2
Ighd	2.87244e-11	1.90587	0.455	0.077	4.67432e-07	4	Ighd	immunoglobulin heavy constant delta
Stat4	6.18936e-11	0.88244	0.364	0.046	1.00719e-06	4	Stat4	signal transducer and activator of transcription 4
Sell	2.26509e-10	1.44225	0.455	0.079	3.68599e-06	4	Sell	selectin, lymphocyte
Iglc3	4.95785e-10	1.10151	0.318	0.039	8.0679e-06	4	Iglc3	immunoglobulin lambda constant 3
Igkc	1.66881e-09	3.7343	0.818	0.395	2.71566e-05	4	Igkc	immunoglobulin kappa constant
Gm8369	1.96655e-09	1.5803	0.5	0.112	3.20017e-05	4	Gm8369	predicted gene 8369
Ly6d	7.07343e-09	1.47475	0.409	0.079	0.000115106	4	Ly6d	lymphocyte antigen 6 complex, locus D
Gpr171	8.28788e-09	0.926927	0.318	0.045	0.000134869	4	Gpr171	G protein-coupled receptor 171
Bcl11a	3.64266e-08	0.997895	0.273	0.036	0.00059277	4	Bcl11a	B cell CLL/lymphoma 11A (zinc finger protein)
Ccdc88c	2.02924e-07	0.914776	0.273	0.039	0.00330219	4	Ccdc88c	coiled-coil domain containing 88C
Bank11	2.16711e-07	1.28216	0.636	0.227	0.00352653	4	Bank1	B cell scaffold protein with ankyrin repeats 1
Cd19	2.48135e-07	1.07989	0.273	0.042	0.00403791	4	Cd19	CD19 antigen
Tbc1d10c	3.90605e-07	0.900094	0.273	0.042	0.00635631	4	Tbc1d10c	TBC1 domain family, member 10c
Bcl2	4.45669e-07	1.76978	0.636	0.241	0.00725238	4	Bcl2	B cell leukemia/lymphoma 2
Gm31243	5.76332e-07	0.912972	0.364	0.075	0.00937864	4	Gm31243	predicted gene, 31243
Gimap3	1.09335e-06	1.02817	0.273	0.046	0.0177922	4	Gimap3	GTPase, IMAP family member 3
Cd69	1.14e-06	0.971598	0.364	0.078	0.0185512	4	Cd69	CD69 antigen
H2-DMb2	1.19946e-06	0.718128	0.273	0.046	0.0195187	4	H2-DMb2	histocompatibility 2, class II, locus Mb2
Strbp	1.26446e-06	0.743067	0.273	0.046	0.0205766	4	Strbp	spermatid perinuclear RNA binding protein
Jak1	1.4476e-06	0.935448	0.864	0.531	0.0235568	4	Jak1	Janus kinase 1
Rasgrp2	1.81399e-06	1.20716	0.364	0.084	0.0295191	4	Rasgrp2	RAS, guanyl releasing protein 2
Zfp3621	1.86145e-06	0.714103	0.318	0.063	0.0302913	4	Zfp362	zinc finger protein 362
Rfx1	2.04772e-06	0.826758	0.318	0.064	0.0333226	4	Rfx1	regulatory factor X, 1 (influences HLA class II expression)
Pgap1	2.33781e-06	0.820543	0.364	0.082	0.0380432	4	Pgap1	post-GPI attachment to proteins 1
Malt1	7.89094e-06	1.2506	0.455	0.146	0.128409	4	Malt1	MALT1 paracaspase
Gm20186	1.30378e-05	1.17117	0.455	0.142	0.212165	4	Gm20186	predicted gene, 20186
Crlf3	1.58477e-05	1.21166	0.773	0.508	0.257889	4	Crlf3	cytokine receptor-like factor 3
Itga4	2.45917e-05	1.17212	0.727	0.41	0.400181	4	Itga4	integrin alpha 4
Dennd4a	2.73726e-05	1.17493	0.682	0.368	0.445434	4	Dennd4a	DENN/MADD domain containing 4A
Rps271	3.14571e-05	0.78037	1	0.989	0.511902	4	Rps27	ribosomal protein S27
Zcchc11	3.30913e-05	1.11869	0.682	0.374	0.538495	4	Zcchc11	NA
Socs1	3.75256e-05	0.783165	0.273	0.06	0.610654	4	Socs1	suppressor of cytokine signaling 1
4930523C07Rik	4.54769e-05	0.974626	0.318	0.082	0.740046	4	4930523C07Rik	RIKEN cDNA 4930523C07 gene
Setd7	5.11397e-05	0.857674	0.364	0.106	0.832196	4	Setd7	SET domain containing (lysine methyltransferase) 7
Ms4a4b	5.73226e-05	1.75378	0.318	0.086	0.932811	4	Ms4a4b	membrane-spanning 4-domains, subfamily A, member 4B
Samhd11	7.19833e-05	0.859816	0.909	0.715	1	4	Samhd1	SAM domain and HD domain, 1
Gpatch8	8.35693e-05	0.917999	0.636	0.308	1	4	Gpatch8	G patch domain containing 8
Ripor2	0.000129842	1.27251	0.318	0.092	1	4	Ripor2	RHO family interacting cell polarization regulator 2
Pcmtd2	0.000171722	0.842595	0.409	0.144	1	4	Pcmtd2	protein-L-isoaspartate (D-aspartate) O-methyltransferase domain containing 2
Rprd2	0.000191563	1.0538	0.455	0.188	1	4	Rprd2	regulation of nuclear pre-mRNA domain containing 2
Ralgps2	0.000191925	1.48574	0.409	0.156	1	4	Ralgps2	Ral GEF with PH domain and SH3 binding motif 2
Vps37b	0.000235813	0.714072	0.318	0.088	1	4	Vps37b	vacuolar protein sorting 37B
Ighm	0.000262364	1.73804	0.773	0.616	1	4	Ighm	immunoglobulin heavy constant mu
S1pr11	0.000280491	1.01178	0.455	0.191	1	4	S1pr1	sphingosine-1-phosphate receptor 1
Sptbn11	0.000286015	1.00471	0.545	0.268	1	4	Sptbn1	spectrin beta, non-erythrocytic 1
Cyld	0.000300579	0.82504	0.5	0.225	1	4	Cyld	CYLD lysine 63 deubiquitinase
Ptpn22	0.000304035	1.01072	0.409	0.152	1	4	Ptpn22	protein tyrosine phosphatase, non-receptor type 22 (lymphoid)
Mir142hg	0.000379539	0.949535	0.364	0.128	1	4	Mir142hg	Mir142 host gene (non-protein coding)
Btg1	0.000403353	0.939908	0.818	0.742	1	4	Btg1	BTG anti-proliferation factor 1
Snrnp70	0.00043937	0.668274	0.864	0.685	1	4	Snrnp70	small nuclear ribonucleoprotein 70 (U1)
Selenot	0.000464999	0.993887	0.545	0.304	1	4	Selenot	selenoprotein T
Smad7	0.000578946	0.887153	0.364	0.126	1	4	Smad7	SMAD family member 7
Etnk1	0.000595638	1.21261	0.545	0.297	1	4	Etnk1	ethanolamine kinase 1
Lbh	0.000662486	1.19359	0.5	0.252	1	4	Lbh	limb-bud and heart
Tmsb101	0.000728854	0.915597	0.864	0.743	1	4	Tmsb10	thymosin, beta 10
Tnrc6b	0.000881033	1.06753	0.591	0.364	1	4	Tnrc6b	trinucleotide repeat containing 6b
Notch21	0.00088118	0.921467	0.591	0.346	1	4	Notch2	notch 2
Gm26699	0.000901652	0.623404	0.318	0.103	1	4	Gm26699	NA
Trim24	0.000901659	0.851737	0.364	0.139	1	4	Trim24	tripartite motif-containing 24
Slc12a6	0.00095119	0.894182	0.591	0.346	1	4	Slc12a6	solute carrier family 12, member 6
Aebp2	0.000986614	0.830346	0.455	0.206	1	4	Aebp2	AE binding protein 2
Rif1	0.0010629	0.801121	0.409	0.165	1	4	Rif1	replication timing regulatory factor 1
Cblb	0.00106674	0.637498	0.273	0.082	1	4	Cblb	Casitas B-lineage lymphoma b
Zfp397	0.00109856	0.846672	0.409	0.183	1	4	Zfp397	zinc finger protein 397
Cytip2	0.00115033	0.784138	0.682	0.428	1	4	Cytip	cytohesin 1 interacting protein
Eprs	0.00121467	0.723058	0.5	0.257	1	4	Eprs	glutamyl-prolyl-tRNA synthetase
Arid4b	0.00121918	0.936651	0.5	0.272	1	4	Arid4b	AT rich interactive domain 4B (RBP1-like)
Akap13	0.00122438	0.736011	0.955	0.711	1	4	Akap13	A kinase (PRKA) anchor protein 13
Rpl121	0.00123824	0.493362	1	0.962	1	4	Rpl12	ribosomal protein L12
Peli1	0.00129067	1.04379	0.545	0.331	1	4	Peli1	pellino 1
Gigyf1	0.00142449	0.894292	0.5	0.257	1	4	Gigyf1	GRB10 interacting GYF protein 1
Foxp11	0.00144063	0.757644	0.773	0.625	1	4	Foxp1	forkhead box P1
Kcnq1ot1	0.00156592	0.944327	0.545	0.304	1	4	Kcnq1ot1	KCNQ1 overlapping transcript 1
Cd371	0.00165408	0.698844	0.727	0.463	1	4	Cd37	CD37 antigen
Ciita1	0.00169442	0.780952	0.545	0.273	1	4	Ciita	class II transactivator
Fubp1	0.00230211	0.717424	0.682	0.456	1	4	Fubp1	far upstream element (FUSE) binding protein 1
Zfyve26	0.0025563	0.568287	0.273	0.089	1	4	Zfyve26	zinc finger, FYVE domain containing 26
Kat6a	0.00260418	0.893858	0.5	0.31	1	4	Kat6a	K(lysine) acetyltransferase 6A
Bclaf1	0.00269517	0.769938	0.682	0.506	1	4	Bclaf1	BCL2-associated transcription factor 1
Nktr	0.00290445	0.614015	0.727	0.519	1	4	Nktr	natural killer tumor recognition sequence
Vgll4	0.0035036	0.738708	0.545	0.307	1	4	Vgll4	vestigial like family member 4
Khdrbs1	0.00353805	0.644076	0.636	0.439	1	4	Khdrbs1	KH domain containing, RNA binding, signal transduction associated 1
Osbp	0.00377886	0.630003	0.273	0.099	1	4	Osbp	oxysterol binding protein
Zfp36l13	0.00385081	0.529852	0.955	0.851	1	4	Zfp36l1	zinc finger protein 36, C3H type-like 1
Slc38a1	0.0038541	0.857934	0.409	0.208	1	4	Slc38a1	solute carrier family 38, member 1
Ankrd111	0.00426512	0.578077	0.773	0.647	1	4	Ankrd11	ankyrin repeat domain 11
H2-Ob	0.0043332	0.693767	0.273	0.1	1	4	H2-Ob	histocompatibility 2, O region beta locus
Cltc1	0.00439758	0.604754	0.909	0.795	1	4	Cltc	clathrin, heavy polypeptide (Hc)
Pde7a	0.0044779	0.736877	0.273	0.102	1	4	Pde7a	phosphodiesterase 7A
Synj2bp	0.00463978	0.652186	0.409	0.206	1	4	Synj2bp	synaptojanin 2 binding protein
Fam204a	0.00464591	0.716625	0.318	0.134	1	4	Fam204a	family with sequence similarity 204, member A
Ube2h	0.00474483	0.656067	0.409	0.198	1	4	Ube2h	ubiquitin-conjugating enzyme E2H
Ccdc186	0.00475002	0.604031	0.364	0.16	1	4	Ccdc186	coiled-coil domain containing 186
Tra2a	0.00478383	0.756298	0.682	0.517	1	4	Tra2a	transformer 2 alpha
Rps15a	0.00485952	0.440756	0.955	0.971	1	4	Rps15a	ribosomal protein S15A
Pdcd41	0.00490708	0.797269	0.409	0.198	1	4	Pdcd4	programmed cell death 4
Atf7	0.00495116	0.700277	0.409	0.209	1	4	Atf7	activating transcription factor 7
Ubn2	0.00501168	0.715794	0.545	0.372	1	4	Ubn2	ubinuclein 2
Ccdc47	0.00507066	0.612611	0.409	0.205	1	4	Ccdc47	coiled-coil domain containing 47
Rubcn	0.00549406	0.489495	0.273	0.099	1	4	Rubcn	RUN domain and cysteine-rich domain containing, Beclin 1-interacting protein
Arhgap151	0.00556127	0.950895	0.591	0.414	1	4	Arhgap15	Rho GTPase activating protein 15
Gm26740	0.00585387	0.69734	0.636	0.481	1	4	Gm26740	predicted gene, 26740
Dmxl1	0.00589304	0.675339	0.5	0.287	1	4	Dmxl1	Dmx-like 1
St8sia4	0.0062769	0.739927	0.545	0.358	1	4	St8sia4	ST8 alpha-N-acetyl-neuraminide alpha-2,8-sialyltransferase 4
Dhx36	0.00633297	0.591642	0.5	0.3	1	4	Dhx36	DEAH (Asp-Glu-Ala-His) box polypeptide 36
Slc30a9	0.0063781	0.532695	0.318	0.13	1	4	Slc30a9	solute carrier family 30 (zinc transporter), member 9
Ube2d3	0.00678238	0.804749	0.864	0.773	1	4	Ube2d3	ubiquitin-conjugating enzyme E2D 3
Ppp1r37	0.00687596	0.608732	0.273	0.106	1	4	Ppp1r37	protein phosphatase 1, regulatory subunit 37
Cdkn2aip	0.00698863	0.657461	0.318	0.135	1	4	Cdkn2aip	CDKN2A interacting protein
Pxk	0.00705037	0.557935	0.409	0.202	1	4	Pxk	PX domain containing serine/threonine kinase
Pik3r1	0.00714538	0.757999	0.545	0.335	1	4	Pik3r1	phosphoinositide-3-kinase regulatory subunit 1
Rbm6	0.00714854	0.865482	0.5	0.303	1	4	Rbm6	RNA binding motif protein 6
Tox4	0.00759648	0.807989	0.455	0.269	1	4	Tox4	TOX high mobility group box family member 4
Klhl24	0.00776873	0.663955	0.591	0.379	1	4	Klhl24	kelch-like 24
Hjurp	0.00795667	0.714354	0.318	0.132	1	4	Hjurp	Holliday junction recognition protein
Kbtbd11	0.00801694	0.609464	0.273	0.107	1	4	Kbtbd11	kelch repeat and BTB (POZ) domain containing 11
Bnip3l	0.00808823	0.586932	0.591	0.42	1	4	Bnip3l	BCL2/adenovirus E1B interacting protein 3-like
Ccl5	0.00850581	1.31741	0.364	0.172	1	4	Ccl5	chemokine (C-C motif) ligand 5
Prkacb	0.00871994	0.93324	0.455	0.283	1	4	Prkacb	protein kinase, cAMP dependent, catalytic, beta
Dnajb9	0.00896937	0.540106	0.318	0.141	1	4	Dnajb9	DnaJ heat shock protein family (Hsp40) member B9
Ktn1	0.0090569	0.594862	0.545	0.322	1	4	Ktn1	kinectin 1
Mtdh	0.00908025	0.654934	0.682	0.562	1	4	Mtdh	metadherin
Ly6a1	0.0094952	0.400011	0.5	0.254	1	4	Ly6a	lymphocyte antigen 6 complex, locus A
Ppp3cb	0.00958407	0.637434	0.409	0.22	1	4	Ppp3cb	protein phosphatase 3, catalytic subunit, beta isoform
Abcd1	0.00962111	0.764932	0.409	0.241	1	4	Abcd1	ATP-binding cassette, sub-family D (ALD), member 1
Arg1	3.64095e-57	2.99407	0.38	0.001	5.92492e-53	5	Arg1	arginase, liver
Adam8	1.5653e-42	1.69098	0.66	0.064	2.54721e-38	5	Adam8	a disintegrin and metallopeptidase domain 8
Rai14	2.13365e-39	1.12684	0.42	0.019	3.47209e-35	5	Rai14	retinoic acid induced 14
AA467197	6.49713e-37	2.35527	0.56	0.052	1.05728e-32	5	AA467197	expressed sequence AA467197
Fn1	3.98002e-33	2.5872	0.64	0.084	6.47668e-29	5	Fn1	fibronectin 1
Nt5e	1.16562e-32	0.718789	0.3	0.009	1.89681e-28	5	Nt5e	5' nucleotidase, ecto
Ass1	5.31378e-30	1.76266	0.46	0.044	8.64711e-26	5	Ass1	argininosuccinate synthetase 1
Slfn4	2.58653e-29	3.02422	0.68	0.116	4.20906e-25	5	Slfn4	schlafen 4
Kcnn4	4.35205e-29	1.30253	0.62	0.084	7.0821e-25	5	Kcnn4	potassium intermediate/small conductance calcium-activated channel, subfamily N, member 4
Clec4e	1.4913e-28	1.48323	0.56	0.071	2.4268e-24	5	Clec4e	C-type lectin domain family 4, member e
Cstb	3.31392e-27	2.36575	0.98	0.553	5.39274e-23	5	Cstb	cystatin B
Cd300lf	1.24919e-26	1.73782	0.6	0.097	2.03281e-22	5	Cd300lf	CD300 molecule like family member F
Spp1	1.3958e-25	4.6192	0.68	0.147	2.27139e-21	5	Spp1	secreted phosphoprotein 1
Lgals3	1.77132e-25	2.47747	0.98	0.612	2.88246e-21	5	Lgals3	lectin, galactose binding, soluble 3
Il1rn	2.41911e-25	2.31959	0.52	0.073	3.93661e-21	5	Il1rn	interleukin 1 receptor antagonist
Tgm2	5.9299e-25	1.30254	0.52	0.074	9.64973e-21	5	Tgm2	transglutaminase 2, C polypeptide
Mmp14	1.14029e-24	1.49022	0.7	0.141	1.85559e-20	5	Mmp14	matrix metallopeptidase 14 (membrane-inserted)
Slc16a3	2.75808e-24	1.47025	0.56	0.094	4.48822e-20	5	Slc16a3	solute carrier family 16 (monocarboxylic acid transporters), member 3
Pkm	4.0672e-24	1.74671	0.98	0.628	6.61855e-20	5	Pkm	pyruvate kinase, muscle
Thbs1	8.1563e-23	1.78811	0.48	0.068	1.32728e-18	5	Thbs1	thrombospondin 1
Capg	7.14769e-22	1.82623	0.92	0.447	1.16314e-17	5	Capg	capping protein (actin filament), gelsolin-like
S100a61	8.67125e-22	2.08463	1	0.612	1.41107e-17	5	S100a6	S100 calcium binding protein A6 (calcyclin)
Pdpn	9.00032e-21	1.12182	0.28	0.02	1.46462e-16	5	Pdpn	podoplanin
Gapdh	2.79119e-20	1.56551	0.96	0.896	4.54211e-16	5	Gapdh	glyceraldehyde-3-phosphate dehydrogenase
Pdlim7	3.88341e-20	0.994396	0.64	0.138	6.31948e-16	5	Pdlim7	PDZ and LIM domain 7
Ltb4r1	4.0616e-20	1.12246	0.36	0.039	6.60944e-16	5	Ltb4r1	leukotriene B4 receptor 1
Ly6c2	4.66346e-20	2.41475	0.48	0.083	7.58884e-16	5	Ly6c2	lymphocyte antigen 6 complex, locus C2
Il7r	1.35441e-19	1.0313	0.4	0.052	2.20404e-15	5	Il7r	interleukin 7 receptor
Mif	2.27628e-19	1.7305	0.86	0.403	3.70418e-15	5	Mif	macrophage migration inhibitory factor (glycosylation-inhibiting factor)
Hif1a	3.69224e-19	1.71084	0.74	0.251	6.00837e-15	5	Hif1a	hypoxia inducible factor 1, alpha subunit
Ldlrap1	6.91031e-19	0.985775	0.54	0.104	1.12452e-14	5	Ldlrap1	low density lipoprotein receptor adaptor protein 1
Itga5	1.56914e-18	1.02485	0.62	0.144	2.55346e-14	5	Itga5	integrin alpha 5 (fibronectin receptor alpha)
Basp1	2.35549e-18	1.74042	0.96	0.599	3.83309e-14	5	Basp1	brain abundant, membrane attached signal protein 1
Pgk1	2.65589e-18	1.74861	0.76	0.264	4.32193e-14	5	Pgk1	phosphoglycerate kinase 1
Slc2a1	3.97388e-18	0.915487	0.32	0.035	6.46669e-14	5	Slc2a1	solute carrier family 2 (facilitated glucose transporter), member 1
Cd24a	4.443e-18	0.794082	0.26	0.02	7.23009e-14	5	Cd24a	CD24a antigen
Plin2	1.89063e-17	1.91531	0.88	0.527	3.07662e-13	5	Plin2	perilipin 2
Ms4a4c1	2.71011e-17	1.79782	0.78	0.28	4.41016e-13	5	Ms4a4c	membrane-spanning 4-domains, subfamily A, member 4C
Tgfbi	3.96964e-17	1.81477	0.96	0.784	6.45979e-13	5	Tgfbi	transforming growth factor, beta induced
Fam129b	7.03536e-17	1.06545	0.44	0.077	1.14486e-12	5	Fam129b	NA
Aprt1	8.52785e-17	1.47352	0.8	0.341	1.38774e-12	5	Aprt	adenine phosphoribosyl transferase
Slc39a14	2.13659e-16	0.699077	0.36	0.051	3.47686e-12	5	Slc39a14	solute carrier family 39 (zinc transporter), member 14
Clec4d	9.2639e-16	1.09042	0.44	0.081	1.50751e-11	5	Clec4d	C-type lectin domain family 4, member d
Anxa2	1.07068e-15	1.8196	0.88	0.448	1.74232e-11	5	Anxa2	annexin A2
Aldoa	1.91035e-15	1.63885	0.92	0.579	3.10872e-11	5	Aldoa	aldolase A, fructose-bisphosphate
Mefv	5.2905e-15	0.620145	0.36	0.054	8.60923e-11	5	Mefv	Mediterranean fever
Bhlhe40	1.43192e-14	0.776699	0.26	0.029	2.33017e-10	5	Bhlhe40	basic helix-loop-helix family, member e40
Gpr35	1.64897e-14	0.743309	0.4	0.073	2.68337e-10	5	Gpr35	G protein-coupled receptor 35
Pfn11	1.74517e-14	0.772943	1	0.972	2.83992e-10	5	Pfn1	profilin 1
Tpi1	2.19575e-14	1.4456	0.88	0.514	3.57314e-10	5	Tpi1	triosephosphate isomerase 1
Sirpb1c	3.38804e-14	1.23182	0.44	0.096	5.51336e-10	5	Sirpb1c	signal-regulatory protein beta 1C
Ifi205	4.96932e-14	0.886114	0.26	0.03	8.08658e-10	5	Ifi205	interferon activated gene 205
Cycs	6.62303e-14	1.21742	0.82	0.408	1.07776e-09	5	Cycs	cytochrome c, somatic
Tuba1c	6.63087e-14	1.26528	0.76	0.338	1.07904e-09	5	Tuba1c	tubulin, alpha 1C
Ldha	1.13882e-13	1.44699	0.86	0.536	1.8532e-09	5	Ldha	lactate dehydrogenase A
Nr1h3	1.17845e-13	0.724765	0.26	0.032	1.9177e-09	5	Nr1h3	nuclear receptor subfamily 1, group H, member 3
Pgam1	1.69563e-13	1.53877	0.74	0.351	2.7593e-09	5	Pgam1	phosphoglycerate mutase 1
S100a41	4.61797e-13	1.67656	0.82	0.411	7.51483e-09	5	S100a4	S100 calcium binding protein A4
Ccl2	5.80111e-13	2.30143	0.66	0.242	9.44015e-09	5	Ccl2	chemokine (C-C motif) ligand 2
Tmsb102	9.43544e-13	1.30778	0.98	0.73	1.53543e-08	5	Tmsb10	thymosin, beta 10
Txn1	1.01799e-12	1.45403	0.86	0.583	1.65657e-08	5	Txn1	thioredoxin 1
Anxa1	1.11032e-12	1.33875	0.72	0.292	1.80683e-08	5	Anxa1	annexin A1
Ecm11	1.29148e-12	1.3995	0.7	0.264	2.10162e-08	5	Ecm1	extracellular matrix protein 1
Ccdc86	1.42646e-12	0.890528	0.48	0.12	2.32128e-08	5	Ccdc86	coiled-coil domain containing 86
Cyba1	1.77588e-12	0.956791	0.96	0.97	2.88989e-08	5	Cyba	cytochrome b-245, alpha polypeptide
Fgr	3.39286e-12	0.873304	0.6	0.19	5.52121e-08	5	Fgr	FGR proto-oncogene, Src family tyrosine kinase
Inf2	6.17589e-12	0.779067	0.28	0.045	1.005e-07	5	Inf2	inverted formin, FH2 and WH2 domain containing
Msrb1	9.07503e-12	1.05372	0.7	0.321	1.47678e-07	5	Msrb1	methionine sulfoxide reductase B1
Cox17	1.30309e-11	1.11289	0.82	0.47	2.12052e-07	5	Cox17	cytochrome c oxidase assembly protein 17, copper chaperone
Gcnt2	1.35264e-11	0.64825	0.32	0.057	2.20116e-07	5	Gcnt2	glucosaminyl (N-acetyl) transferase 2, I-branching enzyme
C3	1.65962e-11	0.867837	0.34	0.065	2.7007e-07	5	C3	complement component 3
Mak16	2.55459e-11	0.82219	0.46	0.125	4.15708e-07	5	Mak16	MAK16 homolog
Actg11	2.64344e-11	1.15937	1	0.932	4.30168e-07	5	Actg1	actin, gamma, cytoplasmic 1
Gk	3.38394e-11	0.66342	0.32	0.061	5.50669e-07	5	Gk	glycerol kinase
Actb1	3.96667e-11	0.829657	1	0.999	6.45496e-07	5	Actb	actin, beta
Ell2	4.02565e-11	0.60911	0.36	0.075	6.55095e-07	5	Ell2	elongation factor for RNA polymerase II 2
Msr11	4.07598e-11	1.32742	0.72	0.337	6.63284e-07	5	Msr1	macrophage scavenger receptor 1
Rnh1	5.33375e-11	1.07767	0.76	0.385	8.67961e-07	5	Rnh1	ribonuclease/angiogenin inhibitor 1
Ctsz	7.39534e-11	0.831936	1	0.862	1.20344e-06	5	Ctsz	cathepsin Z
Itgax	1.13647e-10	0.722497	0.42	0.104	1.84938e-06	5	Itgax	integrin alpha X
Eif4a1	2.47844e-10	1.01896	0.94	0.713	4.03317e-06	5	Eif4a1	eukaryotic translation initiation factor 4A1
Sec13	3.2897e-10	0.79415	0.5	0.16	5.35332e-06	5	Sec13	SEC13 homolog, nuclear pore and COPII coat complex component
Necap1	5.06653e-10	0.534969	0.32	0.065	8.24477e-06	5	Necap1	NECAP endocytosis associated 1
Vim	5.14905e-10	1.18617	0.96	0.842	8.37906e-06	5	Vim	vimentin
Srgn	5.30908e-10	0.965351	0.94	0.779	8.63946e-06	5	Srgn	serglycin
Atox11	5.53154e-10	0.8741	0.98	0.869	9.00148e-06	5	Atox1	antioxidant 1 copper chaperone
Ctsd	6.00064e-10	1.28907	0.92	0.747	9.76484e-06	5	Ctsd	cathepsin D
Ctsl	6.31645e-10	1.45557	0.82	0.489	1.02788e-05	5	Ctsl	cathepsin L
Clip2	8.52883e-10	0.465042	0.26	0.046	1.3879e-05	5	Clip2	CAP-GLY domain containing linker protein 2
Mrpl521	9.3169e-10	1.07066	0.88	0.586	1.51614e-05	5	Mrpl52	mitochondrial ribosomal protein L52
Map4k3	9.74503e-10	0.5828	0.34	0.078	1.58581e-05	5	Map4k3	mitogen-activated protein kinase kinase kinase kinase 3
Adssl1	1.01041e-09	0.651237	0.44	0.125	1.64424e-05	5	Adssl1	adenylosuccinate synthetase like 1
Fxyd5	1.01112e-09	0.711156	1	0.9	1.6454e-05	5	Fxyd5	FXYD domain-containing ion transport regulator 5
Arhgap24	1.58532e-09	0.508102	0.26	0.046	2.5798e-05	5	Arhgap24	Rho GTPase activating protein 24
Calm1	1.83262e-09	0.692291	0.98	0.932	2.98222e-05	5	Calm1	calmodulin 1
S100a101	1.85751e-09	1.15981	0.84	0.569	3.02273e-05	5	S100a10	S100 calcium binding protein A10 (calpactin)
Itgb2	1.95966e-09	0.920296	0.84	0.585	3.18896e-05	5	Itgb2	integrin beta 2
B2m1	2.59132e-09	0.613718	1	0.994	4.21686e-05	5	B2m	beta-2 microglobulin
AI504432	2.65398e-09	0.710754	0.46	0.136	4.31883e-05	5	AI504432	expressed sequence AI504432
Tubb4b	2.90244e-09	0.60697	0.44	0.128	4.72315e-05	5	Tubb4b	tubulin, beta 4B class IVB
Slc15a3	3.56016e-09	1.14776	0.84	0.512	5.79344e-05	5	Slc15a3	solute carrier family 15, member 3
Ccr22	3.92826e-09	0.878229	0.78	0.357	6.39246e-05	5	Ccr2	chemokine (C-C motif) receptor 2
Tmem189	4.91163e-09	0.991943	0.62	0.279	7.99269e-05	5	Tmem189	transmembrane protein 189
Hsp90aa1	4.96147e-09	1.11068	0.82	0.498	8.07379e-05	5	Hsp90aa1	heat shock protein 90, alpha (cytosolic), class A member 1
Anxa4	5.08304e-09	1.01602	0.64	0.312	8.27163e-05	5	Anxa4	annexin A4
Lgals11	8.6401e-09	0.978095	0.96	0.763	0.0001406	5	Lgals1	lectin, galactose binding, soluble 1
Irf72	8.97671e-09	1.19794	0.8	0.438	0.000146078	5	Irf7	interferon regulatory factor 7
Zbtb18	1.1278e-08	0.685315	0.3	0.07	0.000183527	5	Zbtb18	zinc finger and BTB domain containing 18
Cfb	1.31282e-08	0.515599	0.3	0.067	0.000213635	5	Cfb	complement factor B
S100a11	1.37846e-08	1.29287	0.78	0.533	0.000224317	5	S100a11	S100 calcium binding protein A11
Ms4a6d	1.43244e-08	0.989397	0.88	0.605	0.000233101	5	Ms4a6d	membrane-spanning 4-domains, subfamily A, member 6D
Fcgr11	1.62099e-08	0.930941	0.88	0.602	0.000263784	5	Fcgr1	Fc receptor, IgG, high affinity I
H3f3b2	1.64048e-08	0.713754	1	0.98	0.000266955	5	H3f3b	H3.3 histone B
Gpr141	1.80529e-08	0.590351	0.34	0.086	0.000293775	5	Gpr141	G protein-coupled receptor 141
Id2	1.87197e-08	1.25489	0.6	0.269	0.000304625	5	Id2	inhibitor of DNA binding 2
Bax	1.97568e-08	1.02769	0.8	0.534	0.000321502	5	Bax	BCL2-associated X protein
Lilr4b	1.97968e-08	1.12685	0.9	0.62	0.000322154	5	Lilr4b	leukocyte immunoglobulin-like receptor, subfamily B, member 4B
Noct	2.9579e-08	0.548807	0.32	0.08	0.000481339	5	Noct	nocturnin
Cd44	3.35446e-08	1.12112	0.78	0.505	0.000545872	5	Cd44	CD44 antigen
Myl6	3.36182e-08	0.615525	0.96	0.93	0.000547069	5	Myl6	myosin, light polypeptide 6, alkali, smooth muscle and non-muscle
Epb41l1	3.39865e-08	0.450893	0.26	0.055	0.000553062	5	Epb41l1	erythrocyte membrane protein band 4.1 like 1
Pqlc3	3.7457e-08	0.626644	0.36	0.103	0.000609538	5	Pqlc3	PQ loop repeat containing
Eno1	3.8276e-08	1.14351	0.82	0.624	0.000622865	5	Eno1	enolase 1, alpha non-neuron
Plaur	4.15313e-08	0.890906	0.42	0.142	0.000675839	5	Plaur	plasminogen activator, urokinase receptor
Dynll1	4.71172e-08	0.916722	0.92	0.701	0.000766739	5	Dynll1	dynein light chain LC8-type 1
Isg15	4.75579e-08	1.87876	0.66	0.367	0.000773909	5	Isg15	ISG15 ubiquitin-like modifier
Slc3a2	5.04266e-08	0.944655	0.84	0.562	0.000820591	5	Slc3a2	solute carrier family 3 (activators of dibasic and neutral amino acid transport), member 2
Rps27l	5.33349e-08	0.861989	0.86	0.672	0.000867919	5	Rps27l	ribosomal protein S27-like
Glrx	6.0413e-08	0.808981	0.48	0.189	0.0009831	5	Glrx	glutaredoxin
Nsd2	6.12097e-08	0.625315	0.48	0.168	0.000996065	5	Nsd2	nuclear receptor binding SET domain protein 2
Ctss1	7.6513e-08	0.642516	1	0.988	0.0012451	5	Ctss	cathepsin S
Pfkl	7.71196e-08	0.79768	0.44	0.157	0.00125497	5	Pfkl	phosphofructokinase, liver, B-type
Higd1a	8.40144e-08	0.940348	0.54	0.234	0.00136717	5	Higd1a	HIG1 domain family, member 1A
Pgs1	9.02233e-08	0.651672	0.44	0.154	0.0014682	5	Pgs1	phosphatidylglycerophosphate synthase 1
Abcg11	9.64735e-08	0.740106	0.52	0.2	0.00156991	5	Abcg1	ATP binding cassette subfamily G member 1
Apobec11	9.8228e-08	0.91554	0.78	0.48	0.00159846	5	Apobec1	apolipoprotein B mRNA editing enzyme, catalytic polypeptide 1
Ly6a2	1.37679e-07	1.2406	0.56	0.239	0.00224046	5	Ly6a	lymphocyte antigen 6 complex, locus A
Zbp11	1.41953e-07	0.797256	0.66	0.331	0.00231	5	Zbp1	Z-DNA binding protein 1
Furin	1.5462e-07	0.912438	0.56	0.263	0.00251613	5	Furin	furin (paired basic amino acid cleaving enzyme)
Gngt21	1.63991e-07	0.83532	0.78	0.48	0.00266862	5	Gngt2	guanine nucleotide binding protein (G protein), gamma transducing activity polypeptide 2
Hax1	2.99952e-07	0.541907	0.4	0.129	0.00488112	5	Hax1	HCLS1 associated X-1
Plac8	3.3918e-07	1.41669	0.54	0.244	0.00551948	5	Plac8	placenta-specific 8
Il2rg	3.76333e-07	0.584565	0.54	0.215	0.00612407	5	Il2rg	interleukin 2 receptor, gamma chain
Lmnb1	4.04394e-07	0.581069	0.3	0.081	0.00658071	5	Lmnb1	lamin B1
Isg20	4.05572e-07	0.58159	0.26	0.065	0.00659987	5	Isg20	interferon-stimulated protein
Coro2a	4.92242e-07	0.414191	0.3	0.078	0.00801026	5	Coro2a	coronin, actin binding protein 2A
Sema4d1	5.24745e-07	0.780209	0.5	0.218	0.00853917	5	Sema4d	sema domain, immunoglobulin domain (Ig), transmembrane domain (TM) and short cytoplasmic domain, (semaphorin) 4D
Emb	5.75049e-07	0.517076	0.48	0.179	0.00935777	5	Emb	embigin
Bcl2a1a	5.79344e-07	0.825501	0.4	0.144	0.00942766	5	Bcl2a1a	B cell leukemia/lymphoma 2 related protein A1a
Cndp2	6.6392e-07	0.888731	0.78	0.512	0.010804	5	Cndp2	CNDP dipeptidase 2 (metallopeptidase M20 family)
Slfn11	6.81002e-07	1.01191	0.54	0.247	0.0110819	5	Slfn1	schlafen 1
H2-Q7	7.15938e-07	1.14321	0.72	0.437	0.0116505	5	H2-Q7	histocompatibility 2, Q region locus 7
Cib1	7.26382e-07	0.703741	0.42	0.155	0.0118204	5	Cib1	calcium and integrin binding 1 (calmyrin)
Prdx5	7.47537e-07	0.907537	0.88	0.624	0.0121647	5	Prdx5	peroxiredoxin 5
Pde8a	7.55951e-07	0.55842	0.3	0.083	0.0123016	5	Pde8a	phosphodiesterase 8A
Ola1	7.98183e-07	0.64805	0.44	0.168	0.0129888	5	Ola1	Obg-like ATPase 1
Uqcrq	8.98532e-07	0.783093	0.82	0.644	0.0146218	5	Uqcrq	ubiquinol-cytochrome c reductase, complex III subunit VII
Ccdc59	1.06711e-06	0.669488	0.46	0.184	0.0173651	5	Ccdc59	coiled-coil domain containing 59
Gabpb1	1.07233e-06	0.521473	0.26	0.07	0.0174501	5	Gabpb1	GA repeat binding protein, beta 1
Fam96b	1.2762e-06	0.600134	0.58	0.27	0.0207677	5	Fam96b	NA
Il4ra	1.53306e-06	0.817629	0.66	0.353	0.0249475	5	Il4ra	interleukin 4 receptor, alpha
Usmg5	1.59195e-06	0.789492	0.72	0.479	0.0259058	5	Usmg5	NA
Psmb4	1.75533e-06	0.66531	0.78	0.454	0.0285645	5	Psmb4	proteasome (prosome, macropain) subunit, beta type 4
Lrp11	2.03727e-06	0.89628	0.82	0.62	0.0331525	5	Lrp1	low density lipoprotein receptor-related protein 1
Lgmn	2.1588e-06	0.88234	0.96	0.917	0.0351301	5	Lgmn	legumain
Abi3	2.44684e-06	0.629339	0.46	0.18	0.0398175	5	Abi3	ABI gene family, member 3
Alcam	2.57941e-06	0.683377	0.52	0.222	0.0419747	5	Alcam	activated leukocyte cell adhesion molecule
Slc38a11	2.77199e-06	0.594346	0.48	0.194	0.0451086	5	Slc38a1	solute carrier family 38, member 1
Vmp1	2.9044e-06	0.90497	0.8	0.554	0.0472633	5	Vmp1	vacuole membrane protein 1
Chd7	2.96239e-06	0.822953	0.54	0.254	0.0482069	5	Chd7	chromodomain helicase DNA binding protein 7
Atp6v1c1	3.10818e-06	0.622627	0.5	0.228	0.0505794	5	Atp6v1c1	ATPase, H+ transporting, lysosomal V1 subunit C1
Emilin2	3.33105e-06	0.770504	0.5	0.218	0.0542061	5	Emilin2	elastin microfibril interfacer 2
Plek	3.7197e-06	0.757666	0.76	0.509	0.0605307	5	Plek	pleckstrin
Rnf149	3.75056e-06	0.953732	0.68	0.448	0.0610328	5	Rnf149	ring finger protein 149
Sbno2	3.76189e-06	0.776201	0.6	0.329	0.0612173	5	Sbno2	strawberry notch 2
Ccl7	4.18686e-06	1.97812	0.4	0.154	0.0681328	5	Ccl7	chemokine (C-C motif) ligand 7
Nol12	4.32115e-06	0.601212	0.42	0.167	0.0703182	5	Nol12	nucleolar protein 12
Cxcl161	4.67622e-06	0.780659	0.88	0.75	0.0760961	5	Cxcl16	chemokine (C-X-C motif) ligand 16
Mrps7	5.18029e-06	0.588302	0.38	0.148	0.0842989	5	Mrps7	mitchondrial ribosomal protein S7
Sgk1	6.27945e-06	0.92618	0.56	0.28	0.102185	5	Sgk1	serum/glucocorticoid regulated kinase 1
Ddt	6.28314e-06	0.81695	0.4	0.16	0.102246	5	Ddt	D-dopachrome tautomerase
Ccr1	6.90404e-06	0.857178	0.5	0.229	0.112349	5	Ccr1	chemokine (C-C motif) receptor 1
Ckap4	7.14599e-06	0.636157	0.3	0.099	0.116287	5	Ckap4	cytoskeleton-associated protein 4
Itgam	7.42748e-06	0.760439	0.8	0.589	0.120867	5	Itgam	integrin alpha M
Chmp4b	8.43696e-06	0.621247	0.92	0.692	0.137295	5	Chmp4b	charged multivesicular body protein 4B
Psmb6	8.67074e-06	0.823823	0.72	0.482	0.141099	5	Psmb6	proteasome (prosome, macropain) subunit, beta type 6
C3ar11	9.69983e-06	0.753624	0.86	0.694	0.157845	5	C3ar1	complement component 3a receptor 1
Siva1	1.07375e-05	0.381325	0.42	0.163	0.174732	5	Siva1	SIVA1, apoptosis-inducing factor
Rrbp11	1.09896e-05	0.600632	0.96	0.922	0.178834	5	Rrbp1	ribosome binding protein 1
Cfl11	1.15553e-05	0.494904	0.98	0.929	0.188039	5	Cfl1	cofilin 1, non-muscle
Nfkbib	1.16147e-05	0.605896	0.34	0.132	0.189005	5	Nfkbib	nuclear factor of kappa light polypeptide gene enhancer in B cells inhibitor, beta
Pilra	1.2472e-05	0.803094	0.6	0.332	0.202956	5	Pilra	paired immunoglobin-like type 2 receptor alpha
Prdx6	1.26176e-05	0.66419	0.48	0.224	0.205327	5	Prdx6	peroxiredoxin 6
Rgs11	1.42289e-05	1.14866	0.66	0.382	0.231547	5	Rgs1	regulator of G-protein signaling 1
Plec1	1.43678e-05	0.66135	0.56	0.282	0.233808	5	Plec	plectin
Chchd1	1.60692e-05	0.61481	0.58	0.306	0.261494	5	Chchd1	coiled-coil-helix-coiled-coil-helix domain containing 1
Ncapg2	1.65966e-05	0.337324	0.28	0.084	0.270076	5	Ncapg2	non-SMC condensin II complex, subunit G2
Calm3	1.70722e-05	0.740186	0.76	0.531	0.277816	5	Calm3	calmodulin 3
Dock4	1.73093e-05	0.669572	0.5	0.25	0.281674	5	Dock4	dedicator of cytokinesis 4
Lactb	1.87802e-05	0.495797	0.4	0.161	0.30561	5	Lactb	lactamase, beta
Tomm20	1.92435e-05	0.646069	0.66	0.412	0.313149	5	Tomm20	translocase of outer mitochondrial membrane 20
Cd93	1.92834e-05	0.775928	0.58	0.303	0.313798	5	Cd93	CD93 antigen
Gpi1	1.99098e-05	0.558148	0.86	0.624	0.323992	5	Gpi1	glucose-6-phosphate isomerase 1
Ccdc71l	1.99245e-05	0.528873	0.32	0.118	0.324231	5	Ccdc71l	coiled-coil domain containing 71 like
Map2k3	2.19489e-05	0.617018	0.38	0.16	0.357174	5	Map2k3	mitogen-activated protein kinase kinase 3
Mdm2	2.41504e-05	0.594715	0.46	0.215	0.393	5	Mdm2	transformed mouse 3T3 cell double minute 2
Ifi2091	2.49831e-05	1.03277	0.62	0.382	0.406549	5	Ifi209	interferon activated gene 209
Arpp191	2.59855e-05	0.533076	0.84	0.578	0.422862	5	Arpp19	cAMP-regulated phosphoprotein 19
Btg11	2.67929e-05	0.709254	0.88	0.734	0.436002	5	Btg1	BTG anti-proliferation factor 1
Fam162a	2.77406e-05	0.583536	0.34	0.135	0.451422	5	Fam162a	family with sequence similarity 162, member A
Gch1	2.78629e-05	0.628634	0.32	0.126	0.453412	5	Gch1	GTP cyclohydrolase 1
Card19	2.79628e-05	0.681665	0.58	0.328	0.455038	5	Card19	caspase recruitment domain family, member 19
Nme1	2.79703e-05	0.679801	0.6	0.337	0.455161	5	Nme1	NME/NM23 nucleoside diphosphate kinase 1
Mrpl54	2.88174e-05	0.636386	0.6	0.341	0.468945	5	Mrpl54	mitochondrial ribosomal protein L54
Map4k4	2.9539e-05	0.782695	0.66	0.388	0.480689	5	Map4k4	mitogen-activated protein kinase kinase kinase kinase 4
Ccr5	3.01086e-05	0.692762	0.84	0.615	0.489958	5	Ccr5	chemokine (C-C motif) receptor 5
Gsn	3.27925e-05	0.641449	0.74	0.493	0.533632	5	Gsn	gelsolin
Smn1	3.36463e-05	0.575204	0.32	0.12	0.547526	5	Smn1	survival motor neuron 1
Ifit21	3.39568e-05	0.617776	0.36	0.139	0.552579	5	Ifit2	interferon-induced protein with tetratricopeptide repeats 2
Etf1	3.5112e-05	0.583624	0.48	0.232	0.571377	5	Etf1	eukaryotic translation termination factor 1
Msn	3.51535e-05	0.51853	0.94	0.849	0.572053	5	Msn	moesin
Gda1	3.5906e-05	0.685788	0.58	0.298	0.584299	5	Gda	guanine deaminase
Vasp	3.64082e-05	0.643265	0.62	0.341	0.592471	5	Vasp	vasodilator-stimulated phosphoprotein
N4bp1	3.73196e-05	0.513744	0.64	0.353	0.607302	5	N4bp1	NEDD4 binding protein 1
Atp5g1	3.7583e-05	0.629897	0.8	0.583	0.611589	5	Atp5g1	ATP synthase, H+ transporting, mitochondrial F0 complex, subunit C1 (subunit 9)
Idh3a	4.0006e-05	0.40528	0.26	0.084	0.651018	5	Idh3a	isocitrate dehydrogenase 3 (NAD+) alpha
Emp11	4.03099e-05	0.706474	0.44	0.197	0.655963	5	Emp1	epithelial membrane protein 1
Pfdn6	4.2291e-05	0.570729	0.56	0.277	0.688202	5	Pfdn6	prefoldin subunit 6
Larp1	4.24062e-05	0.538118	0.58	0.309	0.690077	5	Larp1	La ribonucleoprotein domain family, member 1
Ube2m	4.46367e-05	0.564381	0.68	0.386	0.726373	5	Ube2m	ubiquitin-conjugating enzyme E2M
Gtf2h2	4.46693e-05	0.286319	0.26	0.081	0.726904	5	Gtf2h2	general transcription factor II H, polypeptide 2
Bst1	4.47431e-05	0.519087	0.44	0.21	0.728104	5	Bst1	bone marrow stromal cell antigen 1
Usp18	4.50471e-05	0.692397	0.36	0.148	0.733052	5	Usp18	ubiquitin specific peptidase 18
Osbpl8	4.67779e-05	0.72703	0.48	0.238	0.761216	5	Osbpl8	oxysterol binding protein-like 8
Cxcl21	4.78039e-05	0.721124	0.56	0.298	0.777913	5	Cxcl2	chemokine (C-X-C motif) ligand 2
Psma2	4.8425e-05	0.543404	0.72	0.473	0.78802	5	Psma2	proteasome subunit alpha 2
Pcbp1	5.50085e-05	0.665867	0.76	0.599	0.895153	5	Pcbp1	poly(rC) binding protein 1
Atp2b4	5.58692e-05	0.631714	0.28	0.099	0.90916	5	Atp2b4	ATPase, Ca++ transporting, plasma membrane 4
Llph	5.72443e-05	0.699598	0.7	0.435	0.931536	5	Llph	LLP homolog, long-term synaptic facilitation (Aplysia)
Cux1	5.75708e-05	0.792817	0.66	0.472	0.93685	5	Cux1	cut-like homeobox 1
Tes	5.83171e-05	0.717912	0.3	0.115	0.948994	5	Tes	testin LIM domain protein
Ucp2	5.8485e-05	0.452365	0.96	0.967	0.951726	5	Ucp2	uncoupling protein 2 (mitochondrial, proton carrier)
Plekhm2	6.07178e-05	0.661017	0.42	0.199	0.988062	5	Plekhm2	pleckstrin homology domain containing, family M (with RUN domain) member 2
Cpd	6.10871e-05	0.778974	0.5	0.261	0.994071	5	Cpd	carboxypeptidase D
Snrpa	6.11303e-05	0.433321	0.42	0.184	0.994774	5	Snrpa	small nuclear ribonucleoprotein polypeptide A
Extl3	6.61862e-05	0.602112	0.34	0.135	1	5	Extl3	exostosin-like glycosyltransferase 3
Slfn2	6.71465e-05	0.708953	0.82	0.743	1	5	Slfn2	schlafen 2
Pam16	6.97179e-05	0.550859	0.36	0.145	1	5	Pam16	presequence translocase-asssociated motor 16 homolog (S. cerevisiae)
Taldo1	7.9946e-05	0.523623	0.78	0.534	1	5	Taldo1	transaldolase 1
Tmem185b	8.3242e-05	0.51199	0.26	0.093	1	5	Tmem185b	transmembrane protein 185B
Gde1	8.59346e-05	0.406182	0.3	0.109	1	5	Gde1	glycerophosphodiester phosphodiesterase 1
Prkar1a	8.87558e-05	0.540462	0.72	0.473	1	5	Prkar1a	protein kinase, cAMP dependent regulatory, type I, alpha
Mylip	9.09528e-05	0.408215	0.38	0.163	1	5	Mylip	myosin regulatory light chain interacting protein
Lgals9	0.000101976	0.606611	0.62	0.374	1	5	Lgals9	lectin, galactose binding, soluble 9
Cfp1	0.000102555	0.654698	0.62	0.372	1	5	Cfp	complement factor properdin
Comtd1	0.000103639	0.397944	0.26	0.09	1	5	Comtd1	catechol-O-methyltransferase domain containing 1
Zeb21	0.000106032	0.484815	1	0.914	1	5	Zeb2	zinc finger E-box binding homeobox 2
Tpcn2	0.000109396	0.484521	0.26	0.091	1	5	Tpcn2	two pore segment channel 2
Tomm70a	0.000117187	0.611734	0.38	0.168	1	5	Tomm70a	translocase of outer mitochondrial membrane 70A
Sntb2	0.000121516	0.537404	0.3	0.122	1	5	Sntb2	syntrophin, basic 2
B4galt11	0.000124062	0.83616	0.48	0.284	1	5	B4galt1	UDP-Gal:betaGlcNAc beta 1,4- galactosyltransferase, polypeptide 1
Elk3	0.000124445	0.625418	0.52	0.29	1	5	Elk3	ELK3, member of ETS oncogene family
Jpt1	0.000125596	0.490526	0.8	0.637	1	5	Jpt1	Jupiter microtubule associated homolog 1
Glrx2	0.000128912	0.406817	0.38	0.164	1	5	Glrx2	glutaredoxin 2 (thioltransferase)
Cd53	0.000134319	0.584632	0.88	0.723	1	5	Cd53	CD53 antigen
Galnt7	0.000139872	0.504485	0.42	0.193	1	5	Galnt7	polypeptide N-acetylgalactosaminyltransferase 7
Psmd8	0.000140588	0.546581	0.58	0.38	1	5	Psmd8	proteasome (prosome, macropain) 26S subunit, non-ATPase, 8
Hsp90ab1	0.000155248	0.527742	0.96	0.961	1	5	Hsp90ab1	heat shock protein 90 alpha (cytosolic), class B member 1
Rps261	0.000155713	0.373036	1	0.967	1	5	Rps26	ribosomal protein S26
Soat1	0.000159275	0.620673	0.54	0.329	1	5	Soat1	sterol O-acyltransferase 1
Psmb5	0.000161434	0.706727	0.64	0.463	1	5	Psmb5	proteasome (prosome, macropain) subunit, beta type 5
Trappc6b	0.000163026	0.576461	0.54	0.289	1	5	Trappc6b	trafficking protein particle complex 6B
Sec61g1	0.000163441	0.562157	0.92	0.787	1	5	Sec61g	SEC61, gamma subunit
Tpm3	0.000166172	0.420605	0.98	0.906	1	5	Tpm3	tropomyosin 3, gamma
Aff1	0.000173191	0.828393	0.34	0.155	1	5	Aff1	AF4/FMR2 family, member 1
Gnptab	0.000185349	0.412529	0.26	0.093	1	5	Gnptab	N-acetylglucosamine-1-phosphate transferase, alpha and beta subunits
Psma7	0.0001854	0.525462	0.74	0.597	1	5	Psma7	proteasome subunit alpha 7
Tmem167	0.000185861	0.535231	0.6	0.357	1	5	Tmem167	transmembrane protein 167
Agpat5	0.000192629	0.425158	0.32	0.131	1	5	Agpat5	1-acylglycerol-3-phosphate O-acyltransferase 5 (lysophosphatidic acid acyltransferase, epsilon)
Dctn3	0.000193131	0.534672	0.6	0.363	1	5	Dctn3	dynactin 3
Havcr2	0.000193889	0.548656	0.42	0.202	1	5	Havcr2	hepatitis A virus cellular receptor 2
Snx18	0.000194547	0.589978	0.48	0.266	1	5	Snx18	sorting nexin 18
Diaph1	0.00019518	0.606415	0.68	0.43	1	5	Diaph1	diaphanous related formin 1
Elmo2	0.000198706	0.52059	0.38	0.173	1	5	Elmo2	engulfment and cell motility 2
Acp2	0.000199641	0.613362	0.5	0.293	1	5	Acp2	acid phosphatase 2, lysosomal
Cox5b	0.000199808	0.665923	0.8	0.708	1	5	Cox5b	cytochrome c oxidase subunit 5B
Ran	0.000200536	0.612879	0.7	0.493	1	5	Ran	RAN, member RAS oncogene family
Tmem65	0.000202209	0.492628	0.28	0.106	1	5	Tmem65	transmembrane protein 65
Rap2a	0.00022349	0.722334	0.4	0.2	1	5	Rap2a	RAS related protein 2a
Ccl51	0.000226644	0.825424	0.36	0.164	1	5	Ccl5	chemokine (C-C motif) ligand 5
Ywhag	0.000228226	0.516528	0.58	0.334	1	5	Ywhag	tyrosine 3-monooxygenase/tryptophan 5-monooxygenase activation protein, gamma polypeptide
Arpc21	0.000229283	0.435895	0.96	0.913	1	5	Arpc2	actin related protein 2/3 complex, subunit 2
Cnih4	0.000236395	0.55743	0.58	0.353	1	5	Cnih4	cornichon family AMPA receptor auxiliary protein 4
Tnip1	0.000239257	0.379527	0.26	0.093	1	5	Tnip1	TNFAIP3 interacting protein 1
Coro1a	0.000244079	0.674354	0.98	0.842	1	5	Coro1a	coronin, actin binding protein 1A
F11r1	0.000245288	0.424896	0.38	0.168	1	5	F11r	F11 receptor
AU0202061	0.00025445	0.679587	0.42	0.213	1	5	AU020206	expressed sequence AU020206
Cers6	0.000278708	0.487907	0.36	0.165	1	5	Cers6	ceramide synthase 6
Grn1	0.000285548	0.564706	0.98	0.896	1	5	Grn	granulin
Lpxn	0.000287428	0.686558	0.42	0.226	1	5	Lpxn	leupaxin
2009-09-01	0.000300604	0.552727	0.38	0.187	1	5	2009-09-01	NA
Mx1	0.000305179	0.675272	0.3	0.128	1	5	Mx1	MX dynamin-like GTPase 1
Pias4	0.000312296	0.356233	0.3	0.118	1	5	Pias4	protein inhibitor of activated STAT 4
Hk2	0.000316814	0.916016	0.4	0.208	1	5	Hk2	hexokinase 2
Ezr	0.00031901	0.766943	0.44	0.235	1	5	Ezr	ezrin
Acp5	0.000319432	0.477519	0.3	0.118	1	5	Acp5	acid phosphatase 5, tartrate resistant
Ptp4a1	0.000319911	0.675834	0.42	0.219	1	5	Ptp4a1	protein tyrosine phosphatase 4a1
Slc37a2	0.000324682	0.510544	0.36	0.165	1	5	Slc37a2	solute carrier family 37 (glycerol-3-phosphate transporter), member 2
Prelid1	0.000329894	0.529926	0.68	0.504	1	5	Prelid1	PRELI domain containing 1
Rab20	0.000333041	0.552156	0.28	0.115	1	5	Rab20	RAB20, member RAS oncogene family
Eif5a	0.000337896	0.691119	0.84	0.678	1	5	Eif5a	eukaryotic translation initiation factor 5A
Iscu	0.000338695	0.448722	0.64	0.409	1	5	Iscu	iron-sulfur cluster assembly enzyme
Dpep2	0.000352564	0.5261	0.52	0.266	1	5	Dpep2	dipeptidase 2
Jarid2	0.000352604	0.77765	0.56	0.366	1	5	Jarid2	jumonji, AT rich interactive domain 2
2810474O19Rik	0.000354545	0.713633	0.66	0.48	1	5	2810474O19Rik	NA
Irf2bpl	0.000361326	0.534089	0.36	0.168	1	5	Irf2bpl	interferon regulatory factor 2 binding protein-like
Frrs1	0.000366067	0.508349	0.32	0.141	1	5	Frrs1	ferric-chelate reductase 1
Tpm41	0.000370315	0.359603	0.78	0.507	1	5	Tpm4	tropomyosin 4
Hck	0.000401136	0.651049	0.6	0.395	1	5	Hck	hemopoietic cell kinase
Glipr11	0.000404886	0.443057	0.58	0.308	1	5	Glipr1	GLI pathogenesis-related 1 (glioma)
Dennd4b	0.000409091	0.471649	0.36	0.168	1	5	Dennd4b	DENN/MADD domain containing 4B
Esd	0.000410495	0.667439	0.66	0.456	1	5	Esd	esterase D/formylglutathione hydrolase
Mphosph10	0.000417939	0.500412	0.3	0.129	1	5	Mphosph10	M-phase phosphoprotein 10 (U3 small nucleolar ribonucleoprotein)
Anxa51	0.000421679	0.580445	0.9	0.788	1	5	Anxa5	annexin A5
Pira2	0.000422833	0.537886	0.34	0.149	1	5	Pira2	paired-Ig-like receptor A2
Nupr1	0.000426897	0.69632	0.48	0.26	1	5	Nupr1	nuclear protein transcription regulator 1
Snrpf	0.000429641	0.46844	0.74	0.509	1	5	Snrpf	small nuclear ribonucleoprotein polypeptide F
Mob4	0.000430263	0.426865	0.44	0.232	1	5	Mob4	MOB family member 4, phocein
Myl12a1	0.000433405	0.478345	0.78	0.685	1	5	Myl12a	myosin, light chain 12A, regulatory, non-sarcomeric
Timm17a	0.000435316	0.553739	0.4	0.206	1	5	Timm17a	translocase of inner mitochondrial membrane 17a
Sec61b	0.00045486	0.475217	0.84	0.687	1	5	Sec61b	Sec61 beta subunit
Nhp2	0.000461834	0.502474	0.38	0.184	1	5	Nhp2	NHP2 ribonucleoprotein
Pik3r5	0.000488544	0.513234	0.32	0.142	1	5	Pik3r5	phosphoinositide-3-kinase regulatory subunit 5
Ralgapa1	0.000489115	0.268011	0.28	0.107	1	5	Ralgapa1	Ral GTPase activating protein, alpha subunit 1
Mafg	0.000517146	0.539068	0.52	0.293	1	5	Mafg	v-maf musculoaponeurotic fibrosarcoma oncogene family, protein G (avian)
Lasp1	0.000518911	0.461635	0.5	0.255	1	5	Lasp1	LIM and SH3 protein 1
Elob1	0.000524618	0.541586	0.9	0.837	1	5	Elob	elongin B
Bcl2l1	0.000566504	0.530128	0.42	0.226	1	5	Bcl2l1	BCL2-like 1
Rab5c1	0.000575143	0.494396	0.68	0.547	1	5	Rab5c	RAB5C, member RAS oncogene family
Mpeg11	0.000579614	0.612937	0.88	0.742	1	5	Mpeg1	macrophage expressed gene 1
Eif1ax	0.000580735	0.521589	0.4	0.21	1	5	Eif1ax	eukaryotic translation initiation factor 1A, X-linked
Ncf4	0.000582827	0.616006	0.62	0.444	1	5	Ncf4	neutrophil cytosolic factor 4
Mrpl12	0.000596938	0.470907	0.5	0.266	1	5	Mrpl12	mitochondrial ribosomal protein L12
Cacybp	0.000599896	0.427604	0.54	0.302	1	5	Cacybp	calcyclin binding protein
Mapkapk3	0.00062771	0.308977	0.26	0.1	1	5	Mapkapk3	mitogen-activated protein kinase-activated protein kinase 3
Plp2	0.000638679	0.566834	0.36	0.179	1	5	Plp2	proteolipid protein 2
Adrm1	0.000648861	0.461469	0.4	0.196	1	5	Adrm1	adhesion regulating molecule 1
Fam133b	0.000652122	0.58025	0.44	0.229	1	5	Fam133b	family with sequence similarity 133, member B
Irak3	0.000675517	0.38532	0.26	0.103	1	5	Irak3	interleukin-1 receptor-associated kinase 3
Hnrnpll	0.000680876	0.349648	0.3	0.131	1	5	Hnrnpll	heterogeneous nuclear ribonucleoprotein L-like
Esyt1	0.00068675	0.481973	0.44	0.238	1	5	Esyt1	extended synaptotagmin-like protein 1
Lpp	0.000704041	0.647687	0.4	0.2	1	5	Lpp	LIM domain containing preferred translocation partner in lipoma
Cox6a11	0.000704835	0.465389	0.8	0.626	1	5	Cox6a1	cytochrome c oxidase subunit 6A1
Rab6a	0.000713484	0.481109	0.48	0.258	1	5	Rab6a	RAB6A, member RAS oncogene family
Ranbp1	0.000748184	0.495307	0.6	0.388	1	5	Ranbp1	RAN binding protein 1
Psme4	0.000760869	0.432054	0.4	0.208	1	5	Psme4	proteasome (prosome, macropain) activator subunit 4
Casp8	0.00076424	0.476674	0.6	0.367	1	5	Casp8	caspase 8
Hspe1	0.000770041	0.488465	0.76	0.509	1	5	Hspe1	heat shock protein 1 (chaperonin 10)
Csf2ra1	0.000798795	0.545139	0.8	0.666	1	5	Csf2ra	colony stimulating factor 2 receptor, alpha, low-affinity (granulocyte-macrophage)
Ddx27	0.000817151	0.39978	0.3	0.132	1	5	Ddx27	DEAD box helicase 27
Gnpda11	0.000860821	0.388403	0.44	0.231	1	5	Gnpda1	glucosamine-6-phosphate deaminase 1
Piezo1	0.00088008	0.534881	0.32	0.148	1	5	Piezo1	piezo-type mechanosensitive ion channel component 1
Prpf40a	0.000912106	0.489865	0.6	0.402	1	5	Prpf40a	pre-mRNA processing factor 40A
Hnrnpd	0.000921453	0.526316	0.66	0.478	1	5	Hnrnpd	heterogeneous nuclear ribonucleoprotein D
Bdp1	0.000927803	0.383649	0.42	0.216	1	5	Bdp1	B double prime 1, subunit of RNA polymerase III transcription initiation factor IIIB
Hnrnpab	0.000933896	0.526644	0.68	0.454	1	5	Hnrnpab	heterogeneous nuclear ribonucleoprotein A/B
Ube2s	0.000964256	0.457812	0.58	0.361	1	5	Ube2s	ubiquitin-conjugating enzyme E2S
Srsf7	0.000965485	0.506616	0.48	0.286	1	5	Srsf7	serine and arginine-rich splicing factor 7
Agpat4	0.000987301	0.491118	0.3	0.141	1	5	Agpat4	1-acylglycerol-3-phosphate O-acyltransferase 4 (lysophosphatidic acid acyltransferase, delta)
Atp1a1	0.000995075	0.471431	0.72	0.549	1	5	Atp1a1	ATPase, Na+/K+ transporting, alpha 1 polypeptide
2010107E04Rik	0.000998317	0.507588	0.82	0.671	1	5	2010107E04Rik	NA
P4hb	0.00102783	0.562279	0.66	0.438	1	5	P4hb	prolyl 4-hydroxylase, beta polypeptide
Mrpl33	0.00103571	0.446128	0.82	0.599	1	5	Mrpl33	mitochondrial ribosomal protein L33
Snrnp27	0.00103657	0.450678	0.48	0.277	1	5	Snrnp27	small nuclear ribonucleoprotein 27 (U4/U6.U5)
Sdc3	0.00104769	0.614023	0.78	0.659	1	5	Sdc3	syndecan 3
Pfkp	0.00106028	0.58171	0.32	0.157	1	5	Pfkp	phosphofructokinase, platelet
Tbcb	0.00108882	0.504397	0.54	0.347	1	5	Tbcb	tubulin folding cofactor B
Sem1	0.00109104	0.411656	0.94	0.865	1	5	Sem1	SEM1, 26S proteasome complex subunit
Taf12	0.00109977	0.419173	0.32	0.154	1	5	Taf12	TATA-box binding protein associated factor 12
Eif3c	0.00110008	0.508965	0.74	0.556	1	5	Eif3c	eukaryotic translation initiation factor 3, subunit C
Daxx	0.00115024	0.646383	0.32	0.154	1	5	Daxx	Fas death domain-associated protein
Ndufab1	0.00115883	0.548525	0.54	0.353	1	5	Ndufab1	NADH:ubiquinone oxidoreductase subunit AB1
Atp5e1	0.00115909	0.429318	0.94	0.9	1	5	Atp5e	ATP synthase, H+ transporting, mitochondrial F1 complex, epsilon subunit
Atf4	0.00116522	0.515512	0.64	0.424	1	5	Atf4	activating transcription factor 4
Edem1	0.00125154	0.513756	0.48	0.287	1	5	Edem1	ER degradation enhancer, mannosidase alpha-like 1
Atp6v1a1	0.00127246	0.604962	0.5	0.315	1	5	Atp6v1a	ATPase, H+ transporting, lysosomal V1 subunit A
Arpc5	0.00128544	0.375081	0.9	0.781	1	5	Arpc5	actin related protein 2/3 complex, subunit 5
Camk2d	0.00128741	0.460158	0.56	0.341	1	5	Camk2d	calcium/calmodulin-dependent protein kinase II, delta
Mien1	0.00129399	0.408178	0.52	0.306	1	5	Mien1	migration and invasion enhancer 1
B4galnt11	0.00130916	0.600979	0.4	0.213	1	5	B4galnt1	beta-1,4-N-acetyl-galactosaminyl transferase 1
Dpm2	0.00135767	0.438602	0.4	0.206	1	5	Dpm2	dolichol-phosphate (beta-D) mannosyltransferase 2
Chmp2a	0.00136814	0.577119	0.74	0.576	1	5	Chmp2a	charged multivesicular body protein 2A
Smox	0.00141138	0.497832	0.32	0.158	1	5	Smox	spermine oxidase
Adam17	0.001419	0.464742	0.56	0.36	1	5	Adam17	a disintegrin and metallopeptidase domain 17
Metrnl	0.00142211	0.573207	0.76	0.592	1	5	Metrnl	meteorin, glial cell differentiation regulator-like
Fabp5	0.00142896	0.634279	0.26	0.115	1	5	Fabp5	fatty acid binding protein 5, epidermal
Ybx3	0.00143994	0.424442	0.4	0.208	1	5	Ybx3	Y box protein 3
Dck	0.00146005	0.52034	0.44	0.244	1	5	Dck	deoxycytidine kinase
Clec4n	0.00146005	0.796772	0.48	0.3	1	5	Clec4n	C-type lectin domain family 4, member n
Tatdn2	0.00150151	0.315023	0.26	0.109	1	5	Tatdn2	TatD DNase domain containing 2
Cd91	0.00150487	0.644169	0.62	0.399	1	5	Cd9	CD9 antigen
Malt11	0.00151733	0.787941	0.3	0.145	1	5	Malt1	MALT1 paracaspase
Sf3b6	0.00152462	0.434318	0.6	0.395	1	5	Sf3b6	splicing factor 3B, subunit 6
Uqcc21	0.00154405	0.666715	0.6	0.44	1	5	Uqcc2	ubiquinol-cytochrome c reductase complex assembly factor 2
Pnp	0.00154682	0.561408	0.7	0.512	1	5	Pnp	purine-nucleoside phosphorylase
Fopnl	0.0015593	0.294152	0.26	0.109	1	5	Fopnl	NA
Rgs19	0.00161965	0.338196	0.54	0.309	1	5	Rgs19	regulator of G-protein signaling 19
Lsm7	0.00165142	0.38407	0.52	0.309	1	5	Lsm7	LSM7 homolog, U6 small nuclear RNA and mRNA degradation associated
Mrpl20	0.00167178	0.460038	0.46	0.284	1	5	Mrpl20	mitochondrial ribosomal protein L20
Fth12	0.00168422	0.703077	1	0.999	1	5	Fth1	ferritin heavy polypeptide 1
Bola21	0.00169702	0.544647	0.7	0.549	1	5	Bola2	bolA-like 2 (E. coli)
Psmd2	0.00174647	0.445513	0.48	0.28	1	5	Psmd2	proteasome (prosome, macropain) 26S subunit, non-ATPase, 2
Cd68	0.00177324	0.562667	0.82	0.743	1	5	Cd68	CD68 antigen
Commd2	0.00179835	0.325445	0.32	0.149	1	5	Commd2	COMM domain containing 2
Myh9	0.00186414	0.550096	0.82	0.749	1	5	Myh9	myosin, heavy polypeptide 9, non-muscle
Polr2l	0.00192974	0.548521	0.36	0.2	1	5	Polr2l	polymerase (RNA) II (DNA directed) polypeptide L
Sra1	0.00193804	0.417415	0.52	0.311	1	5	Sra1	steroid receptor RNA activator 1
Smdt1	0.00195149	0.440815	0.74	0.631	1	5	Smdt1	single-pass membrane protein with aspartate rich tail 1
Mfsd12	0.00197391	0.50441	0.28	0.129	1	5	Mfsd12	major facilitator superfamily domain containing 12
M6pr	0.00203428	0.556163	0.66	0.475	1	5	M6pr	mannose-6-phosphate receptor, cation dependent
Sh3bgrl31	0.00204679	0.266183	0.98	0.962	1	5	Sh3bgrl3	SH3 domain binding glutamic acid-rich protein-like 3
Ywhah1	0.00209795	0.505581	0.74	0.636	1	5	Ywhah	tyrosine 3-monooxygenase/tryptophan 5-monooxygenase activation protein, eta polypeptide
Gnl3	0.00215659	0.611115	0.28	0.134	1	5	Gnl3	guanine nucleotide binding protein-like 3 (nucleolar)
Lyar	0.00219999	0.338725	0.26	0.112	1	5	Lyar	Ly1 antibody reactive clone
Rsad21	0.00220493	0.853737	0.3	0.148	1	5	Rsad2	radical S-adenosyl methionine domain containing 2
Prelid3b	0.00220634	0.422269	0.28	0.132	1	5	Prelid3b	PRELI domain containing 3B
Psen2	0.00220711	0.362324	0.34	0.168	1	5	Psen2	presenilin 2
Tor1aip2	0.00228982	0.314801	0.36	0.18	1	5	Tor1aip2	torsin A interacting protein 2
Txndc9	0.00230951	0.392349	0.5	0.299	1	5	Txndc9	thioredoxin domain containing 9
U2af1	0.00233031	0.379881	0.52	0.337	1	5	U2af1	U2 small nuclear ribonucleoprotein auxiliary factor (U2AF) 1
Prdx12	0.00233817	0.455276	0.88	0.761	1	5	Prdx1	peroxiredoxin 1
Eif4ebp1	0.00234096	0.600307	0.6	0.421	1	5	Eif4ebp1	eukaryotic translation initiation factor 4E binding protein 1
Nubp1	0.00236484	0.33186	0.32	0.155	1	5	Nubp1	nucleotide binding protein 1
Nip7	0.00237428	0.287775	0.28	0.125	1	5	Nip7	NIP7, nucleolar pre-rRNA processing protein
Cox5a	0.00240818	0.529869	0.68	0.55	1	5	Cox5a	cytochrome c oxidase subunit 5A
Npc21	0.00245281	0.364389	0.98	0.935	1	5	Npc2	NPC intracellular cholesterol transporter 2
Ppp1r14b1	0.00245847	0.308129	0.68	0.433	1	5	Ppp1r14b	protein phosphatase 1, regulatory inhibitor subunit 14B
Capn21	0.00255535	0.646278	0.42	0.253	1	5	Capn2	calpain 2
Lcp11	0.00256595	0.331923	0.98	0.904	1	5	Lcp1	lymphocyte cytosolic protein 1
Alas1	0.00257127	0.498659	0.26	0.116	1	5	Alas1	aminolevulinic acid synthase 1
Psmb3	0.0026356	0.496655	0.64	0.489	1	5	Psmb3	proteasome (prosome, macropain) subunit, beta type 3
Chmp5	0.0026514	0.446561	0.56	0.372	1	5	Chmp5	charged multivesicular body protein 5
Zdhhc5	0.00266978	0.442235	0.3	0.144	1	5	Zdhhc5	zinc finger, DHHC domain containing 5
Pycard1	0.00272545	0.629976	0.66	0.508	1	5	Pycard	PYD and CARD domain containing
Anp32b	0.00282652	0.538502	0.72	0.57	1	5	Anp32b	acidic (leucine-rich) nuclear phosphoprotein 32 family, member B
Efhd21	0.00283168	0.499496	0.82	0.742	1	5	Efhd2	EF hand domain containing 2
Colgalt1	0.00283791	0.364864	0.52	0.327	1	5	Colgalt1	collagen beta(1-O)galactosyltransferase 1
Cyp4f18	0.00286619	0.727538	0.5	0.308	1	5	Cyp4f18	cytochrome P450, family 4, subfamily f, polypeptide 18
Rpl36al1	0.00293429	0.49016	0.88	0.827	1	5	Rpl36al	ribosomal protein L36A-like
Ndufb6	0.00296037	0.261551	0.46	0.253	1	5	Ndufb6	NADH:ubiquinone oxidoreductase subunit B6
Rbm8a	0.00296548	0.593059	0.5	0.34	1	5	Rbm8a	RNA binding motif protein 8a
Rps19bp1	0.00299214	0.45579	0.3	0.149	1	5	Rps19bp1	ribosomal protein S19 binding protein 1
Atp6ap2	0.00301451	0.37794	0.7	0.479	1	5	Atp6ap2	ATPase, H+ transporting, lysosomal accessory protein 2
Snx12	0.00306203	0.358183	0.26	0.115	1	5	Snx12	sorting nexin 12
Tcirg11	0.0030885	0.481286	0.62	0.412	1	5	Tcirg1	T cell, immune regulator 1, ATPase, H+ transporting, lysosomal V0 protein A3
Egln1	0.00311903	0.446458	0.32	0.174	1	5	Egln1	egl-9 family hypoxia-inducible factor 1
Mvp1	0.00318005	0.355584	0.56	0.353	1	5	Mvp	major vault protein
Hdgf	0.00318587	0.386579	0.58	0.386	1	5	Hdgf	heparin binding growth factor
4931406P16Rik	0.00321269	0.293122	0.3	0.141	1	5	4931406P16Rik	NA
Dazap1	0.00322024	0.432042	0.42	0.242	1	5	Dazap1	DAZ associated protein 1
Dhx15	0.0032363	0.35919	0.52	0.334	1	5	Dhx15	DEAH (Asp-Glu-Ala-His) box polypeptide 15
Csnk1a1	0.00328068	0.453546	0.7	0.534	1	5	Csnk1a1	casein kinase 1, alpha 1
Pxk1	0.00330763	0.604586	0.36	0.197	1	5	Pxk	PX domain containing serine/threonine kinase
Cope	0.0033462	0.436623	0.58	0.372	1	5	Cope	coatomer protein complex, subunit epsilon
Bcl2l111	0.00339711	0.529593	0.4	0.232	1	5	Bcl2l11	BCL2-like 11 (apoptosis facilitator)
Ehbp1l1	0.0034054	0.548977	0.6	0.422	1	5	Ehbp1l1	EH domain binding protein 1-like 1
Timm44	0.00344203	0.274672	0.3	0.142	1	5	Timm44	translocase of inner mitochondrial membrane 44
Iqgap1	0.00356577	0.37633	0.96	0.855	1	5	Iqgap1	IQ motif containing GTPase activating protein 1
Mfsd13	0.00360095	0.369358	0.52	0.322	1	5	Mfsd1	major facilitator superfamily domain containing 1
Rpl241	0.00362518	0.272801	1	0.967	1	5	Rpl24	ribosomal protein L24
Timm13	0.0036283	0.520543	0.62	0.492	1	5	Timm13	translocase of inner mitochondrial membrane 13
Olfm11	0.00364206	0.2948	0.26	0.115	1	5	Olfm1	olfactomedin 1
Srp72	0.0037056	0.377568	0.4	0.219	1	5	Srp72	signal recognition particle 72
Epb41l2	0.00375727	0.40252	0.64	0.419	1	5	Epb41l2	erythrocyte membrane protein band 4.1 like 2
Ndufb71	0.00377223	0.45401	0.76	0.614	1	5	Ndufb7	NADH:ubiquinone oxidoreductase subunit B7
Ccdc12	0.00381772	0.444637	0.74	0.575	1	5	Ccdc12	coiled-coil domain containing 12
Rnf7	0.00383438	0.430614	0.58	0.374	1	5	Rnf7	ring finger protein 7
Ywhab1	0.00384395	0.327512	0.76	0.576	1	5	Ywhab	tyrosine 3-monooxygenase/tryptophan 5-monooxygenase activation protein, beta polypeptide
Atp6v1e1	0.00392355	0.403833	0.66	0.476	1	5	Atp6v1e1	ATPase, H+ transporting, lysosomal V1 subunit E1
Rps6ka4	0.00398935	0.313713	0.28	0.132	1	5	Rps6ka4	ribosomal protein S6 kinase, polypeptide 4
Vps29	0.00402789	0.471465	0.5	0.343	1	5	Vps29	VPS29 retromer complex component
1110008F13Rik	0.00419541	0.432349	0.56	0.412	1	5	1110008F13Rik	NA
Slk	0.00433654	0.411344	0.56	0.369	1	5	Slk	STE20-like kinase
Slc35c2	0.00439508	0.300497	0.32	0.167	1	5	Slc35c2	solute carrier family 35, member C2
Traf1	0.00444005	0.266382	0.3	0.145	1	5	Traf1	TNF receptor-associated factor 1
Fam104a	0.00444047	0.375297	0.5	0.324	1	5	Fam104a	family with sequence similarity 104, member A
Zmiz2	0.00448953	0.3466	0.42	0.241	1	5	Zmiz2	zinc finger, MIZ-type containing 2
Borcs7	0.00452152	0.289429	0.28	0.134	1	5	Borcs7	BLOC-1 related complex subunit 7
Cct7	0.00459275	0.574806	0.5	0.341	1	5	Cct7	chaperonin containing Tcp1, subunit 7 (eta)
Dph3	0.00460702	0.316247	0.42	0.244	1	5	Dph3	diphthamine biosynthesis 3
Gatad2a	0.00462998	0.372665	0.36	0.192	1	5	Gatad2a	GATA zinc finger domain containing 2A
Psme2	0.00469905	0.366735	0.72	0.528	1	5	Psme2	proteasome (prosome, macropain) activator subunit 2 (PA28 beta)
Ifi35	0.0047036	0.406059	0.48	0.299	1	5	Ifi35	interferon-induced protein 35
Prkcd	0.00471954	0.385892	0.78	0.634	1	5	Prkcd	protein kinase C, delta
Rpl411	0.00474371	0.275702	1	0.993	1	5	Rpl41	ribosomal protein L41
Mrpl34	0.00476548	0.32403	0.42	0.238	1	5	Mrpl34	mitochondrial ribosomal protein L34
Aup1	0.00481582	0.472369	0.6	0.435	1	5	Aup1	ancient ubiquitous protein 1
Hspa8	0.00485372	0.458919	0.94	0.949	1	5	Hspa8	heat shock protein 8
Psmd14	0.00487616	0.305105	0.36	0.193	1	5	Psmd14	proteasome (prosome, macropain) 26S subunit, non-ATPase, 14
Mrpl23	0.00487846	0.405004	0.62	0.443	1	5	Mrpl23	mitochondrial ribosomal protein L23
Fam49b	0.00492453	0.346698	0.8	0.701	1	5	Fam49b	NA
Oas31	0.00492652	0.513232	0.32	0.168	1	5	Oas3	2'-5' oligoadenylate synthetase 3
Cyb5r4	0.00493267	0.291246	0.4	0.226	1	5	Cyb5r4	cytochrome b5 reductase 4
Banf1	0.00494817	0.44636	0.54	0.373	1	5	Banf1	BAF nuclear assembly factor 1
Ncor1	0.00495349	0.368552	0.72	0.547	1	5	Ncor1	nuclear receptor co-repressor 1
Nras1	0.00498091	0.345239	0.5	0.298	1	5	Nras	neuroblastoma ras oncogene
Chfr	0.00504628	0.404327	0.38	0.205	1	5	Chfr	checkpoint with forkhead and ring finger domains
Gtf2b	0.00507982	0.456485	0.36	0.192	1	5	Gtf2b	general transcription factor IIB
Ddx41	0.0051002	0.387235	0.34	0.189	1	5	Ddx41	DEAD box helicase 41
Sdcbp1	0.00510098	0.465268	0.86	0.814	1	5	Sdcbp	syndecan binding protein
Glrx3	0.00515804	0.425693	0.44	0.273	1	5	Glrx3	glutaredoxin 3
2010111I01Rik1	0.00515922	0.376864	0.44	0.248	1	5	2010111I01Rik	NA
Dnajc2	0.00516164	0.326789	0.42	0.238	1	5	Dnajc2	DnaJ heat shock protein family (Hsp40) member C2
Rbx1	0.0052697	0.448262	0.78	0.672	1	5	Rbx1	ring-box 1
Ptk2b	0.0053555	0.314882	0.48	0.289	1	5	Ptk2b	PTK2 protein tyrosine kinase 2 beta
Psmd13	0.00539644	0.393582	0.46	0.267	1	5	Psmd13	proteasome (prosome, macropain) 26S subunit, non-ATPase, 13
Txn21	0.00543214	0.317123	0.54	0.35	1	5	Txn2	thioredoxin 2
Myo1e	0.00544151	0.380025	0.3	0.154	1	5	Myo1e	myosin IE
Bin2	0.00554499	0.465854	0.44	0.271	1	5	Bin2	bridging integrator 2
Acly	0.00578309	0.290194	0.32	0.163	1	5	Acly	ATP citrate lyase
Rpl311	0.00593286	0.305144	0.96	0.869	1	5	Rpl31	ribosomal protein L31
Rwdd1	0.00595674	0.378105	0.54	0.363	1	5	Rwdd1	RWD domain containing 1
Ehd11	0.00597665	0.380808	0.5	0.308	1	5	Ehd1	EH-domain containing 1
Cpeb2	0.00600227	0.523107	0.32	0.176	1	5	Cpeb2	cytoplasmic polyadenylation element binding protein 2
Zbtb7a	0.00601758	0.389742	0.6	0.419	1	5	Zbtb7a	zinc finger and BTB domain containing 7a
Slc30a91	0.00603604	0.460611	0.26	0.126	1	5	Slc30a9	solute carrier family 30 (zinc transporter), member 9
Zmiz1	0.00605497	0.563536	0.62	0.453	1	5	Zmiz1	zinc finger, MIZ-type containing 1
Hnrnpk1	0.00614746	0.336516	0.88	0.694	1	5	Hnrnpk	heterogeneous nuclear ribonucleoprotein K
Mdh2	0.00621653	0.349328	0.52	0.348	1	5	Mdh2	malate dehydrogenase 2, NAD (mitochondrial)
Txnl4a	0.00633394	0.322934	0.32	0.17	1	5	Txnl4a	thioredoxin-like 4A
Atp6v1d	0.00637643	0.360322	0.46	0.27	1	5	Atp6v1d	ATPase, H+ transporting, lysosomal V1 subunit D
Bach1	0.00646887	0.406968	0.56	0.372	1	5	Bach1	BTB and CNC homology 1, basic leucine zipper transcription factor 1
Atp5b	0.00659198	0.426015	0.78	0.66	1	5	Atp5b	ATP synthase, H+ transporting mitochondrial F1 complex, beta subunit
Dhx58	0.00660552	0.509906	0.3	0.155	1	5	Dhx58	DEXH (Asp-Glu-X-His) box polypeptide 58
Ubald2	0.00661377	0.381734	0.5	0.324	1	5	Ubald2	UBA-like domain containing 2
Aimp1	0.00667159	0.483174	0.5	0.337	1	5	Aimp1	aminoacyl tRNA synthetase complex-interacting multifunctional protein 1
Slc9a3r1	0.00675466	0.323635	0.42	0.248	1	5	Slc9a3r1	solute carrier family 9 (sodium/hydrogen exchanger), member 3 regulator 1
Dpf2	0.00676531	0.410117	0.32	0.176	1	5	Dpf2	D4, zinc and double PHD fingers family 2
Spi11	0.00679455	0.407608	0.84	0.851	1	5	Spi1	spleen focus forming virus (SFFV) proviral integration oncogene
D17Wsu92e	0.00702951	0.298482	0.46	0.276	1	5	D17Wsu92e	NA
Lrrfip1	0.00707945	0.76046	0.58	0.418	1	5	Lrrfip1	leucine rich repeat (in FLII) interacting protein 1
Tia1	0.00712726	0.331203	0.4	0.218	1	5	Tia1	cytotoxic granule-associated RNA binding protein 1
Ube2l61	0.0071321	0.420468	0.34	0.193	1	5	Ube2l6	ubiquitin-conjugating enzyme E2L 6
Ube2j1	0.00717384	0.492392	0.3	0.161	1	5	Ube2j1	ubiquitin-conjugating enzyme E2J 1
Tcof1	0.00717593	0.268779	0.44	0.26	1	5	Tcof1	treacle ribosome biogenesis factor 1
Abce1	0.00718557	0.292623	0.26	0.126	1	5	Abce1	ATP-binding cassette, sub-family E (OABP), member 1
Naip2	0.00733863	0.516549	0.3	0.165	1	5	Naip2	NLR family, apoptosis inhibitory protein 2
Ppp1r2	0.00747262	0.278616	0.42	0.238	1	5	Ppp1r2	protein phosphatase 1, regulatory inhibitor subunit 2
Ap2s11	0.0075063	0.424263	0.68	0.495	1	5	Ap2s1	adaptor-related protein complex 2, sigma 1 subunit
Psma1	0.00750847	0.315274	0.62	0.427	1	5	Psma1	proteasome subunit alpha 1
Znhit1	0.00760156	0.35608	0.56	0.35	1	5	Znhit1	zinc finger, HIT domain containing 1
Uqcrc1	0.00760312	0.391891	0.48	0.332	1	5	Uqcrc1	ubiquinol-cytochrome c reductase core protein 1
Fam96a	0.00765422	0.392537	0.48	0.299	1	5	Fam96a	NA
Psmc6	0.00769656	0.505818	0.44	0.282	1	5	Psmc6	proteasome (prosome, macropain) 26S subunit, ATPase, 6
Trps1	0.00774012	0.283959	0.72	0.534	1	5	Trps1	transcriptional repressor GATA binding 1
Cdkn1a2	0.0078288	0.484628	0.7	0.578	1	5	Cdkn1a	cyclin-dependent kinase inhibitor 1A (P21)
Pak1ip1	0.0079489	0.413206	0.34	0.187	1	5	Pak1ip1	PAK1 interacting protein 1
Dda1	0.0079896	0.286667	0.34	0.189	1	5	Dda1	DET1 and DDB1 associated 1
Bag1	0.00803352	0.475025	0.68	0.482	1	5	Bag1	BCL2-associated athanogene 1
Sec61a1	0.00805337	0.339521	0.38	0.226	1	5	Sec61a1	Sec61 alpha 1 subunit (S. cerevisiae)
Cebpb	0.00806917	0.459424	0.94	0.926	1	5	Cebpb	CCAAT/enhancer binding protein (C/EBP), beta
Ube2a	0.00810205	0.313139	0.4	0.231	1	5	Ube2a	ubiquitin-conjugating enzyme E2A
Slfn51	0.0081755	0.532389	0.7	0.566	1	5	Slfn5	schlafen 5
Flna	0.00819633	0.5404	0.74	0.578	1	5	Flna	filamin, alpha
Pfdn4	0.00822145	0.338895	0.3	0.154	1	5	Pfdn4	prefoldin 4
Trem21	0.00829194	0.348506	0.74	0.597	1	5	Trem2	triggering receptor expressed on myeloid cells 2
Eif2s2	0.00832915	0.348646	0.66	0.495	1	5	Eif2s2	eukaryotic translation initiation factor 2, subunit 2 (beta)
Rnf213	0.00840225	0.670756	0.6	0.443	1	5	Rnf213	ring finger protein 213
Snrpd1	0.00845424	0.314377	0.54	0.366	1	5	Snrpd1	small nuclear ribonucleoprotein D1
Sod2	0.00849991	0.505877	0.36	0.219	1	5	Sod2	superoxide dismutase 2, mitochondrial
Ino80	0.00861716	0.321786	0.3	0.161	1	5	Ino80	INO80 complex subunit
Noc2l	0.0086645	0.46364	0.36	0.215	1	5	Noc2l	NOC2 like nucleolar associated transcriptional repressor
Gls	0.00871317	0.41095	0.54	0.373	1	5	Gls	glutaminase
Cep350	0.00872087	0.435068	0.42	0.266	1	5	Cep350	centrosomal protein 350
Stip1	0.00882759	0.269386	0.3	0.157	1	5	Stip1	stress-induced phosphoprotein 1
Chic2	0.00885304	0.297253	0.52	0.328	1	5	Chic2	cysteine-rich hydrophobic domain 2
G3bp11	0.00892807	0.524407	0.5	0.366	1	5	G3bp1	GTPase activating protein (SH3 domain) binding protein 1
Trpv2	0.00895551	0.43499	0.36	0.215	1	5	Trpv2	transient receptor potential cation channel, subfamily V, member 2
Reep5	0.00926507	0.460606	0.78	0.707	1	5	Reep5	receptor accessory protein 5
Nsf	0.0092717	0.364145	0.48	0.282	1	5	Nsf	N-ethylmaleimide sensitive fusion protein
Clec5a1	0.00931075	0.416176	0.48	0.309	1	5	Clec5a	C-type lectin domain family 5, member a
Rybp	0.00932668	0.456592	0.26	0.136	1	5	Rybp	RING1 and YY1 binding protein
Nampt	0.0093898	0.311661	0.46	0.287	1	5	Nampt	nicotinamide phosphoribosyltransferase
Gadd45gip1	0.00940832	0.309384	0.34	0.19	1	5	Gadd45gip1	growth arrest and DNA-damage-inducible, gamma interacting protein 1
Rala	0.00943989	0.414666	0.48	0.308	1	5	Rala	v-ral simian leukemia viral oncogene A (ras related)
Emp31	0.00947599	0.362086	0.94	0.874	1	5	Emp3	epithelial membrane protein 3
Sh3bp2	0.00949479	0.418581	0.4	0.241	1	5	Sh3bp2	SH3-domain binding protein 2
Lrpap1	0.00965971	0.3522	0.52	0.34	1	5	Lrpap1	low density lipoprotein receptor-related protein associated protein 1
Pdap1	0.00970329	0.41208	0.58	0.418	1	5	Pdap1	PDGFA associated protein 1
Hnrnpf	0.00971747	0.345151	0.8	0.668	1	5	Hnrnpf	heterogeneous nuclear ribonucleoprotein F
Eloa	0.00985482	0.405269	0.36	0.215	1	5	Eloa	elongin A
Psma3	0.00996712	0.381353	0.62	0.495	1	5	Psma3	proteasome subunit alpha 3
Tpd521	0.00999972	0.38846	0.82	0.714	1	5	Tpd52	tumor protein D52
S1pr5	7.61929e-77	1.50944	0.667	0.01	1.23989e-72	6	S1pr5	sphingosine-1-phosphate receptor 5
Treml4	2.64935e-66	1.88397	0.63	0.013	4.31129e-62	6	Treml4	triggering receptor expressed on myeloid cells-like 4
Cd300e	8.71106e-65	1.96007	0.667	0.017	1.41755e-60	6	Cd300e	CD300E molecule
Ace	5.15821e-58	2.03683	0.704	0.025	8.39395e-54	6	Ace	angiotensin I converting enzyme (peptidyl-dipeptidase A) 1
Nxpe4	1.94169e-42	1.23838	0.444	0.011	3.15971e-38	6	Nxpe4	neurexophilin and PC-esterase domain family, member 4
Pglyrp1	5.59956e-34	2.04969	0.63	0.046	9.11217e-30	6	Pglyrp1	peptidoglycan recognition protein 1
Ceacam1	4.32641e-33	1.70964	0.667	0.056	7.04036e-29	6	Ceacam1	carcinoembryonic antigen-related cell adhesion molecule 1
Ear2	9.33891e-31	1.69766	0.519	0.032	1.51972e-26	6	Ear2	eosinophil-associated, ribonuclease A family, member 2
Heg1	7.45825e-27	0.722975	0.296	0.008	1.21368e-22	6	Heg1	heart development protein with EGF-like domains 1
Itgal	1.7998e-25	2.20184	0.741	0.107	2.92882e-21	6	Itgal	integrin alpha L
Fabp4	4.37498e-25	1.6855	0.593	0.058	7.1194e-21	6	Fabp4	fatty acid binding protein 4, adipocyte
Tiam2	5.64671e-25	0.743168	0.296	0.01	9.18889e-21	6	Tiam2	T cell lymphoma invasion and metastasis 2
Ly6i	9.80087e-25	1.31301	0.444	0.029	1.5949e-20	6	Ly6i	lymphocyte antigen 6 complex, locus I
Cd244	6.54902e-22	1.37081	0.519	0.051	1.06572e-17	6	Cd244	NA
L1cam	1.50149e-18	0.864834	0.37	0.029	2.44337e-14	6	L1cam	L1 cell adhesion molecule
Samsn1	3.63301e-18	1.56186	0.815	0.185	5.912e-14	6	Samsn1	SAM domain, SH3 domain and nuclear localization signals, 1
Spn	8.77851e-18	1.58119	0.741	0.152	1.42853e-13	6	Spn	sialophorin
Gsr	9.22596e-18	1.614	0.704	0.135	1.50134e-13	6	Gsr	glutathione reductase
Gm15987	2.11705e-17	1.08198	0.444	0.046	3.44507e-13	6	Gm15987	predicted gene 15987
Adgre4	5.48202e-17	1.61924	0.593	0.1	8.92089e-13	6	Adgre4	adhesion G protein-coupled receptor E4
Plac81	1.06172e-16	2.40162	0.852	0.242	1.72774e-12	6	Plac8	placenta-specific 8
Ldlrad3	1.25997e-16	0.922423	0.37	0.034	2.05036e-12	6	Ldlrad3	low density lipoprotein receptor class A domain containing 3
Ccdc88c1	1.80626e-16	1.04194	0.37	0.034	2.93932e-12	6	Ccdc88c	coiled-coil domain containing 88C
Trem3	2.38965e-16	0.869958	0.333	0.027	3.88868e-12	6	Trem3	triggering receptor expressed on myeloid cells 3
Dusp16	2.29531e-15	1.68964	0.778	0.202	3.73516e-11	6	Dusp16	dual specificity phosphatase 16
Gngt22	2.94237e-15	1.8849	1	0.482	4.78812e-11	6	Gngt2	guanine nucleotide binding protein (G protein), gamma transducing activity polypeptide 2
Gramd4	3.53229e-15	0.662463	0.296	0.022	5.7481e-11	6	Gramd4	GRAM domain containing 4
Mgst1	5.61149e-15	0.932365	0.407	0.046	9.13158e-11	6	Mgst1	microsomal glutathione S-transferase 1
Napsa	6.169e-15	1.54344	0.704	0.157	1.00388e-10	6	Napsa	napsin A aspartic peptidase
Eno3	2.02859e-14	1.27973	0.37	0.042	3.30113e-10	6	Eno3	enolase 3, beta muscle
Nr4a11	2.63238e-14	1.71212	0.852	0.275	4.28367e-10	6	Nr4a1	nuclear receptor subfamily 4, group A, member 1
Gpr1411	5.75057e-14	1.44862	0.519	0.087	9.35791e-10	6	Gpr141	G protein-coupled receptor 141
Il17ra	6.74415e-13	1.47081	0.593	0.132	1.09747e-08	6	Il17ra	interleukin 17 receptor A
Tcf7l2	7.47684e-13	1.29367	0.704	0.192	1.21671e-08	6	Tcf7l2	transcription factor 7 like 2, T cell specific, HMG box
Skint3	8.27959e-13	1.01444	0.333	0.038	1.34734e-08	6	Skint3	selection and upkeep of intraepithelial T cells 3
Fgr1	1.27355e-12	1.62129	0.704	0.199	2.07245e-08	6	Fgr	FGR proto-oncogene, Src family tyrosine kinase
Runx2	1.83328e-12	0.794375	0.296	0.029	2.9833e-08	6	Runx2	runt related transcription factor 2
Grk3	2.18165e-12	1.66858	0.704	0.198	3.5502e-08	6	Grk3	G protein-coupled receptor kinase 3
Gcnt21	4.58517e-12	1.2649	0.407	0.062	7.46145e-08	6	Gcnt2	glucosaminyl (N-acetyl) transferase 2, I-branching enzyme
Fam49a	7.39339e-12	1.32047	0.667	0.19	1.20313e-07	6	Fam49a	NA
Stk10	1.51623e-11	1.23029	0.778	0.256	2.46736e-07	6	Stk10	serine/threonine kinase 10
Nedd9	2.26872e-11	0.919111	0.519	0.105	3.69188e-07	6	Nedd9	neural precursor cell expressed, developmentally down-regulated gene 9
Dusp5	4.08708e-11	0.860153	0.296	0.034	6.65091e-07	6	Dusp5	dual specificity phosphatase 5
Ptprc	7.56991e-11	1.245	1	0.924	1.23185e-06	6	Ptprc	protein tyrosine phosphatase, receptor type, C
Itga41	1.01032e-10	1.58711	0.852	0.403	1.64409e-06	6	Itga4	integrin alpha 4
Ifitm6	1.03846e-10	1.22144	0.519	0.112	1.68989e-06	6	Ifitm6	interferon induced transmembrane protein 6
Lmo4	1.0827e-10	1.39101	0.741	0.258	1.76187e-06	6	Lmo4	LIM domain only 4
Mbp	1.43604e-10	0.909566	0.593	0.142	2.33686e-06	6	Mbp	myelin basic protein
Mcemp1	2.17596e-10	0.830053	0.296	0.038	3.54094e-06	6	Mcemp1	mast cell expressed membrane protein 1
Sat1	2.72959e-10	1.09116	1	0.86	4.44187e-06	6	Sat1	spermidine/spermine N1-acetyl transferase 1
[truncated: 896 more rows]

## Sheet: Source Data 2
	WT-AngII	WT	Pvalue	Cluster	WT-AngII-prop	WT_prop
0	93	64	9.52535e-12	0	0.166369	0.432432
1	91	49	8.49682e-06	1	0.162791	0.331081
2	125	4	7.18859e-08	2	0.223614	0.027027
3	169	16	2.94404e-06	3	0.302326	0.108108
5	50	0	0.000325633	5	0.0894454	0
6	17	10	0.0634491	6	0.0304114	0.0675676
7	14	5	0.765126	7	0.0250447	0.0337838

## Sheet: Source Data 3
(Left)	WT-AngII	Mut/Mut-AngII	Pvalue	Cluster	WT-AngII-prop	Mut/Mut_AngII_prop
0	93	224	1.37e-09	0	0.293375	0.706625
1	91	123	0.276499	1	0.425234	0.574766
2	125	181	0.0557564	2	0.408497	0.591503
3	169	75	1.49e-12	3	0.692623	0.307377
5	50	11	5.61e-08	5	0.819672	0.180328
6	17	13	0.348724	6	0.566667	0.433333
7	14	17	1	7	0.451613	0.548387
(Right)	WT-AngII	Mut/Mut-AngII	Pvalue	Cluster	WT-AngII-prop	Mut/Mut_AngII_prop
0	93	224	1.66735e-12	0	0.166369	0.347826
1	91	123	0.230065	1	0.162791	0.190994
2	125	181	0.026738	2	0.223614	0.281056
3	169	75	2.29617e-15	3	0.302326	0.11646
5	50	11	2.48987e-08	5	0.0894454	0.0170807
6	17	13	0.342634	6	0.0304114	0.0201863
7	14	17	1	7	0.0250447	0.0263975

## Sheet: Source Data 4
	pvalue	mean	comparison	interacting_pair_pvals	interacting_pair_means	l_r	l_r_order	comparison_order
CCL4_CCR5	0.807	0.731	WT|WT	CCL4_CCR5	CCL4_CCR5	CCL4_CCR5	CCL4_CCR5	WT|WT
CCL3_CCR5	0.552	0.682	WT|WT	CCL3_CCR5	CCL3_CCR5	CCL3_CCR5	CCL3_CCR5	WT|WT
CCL5_CCR5	1	0.486	WT|WT	CCL5_CCR5	CCL5_CCR5	CCL5_CCR5	CCL5_CCR5	WT|WT
CCL24_CCR2	0.861	0.563	WT|WT	CCL24_CCR2	CCL24_CCR2	CCL24_CCR2	CCL24_CCR2	WT|WT
CCL2_CCR2	1	0.233	WT|WT	CCL2_CCR2	CCL2_CCR2	CCL2_CCR2	CCL2_CCR2	WT|WT
CCL3_CCR1	0.663	0.333	WT|WT	CCL3_CCR1	CCL3_CCR1	CCL3_CCR1	CCL3_CCR1	WT|WT
CCL5_CCR1	1	0.137	WT|WT	CCL5_CCR1	CCL5_CCR1	CCL5_CCR1	CCL5_CCR1	WT|WT
CCR2_CCL8	1	0.138	WT|WT	CCR2_CCL8	CCR2_CCL8	CCL8_CCR2	CCL8_CCR2	WT|WT
CCR1_CCL8	1	0.105	WT|WT	CCR1_CCL8	CCR1_CCL8	CCL8_CCR1	CCL8_CCR1	WT|WT
CCR5_CCL8	1	0.454	WT|WT	CCR5_CCL8	CCR5_CCL8	CCL8_CCR5	CCL8_CCR5	WT|WT
CCR2_CCL7	1	0.2	WT|WT	CCR2_CCL7	CCR2_CCL7	CCL7_CCR2	CCL7_CCR2	WT|WT
CCR1_CCL7	1	0.168	WT|WT	CCR1_CCL7	CCR1_CCL7	CCL7_CCR1	CCL7_CCR1	WT|WT
CCR5_CCL7	1	0.517	WT|WT	CCR5_CCL7	CCR5_CCL7	CCL7_CCR5	CCL7_CCR5	WT|WT
CCR2_CCL13	1	0.364	WT|WT	CCR2_CCL13	CCR2_CCL13	CCL13_CCR2	CCL13_CCR2	WT|WT
CCR1_CCL13	0.829	0.331	WT|WT	CCR1_CCL13	CCR1_CCL13	CCL13_CCR1	CCL13_CCR1	WT|WT
CCL4_CCR51	0.0009	0.855	WT-AngII|WT-AngII	CCL4_CCR5	CCL4_CCR5	CCL4_CCR5	CCL4_CCR5	WT-AngII|WT-AngII
CCL3_CCR51	0.06	0.724	WT-AngII|WT-AngII	CCL3_CCR5	CCL3_CCR5	CCL3_CCR5	CCL3_CCR5	WT-AngII|WT-AngII
CCL5_CCR51	0.0009	0.684	WT-AngII|WT-AngII	CCL5_CCR5	CCL5_CCR5	CCL5_CCR5	CCL5_CCR5	WT-AngII|WT-AngII
CCL24_CCR21	1	0.554	WT-AngII|WT-AngII	CCL24_CCR2	CCL24_CCR2	CCL24_CCR2	CCL24_CCR2	WT-AngII|WT-AngII
CCL2_CCR21	0.0009	1.024	WT-AngII|WT-AngII	CCL2_CCR2	CCL2_CCR2	CCL2_CCR2	CCL2_CCR2	WT-AngII|WT-AngII
CCL3_CCR11	0.04	0.382	WT-AngII|WT-AngII	CCL3_CCR1	CCL3_CCR1	CCL3_CCR1	CCL3_CCR1	WT-AngII|WT-AngII
CCL5_CCR11	0.0009	0.342	WT-AngII|WT-AngII	CCL5_CCR1	CCL5_CCR1	CCL5_CCR1	CCL5_CCR1	WT-AngII|WT-AngII
CCR2_CCL81	0.0009	0.651	WT-AngII|WT-AngII	CCR2_CCL8	CCR2_CCL8	CCL8_CCR2	CCL8_CCR2	WT-AngII|WT-AngII
CCR1_CCL81	0.0009	0.359	WT-AngII|WT-AngII	CCR1_CCL8	CCR1_CCL8	CCL8_CCR1	CCL8_CCR1	WT-AngII|WT-AngII
CCR5_CCL81	0.0009	0.701	WT-AngII|WT-AngII	CCR5_CCL8	CCR5_CCL8	CCL8_CCR5	CCL8_CCR5	WT-AngII|WT-AngII
CCR2_CCL71	0.0009	0.67	WT-AngII|WT-AngII	CCR2_CCL7	CCR2_CCL7	CCL7_CCR2	CCL7_CCR2	WT-AngII|WT-AngII
CCR1_CCL71	0.0009	0.378	WT-AngII|WT-AngII	CCR1_CCL7	CCR1_CCL7	CCL7_CCR1	CCL7_CCR1	WT-AngII|WT-AngII
CCR5_CCL71	0.0009	0.72	WT-AngII|WT-AngII	CCR5_CCL7	CCR5_CCL7	CCL7_CCR5	CCL7_CCR5	WT-AngII|WT-AngII
CCR2_CCL131	0.0009	0.726	WT-AngII|WT-AngII	CCR2_CCL13	CCR2_CCL13	CCL13_CCR2	CCL13_CCR2	WT-AngII|WT-AngII
CCR1_CCL131	0.004	0.434	WT-AngII|WT-AngII	CCR1_CCL13	CCR1_CCL13	CCL13_CCR1	CCL13_CCR1	WT-AngII|WT-AngII
CCL4_CCR52	1	0.736	Mut/Mut-AngII|Mut/Mut-AngII	CCL4_CCR5	CCL4_CCR5	CCL4_CCR5	CCL4_CCR5	Mut/Mut-AngII|Mut/Mut-AngII
CCL3_CCR52	0.944	0.667	Mut/Mut-AngII|Mut/Mut-AngII	CCL3_CCR5	CCL3_CCR5	CCL3_CCR5	CCL3_CCR5	Mut/Mut-AngII|Mut/Mut-AngII
CCL5_CCR52	1	0.525	Mut/Mut-AngII|Mut/Mut-AngII	CCL5_CCR5	CCL5_CCR5	CCL5_CCR5	CCL5_CCR5	Mut/Mut-AngII|Mut/Mut-AngII
CCL24_CCR22	0.0009	0.685	Mut/Mut-AngII|Mut/Mut-AngII	CCL24_CCR2	CCL24_CCR2	CCL24_CCR2	CCL24_CCR2	Mut/Mut-AngII|Mut/Mut-AngII
CCL2_CCR22	1	0.745	Mut/Mut-AngII|Mut/Mut-AngII	CCL2_CCR2	CCL2_CCR2	CCL2_CCR2	CCL2_CCR2	Mut/Mut-AngII|Mut/Mut-AngII
CCL3_CCR12	0.96	0.327	Mut/Mut-AngII|Mut/Mut-AngII	CCL3_CCR1	CCL3_CCR1	CCL3_CCR1	CCL3_CCR1	Mut/Mut-AngII|Mut/Mut-AngII
CCL5_CCR12	1	0.186	Mut/Mut-AngII|Mut/Mut-AngII	CCL5_CCR1	CCL5_CCR1	CCL5_CCR1	CCL5_CCR1	Mut/Mut-AngII|Mut/Mut-AngII
CCR2_CCL82	0.036	0.602	Mut/Mut-AngII|Mut/Mut-AngII	CCR2_CCL8	CCR2_CCL8	CCL8_CCR2	CCL8_CCR2	Mut/Mut-AngII|Mut/Mut-AngII
CCR1_CCL82	0.912	0.271	Mut/Mut-AngII|Mut/Mut-AngII	CCR1_CCL8	CCR1_CCL8	CCL8_CCR1	CCL8_CCR1	Mut/Mut-AngII|Mut/Mut-AngII
CCR5_CCL82	0.92	0.611	Mut/Mut-AngII|Mut/Mut-AngII	CCR5_CCL8	CCR5_CCL8	CCL8_CCR5	CCL8_CCR5	Mut/Mut-AngII|Mut/Mut-AngII
CCR2_CCL72	0.345	0.58	Mut/Mut-AngII|Mut/Mut-AngII	CCR2_CCL7	CCR2_CCL7	CCL7_CCR2	CCL7_CCR2	Mut/Mut-AngII|Mut/Mut-AngII
CCR1_CCL72	1	0.249	Mut/Mut-AngII|Mut/Mut-AngII	CCR1_CCL7	CCR1_CCL7	CCL7_CCR1	CCL7_CCR1	Mut/Mut-AngII|Mut/Mut-AngII
CCR5_CCL72	0.996	0.588	Mut/Mut-AngII|Mut/Mut-AngII	CCR5_CCL7	CCR5_CCL7	CCL7_CCR5	CCL7_CCR5	Mut/Mut-AngII|Mut/Mut-AngII
CCR2_CCL132	0.313	0.664	Mut/Mut-AngII|Mut/Mut-AngII	CCR2_CCL13	CCR2_CCL13	CCL13_CCR2	CCL13_CCR2	Mut/Mut-AngII|Mut/Mut-AngII
CCR1_CCL132	0.996	0.333	Mut/Mut-AngII|Mut/Mut-AngII	CCR1_CCL13	CCR1_CCL13	CCL13_CCR1	CCL13_CCR1	Mut/Mut-AngII|Mut/Mut-AngII

## Sheet: Source Data 5
	FC	Pvalue	gene	Pvalue_adj	sig	class	gene_order	human_orthologues
1	-0.150577	0.992572	Ccl8	0.992572			Ccl8	CCL8
2	-0.548349	0.00407457	Ccl7	0.00747004	*		Ccl7	CCL7
3	-0.189672	0.21208	Ccl2	0.259208			Ccl2	CCL13
4	-1.22342	3.58857e-05	Ccl5	0.000131581	*		Ccl5	CCL5
5	-0.220305	0.0351359	Ccl4	0.0552136			Ccl4	CCL4
6	0.121342	0.847834	Ccl3	0.932618			Ccl3	CCL3
7	1.73838	4.10486e-15	Ccl24	4.51535e-14	*		Ccl24	CCL24
8	-0.882066	1.27234e-13	Ccl12	6.99785e-13	*		Ccl12	CCL2
9	-0.098492	0.189373	Ccr2	0.259208			Ccr2	CCR2
10	-0.661253	0.0002987	Ccr1	0.000821426	*		Ccr1	CCR1
11	-0.213482	0.00396784	Ccr5	0.00747004	*		Ccr5	CCR5

## Sheet: Source Data 6
WTAngII vs WT	p_val	avg_log2FC	pct.1	pct.2	p_val_adj
B2m	1.01627e-37	0.924233	0.996	0.986	1.65378e-33
Ly6e	1.64014e-30	1.38714	0.957	0.723	2.669e-26
H2-K1	2.77797e-30	1.05177	0.996	0.966	4.52059e-26
Ccl24	1.4302e-27	-1.80531	0.106	0.473	2.32737e-23
Irf7	6.92125e-25	1.69633	0.576	0.095	1.12629e-20
Cd36	8.53684e-25	-1.46289	0.272	0.662	1.3892e-20
Ifi27l2a	1.18315e-24	1.39173	0.98	0.932	1.92534e-20
Rpl13a	2.53935e-24	-0.931223	0.703	0.939	4.13228e-20
Mgl2	6.61316e-24	-1.24874	0.358	0.791	1.07616e-19
Klf2	4.0221e-23	-1.42235	0.665	0.912	6.54516e-19
Bst2	2.47007e-22	1.21124	0.853	0.622	4.01954e-18
Lgals3bp	1.40504e-20	1.18992	0.741	0.365	2.28643e-16
Cfh	1.49306e-20	-0.979127	0.594	0.919	2.42966e-16
Selenop	1.96095e-20	-0.985376	0.919	0.993	3.19105e-16
Rhob	4.09777e-20	-1.20829	0.585	0.845	6.6683e-16
Timd4	4.14322e-20	-0.875888	0.102	0.419	6.74227e-16
Gm47283	1.10455e-19	1.23187	0.623	0.209	1.79744e-15
Trf	1.79937e-19	-0.867543	0.769	0.973	2.92811e-15
Ctss	2.14425e-19	0.823382	0.995	0.966	3.48934e-15
Ms4a6c	3.47829e-19	1.0079	0.905	0.75	5.66022e-15
Gas7	4.73985e-18	-0.930377	0.436	0.743	7.71316e-14
Oasl2	4.82121e-18	1.22136	0.603	0.223	7.84556e-14
Cd72	5.22585e-18	1.35767	0.678	0.297	8.50402e-14
Pf4	6.59123e-18	-1.16038	0.708	0.919	1.07259e-13
Folr2	8.26289e-18	-1.26473	0.37	0.723	1.34462e-13
S100a9	1.55862e-17	1.00258	0.506	0.115	2.53634e-13
Ednrb	2.30563e-17	-0.987123	0.05	0.277	3.75194e-13
Fxyd2	3.14124e-17	-1.17433	0.186	0.5	5.11173e-13
Ms4a7	5.14086e-17	1.39506	0.875	0.709	8.36572e-13
Cd52	5.18871e-17	0.938709	0.97	0.831	8.44359e-13
Jund	5.547e-17	-0.849486	0.953	0.986	9.02663e-13
Hpgd	8.38419e-17	-0.851246	0.519	0.845	1.36436e-12
Lyve1	1.42123e-16	-1.19067	0.202	0.541	2.31277e-12
Slfn5	2.95876e-16	1.16235	0.655	0.297	4.81478e-12
Retnla	3.19456e-16	-2.21689	0.007	0.149	5.19851e-12
Pmp22	6.63073e-16	-0.798026	0.318	0.669	1.07902e-11
Isg15	7.42111e-16	1.60549	0.472	0.108	1.20764e-11
Fgfr1	8.81453e-16	-0.742746	0.07	0.304	1.43439e-11
Serpinb6a	1.03447e-15	-0.866123	0.394	0.703	1.6834e-11
Tmod1	1.17906e-15	-0.589184	0.061	0.291	1.91868e-11
Ccl12	1.34343e-15	1.9886	0.508	0.155	2.18616e-11
Cmah	1.43935e-15	-0.742925	0.182	0.486	2.34225e-11
F13a1	3.61437e-15	-1.10011	0.526	0.797	5.88166e-11
Lst1	8.45359e-15	0.962207	0.848	0.662	1.37565e-10
Adap2os	1.40664e-14	-0.665057	0.163	0.466	2.28902e-10
H2-Q7	1.52165e-14	1.12519	0.53	0.176	2.47618e-10
Cbr2	1.79146e-14	-0.929799	0.385	0.716	2.91524e-10
Neat1	1.88649e-14	-0.732532	0.878	0.973	3.06989e-10
H2-D1	2.19806e-14	0.523292	1	0.98	3.5769e-10
Egr1	6.00458e-14	-1.09488	0.497	0.743	9.77125e-10
Cd83	8.34148e-14	-0.915788	0.372	0.662	1.35741e-09
Ccr2	1.00252e-13	1.4958	0.465	0.122	1.6314e-09
Actb	1.4363e-13	-0.550336	0.998	1	2.33729e-09
Gas6	1.66621e-13	-0.805719	0.458	0.784	2.71142e-09
Mrc1	2.15263e-13	-0.700769	0.746	0.932	3.50297e-09
Rasgrp3	2.78724e-13	-0.645773	0.082	0.304	4.53567e-09
Serinc3	4.61385e-13	-0.525636	0.907	0.98	7.50812e-09
Crip1	4.7205e-13	-0.707509	0.905	0.966	7.68167e-09
Wwp1	6.02431e-13	-0.881433	0.449	0.73	9.80335e-09
Igfbp4	6.87351e-13	-0.967984	0.327	0.595	1.11853e-08
Timp2	7.19828e-13	-0.724269	0.766	0.872	1.17138e-08
Fyb	7.37235e-13	0.749991	0.939	0.791	1.1997e-08
Ly6a	8.09203e-13	1.63603	0.318	0.027	1.31682e-08
Adgre5	1.03117e-12	-0.907243	0.419	0.676	1.67803e-08
Ltc4s	1.74028e-12	-1.26222	0.254	0.514	2.83196e-08
Rnaset2a	2.65939e-12	-0.680294	0.506	0.73	4.32762e-08
Fcgrt	3.3312e-12	-0.890121	0.564	0.784	5.42087e-08
Slfn1	6.80444e-12	0.905025	0.324	0.041	1.10729e-07
Zbp1	7.93549e-12	0.936381	0.426	0.128	1.29134e-07
Gngt2	9.47259e-12	0.714658	0.589	0.236	1.54148e-07
Fcgr4	1.10198e-11	1.04484	0.497	0.203	1.79325e-07
Atox1	1.24222e-11	0.71827	0.9	0.831	2.02147e-07
Ifi213	1.29125e-11	0.951984	0.356	0.068	2.10125e-07
Grap	2.20426e-11	-0.455724	0.106	0.324	3.58699e-07
Rnf213	2.5517e-11	0.836986	0.517	0.236	4.15238e-07
Chp2	3.25156e-11	-0.556965	0.043	0.203	5.29126e-07
Kitl	4.49708e-11	-0.494589	0.077	0.27	7.31809e-07
Stat1	4.64106e-11	0.926816	0.515	0.243	7.55239e-07
Bmp2	5.20147e-11	-0.62593	0.025	0.162	8.46436e-07
Csf1r	5.61122e-11	-0.417948	0.939	0.986	9.13113e-07
Sp100	8.0942e-11	0.739103	0.662	0.412	1.31717e-06
Rtp4	9.01405e-11	0.785125	0.533	0.243	1.46686e-06
S100a8	9.60027e-11	0.761776	0.343	0.081	1.56225e-06
Arsb	9.81314e-11	-0.56897	0.125	0.345	1.59689e-06
Ms4a4c	1.04125e-10	1.14559	0.369	0.095	1.69443e-06
Mpeg1	1.38856e-10	0.765356	0.8	0.601	2.25961e-06
Jun	1.68465e-10	-0.931482	0.846	0.878	2.74143e-06
Junb	1.96645e-10	-0.669877	0.864	0.865	3.20001e-06
Fcgr1	2.00656e-10	0.903234	0.673	0.466	3.26527e-06
Ctsd	2.01484e-10	1.1676	0.803	0.642	3.27875e-06
Gm20186	2.07224e-10	-0.940012	0.098	0.291	3.37216e-06
Plekhg5	2.18595e-10	-0.437099	0.052	0.216	3.5572e-06
Ier2	2.39784e-10	-1.06683	0.637	0.777	3.90201e-06
Add3	3.37612e-10	-0.72022	0.174	0.399	5.49395e-06
Klf6	3.40747e-10	-0.613812	0.834	0.932	5.54497e-06
Cxxc5	3.87893e-10	-0.357781	0.029	0.162	6.31219e-06
Calr	3.92259e-10	0.75999	0.875	0.77	6.38322e-06
Ms4a6b	4.97502e-10	0.70658	0.841	0.696	8.09585e-06
Tspo	9.2487e-10	0.630939	0.86	0.723	1.50504e-05
Ccdc85b	9.7537e-10	-0.435569	0.088	0.277	1.58722e-05
Ifit3	1.22223e-09	1.00654	0.306	0.068	1.98893e-05
Gm26532	1.36951e-09	-0.971137	0.469	0.689	2.2286e-05
Aldh2	1.46744e-09	-0.699934	0.549	0.716	2.38797e-05
Ucp2	1.63124e-09	0.468306	0.973	0.966	2.65451e-05
Mmp14	1.69905e-09	0.816142	0.231	0.014	2.76487e-05
Rnaset2b	1.74673e-09	-0.551149	0.361	0.595	2.84245e-05
Agmo	1.80496e-09	-0.344409	0.059	0.223	2.93721e-05
Tslp	1.8438e-09	-0.334154	0.023	0.142	3.00041e-05
Tns1	2.11162e-09	-0.634089	0.19	0.426	3.43624e-05
Selenbp1	2.19109e-09	-0.630041	0.111	0.297	3.56555e-05
Sdc3	2.24939e-09	0.725579	0.716	0.507	3.66043e-05
Ddah2	2.75858e-09	-0.35426	0.039	0.176	4.48904e-05
Slc9a3r2	3.21582e-09	-0.287975	0.014	0.115	5.2331e-05
Ifi27	3.94135e-09	-0.527475	0.236	0.48	6.41376e-05
Jup	4.12071e-09	-0.579059	0.084	0.257	6.70564e-05
Sptbn1	4.53714e-09	-0.706497	0.218	0.446	7.38329e-05
Gstm1	4.86742e-09	-0.489159	0.14	0.345	7.92075e-05
Fcer1g	6.38844e-09	0.385797	0.995	0.98	0.000103959
Slfn4	7.53745e-09	1.3376	0.193	0	0.000122657
Cyba	8.33639e-09	0.466238	0.977	0.953	0.000135658
Lyz2	8.94134e-09	-0.405342	0.996	0.993	0.000145502
Ifi206	8.96174e-09	0.702719	0.277	0.054	0.000145834
Itga6	1.04411e-08	0.731612	0.354	0.122	0.000169908
Hsp90b1	1.13544e-08	0.652823	0.871	0.797	0.00018477
Cxcl16	1.18143e-08	0.676798	0.805	0.642	0.000192255
Siglech	1.26248e-08	-0.181195	0.004	0.074	0.000205443
Syne2	1.29283e-08	-0.480308	0.079	0.243	0.000210383
Ubc	1.58755e-08	-0.534498	0.9	0.912	0.000258342
Slco2b1	1.80221e-08	-0.658163	0.313	0.534	0.000293273
Spp1	1.93542e-08	2.52574	0.229	0.027	0.000314951
Eif5b	1.9599e-08	0.653173	0.63	0.385	0.000318935
Rhoc	2.73265e-08	-0.630175	0.311	0.541	0.000444684
Nme2	3.06756e-08	-0.414577	0.157	0.358	0.000499184
Trim30a	3.06928e-08	0.727645	0.587	0.392	0.000499464
Eef1a1	3.06999e-08	-0.332016	0.998	0.993	0.000499579
Slc40a1	3.09661e-08	-0.51849	0.041	0.169	0.000503911
Fos	3.42842e-08	-0.573615	0.884	0.912	0.000557906
Ptprc	3.81231e-08	0.483316	0.948	0.872	0.000620378
Gprc5c	3.88614e-08	-0.277066	0.023	0.128	0.000632391
Basp1	4.82071e-08	0.747548	0.683	0.446	0.000784475
Rpl9-ps6	5.27587e-08	-0.420167	0.086	0.25	0.000858542
Dok2	5.38286e-08	-0.530899	0.238	0.466	0.000875952
Tmem119	5.61813e-08	0.542441	0.188	0.007	0.000914239
Fcna	5.65219e-08	-0.554183	0.079	0.236	0.000919781
Rgs10	5.96227e-08	-0.480709	0.764	0.872	0.000970241
Rsad2	6.6563e-08	0.890121	0.195	0.014	0.00108318
Ftl1	7.56661e-08	-0.299523	0.998	1	0.00123132
Atf3	8.23525e-08	-0.979963	0.431	0.595	0.00134012
Uba52	8.50195e-08	-0.408289	0.889	0.966	0.00138352
Vmp1	1.04083e-07	0.586554	0.63	0.419	0.00169374
Lgals3	1.0525e-07	1.12539	0.685	0.541	0.00171273
Klf4	1.15407e-07	-0.972196	0.442	0.615	0.00187801
Pla2g2d	1.15855e-07	-0.558863	0.029	0.135	0.00188531
Dynll1	1.29729e-07	0.618336	0.769	0.561	0.00211108
Mndal	1.39181e-07	0.688954	0.669	0.5	0.00226489
Oas3	1.41737e-07	0.551732	0.224	0.034	0.00230649
Apoe	1.42862e-07	0.798709	0.989	0.98	0.0023248
AW112010	1.46016e-07	0.845198	0.345	0.135	0.00237611
Psmb9	1.5024e-07	0.651018	0.551	0.351	0.00244486
Rgs1	1.52605e-07	1.14261	0.449	0.223	0.00248335
Rhoa	1.89736e-07	-0.409255	0.86	0.939	0.00308758
Zfp36	1.97022e-07	-0.540746	0.859	0.845	0.00320615
Picalm	2.10924e-07	0.441651	0.882	0.777	0.00343236
Clec4a3	2.18378e-07	0.638428	0.732	0.554	0.00355367
Nr3c1	2.26233e-07	-0.51117	0.413	0.628	0.00368148
Ccl6	2.36877e-07	-0.624923	0.692	0.845	0.00385471
Dusp3	3.1873e-07	-0.542934	0.308	0.52	0.0051867
Oxct1	3.3947e-07	-0.538196	0.209	0.412	0.0055242
Rbm3	3.63363e-07	-0.465495	0.521	0.723	0.005913
Notch2	4.12561e-07	-0.533141	0.302	0.514	0.0067136
Man2b1	4.36723e-07	-0.520768	0.796	0.885	0.0071068
Blvrb	4.61555e-07	-0.467962	0.606	0.777	0.00751089
Arhgap18	4.64319e-07	-0.499315	0.352	0.554	0.00755586
Ifi204	4.67786e-07	0.626576	0.742	0.595	0.00761228
Cd163	4.8952e-07	-0.520401	0.311	0.547	0.00796596
Ms4a6d	4.92706e-07	0.665355	0.664	0.52	0.0080178
Cd300lf	5.45609e-07	0.655708	0.163	0.007	0.0088787
Ifi211	5.55461e-07	0.706534	0.469	0.264	0.00903902
Eif1	5.71419e-07	-0.312058	0.968	0.993	0.0092987
Ptafr	6.26419e-07	-0.63155	0.347	0.534	0.0101937
Sec14l1	6.51888e-07	-0.506257	0.385	0.581	0.0106082
Calm2	6.88392e-07	-0.431577	0.744	0.838	0.0112022
Plac8	7.50202e-07	0.776935	0.304	0.101	0.012208
Rrbp1	7.65235e-07	0.451802	0.945	0.865	0.0124527
Ccdc86	8.18269e-07	0.514023	0.182	0.02	0.0133157
Ptp4a2	8.82861e-07	-0.415851	0.705	0.858	0.0143668
Ifitm3	9.27534e-07	0.59372	0.962	0.932	0.0150938
Irf4	9.48095e-07	-0.221753	0.023	0.115	0.0154283
Tmcc1	9.67634e-07	-0.587335	0.594	0.797	0.0157463
Tagln2	9.70541e-07	-0.420211	0.764	0.878	0.0157936
Atp5e	9.7902e-07	0.454488	0.919	0.872	0.0159316
Pou2f2	1.03196e-06	0.686113	0.723	0.554	0.0167931
Il1rl1	1.0603e-06	-0.364542	0.081	0.223	0.0172542
Gltp	1.07666e-06	-0.45525	0.54	0.75	0.0175206
Adrb2	1.14767e-06	-0.434446	0.27	0.486	0.018676
Fam43a	1.19166e-06	-0.378088	0.086	0.23	0.0193919
Slfn2	1.27195e-06	0.479596	0.792	0.581	0.0206985
Ccdc152	1.27201e-06	-0.502547	0.182	0.358	0.0206994
Rpl41	1.29164e-06	0.366087	0.995	0.993	0.0210188
Ifit2	1.33182e-06	0.852852	0.188	0.027	0.0216727
Abcg1	1.38583e-06	0.548826	0.267	0.081	0.0225517
Fxyd5	1.38831e-06	0.459828	0.918	0.885	0.0225919
Kctd12	1.52168e-06	-0.510145	0.751	0.878	0.0247622
Xaf1	1.57633e-06	0.577388	0.445	0.25	0.0256517
Cycs	1.58216e-06	0.682724	0.479	0.297	0.0257465
Klhl9	1.72537e-06	-0.389502	0.215	0.405	0.028077
Tubb5	1.75187e-06	-0.840354	0.626	0.736	0.0285082
Alox5	1.90506e-06	-0.437056	0.236	0.432	0.0310011
H2afj	1.92436e-06	0.651072	0.655	0.48	0.0313151
Sema4d	2.12857e-06	0.627356	0.272	0.095	0.0346382
Apbb1	2.18137e-06	-0.158646	0.009	0.074	0.0354974
Acat1	2.225e-06	-0.466503	0.211	0.392	0.0362075
Dapk1	2.51865e-06	-0.479115	0.165	0.331	0.040986
Mef2c	2.52266e-06	-0.364384	0.764	0.892	0.0410512
Ptpn1	2.67926e-06	0.530818	0.63	0.466	0.0435995
Fnta	2.69796e-06	-0.425227	0.159	0.324	0.0439039
Selenom	2.82608e-06	-0.359233	0.242	0.453	0.0459888
Hspa1a	2.86765e-06	-0.685408	0.141	0.297	0.0466653
AI467606	2.98267e-06	-0.457036	0.147	0.304	0.0485371
Runx3	3.22504e-06	0.502909	0.445	0.223	0.052481
Idh2	3.42933e-06	-0.428921	0.256	0.446	0.0558055
Vat1	3.4532e-06	-0.416278	0.174	0.345	0.056194
Ahnak	3.54086e-06	-0.493688	0.742	0.872	0.0576204
Ifi207	3.5596e-06	0.460706	0.784	0.615	0.0579254
Rps4x	3.61453e-06	-0.321159	0.979	0.98	0.0588192
Dock4	3.8103e-06	0.515137	0.315	0.128	0.062005
Txnip	4.11584e-06	-0.494569	0.86	0.919	0.0669771
Fgl2	4.44747e-06	0.676152	0.383	0.189	0.0723736
Trem2	4.6602e-06	0.650387	0.66	0.48	0.0758355
Slc15a3	4.78495e-06	0.64555	0.589	0.385	0.0778654
Ifi209	5.02747e-06	0.544196	0.435	0.25	0.0818121
Fosb	5.19012e-06	-0.599784	0.474	0.689	0.0844588
Dennd4a	5.30724e-06	0.559982	0.411	0.209	0.0863647
Rpl7	5.32181e-06	-0.282585	0.966	0.959	0.0866019
Hmgb1	5.69067e-06	-0.373045	0.828	0.878	0.0926042
Camk2d	5.92858e-06	0.551214	0.399	0.203	0.0964758
Lgmn	6.22533e-06	0.49508	0.934	0.892	0.101305
Rpl37a	6.23333e-06	0.322616	0.991	1	0.101435
Cd33	6.89831e-06	-0.429744	0.422	0.608	0.112256
Apobec1	7.05148e-06	0.457383	0.555	0.338	0.114749
Ap2a2	7.4518e-06	-0.335595	0.644	0.797	0.121263
Nxpe5	7.45644e-06	0.359014	0.138	0.007	0.121339
Ptpra	7.50686e-06	-0.404649	0.494	0.655	0.122159
Abi3	7.89229e-06	0.415757	0.238	0.068	0.128431
Rock2	8.04452e-06	-0.423833	0.481	0.669	0.130908
St3gal6	8.26991e-06	-0.358194	0.329	0.541	0.134576
Tmem71	8.32077e-06	-0.305994	0.098	0.236	0.135404
H2-Q4	8.82433e-06	0.50198	0.528	0.331	0.143598
Atraid	8.84963e-06	-0.402257	0.297	0.486	0.14401
Cbfa2t3	8.87211e-06	-0.43075	0.2	0.372	0.144376
Slc14a1	8.89956e-06	-0.281653	0.043	0.142	0.144823
Mrpl52	9.00553e-06	0.517295	0.655	0.486	0.146547
Pros1	9.66558e-06	-0.354587	0.218	0.399	0.157288
Rap1a	9.71249e-06	-0.414437	0.64	0.764	0.158051
Dstn	9.97781e-06	-0.500985	0.526	0.662	0.162369
Emb	1.02841e-05	0.525477	0.227	0.068	0.167352
Tap1	1.03307e-05	0.533995	0.417	0.236	0.168111
Tmsb10	1.04276e-05	0.592994	0.771	0.662	0.169688
Adam8	1.13183e-05	0.500944	0.131	0.007	0.184182
Nck1	1.22906e-05	-0.393863	0.145	0.291	0.200005
Gm42031	1.25357e-05	-0.364631	0.091	0.216	0.203993
Smo	1.29323e-05	-0.21602	0.032	0.122	0.210447
Card10	1.32176e-05	-0.077931	0	0.034	0.215089
Parp14	1.37995e-05	0.650478	0.601	0.439	0.224559
Lrrfip1	1.47839e-05	0.503461	0.47	0.277	0.240578
Znfx1	1.47867e-05	0.552332	0.347	0.182	0.240624
Gm49339	1.49306e-05	-0.318511	0.045	0.142	0.242965
Hrh1	1.53612e-05	-0.217328	0.023	0.101	0.249972
Psd3	1.53795e-05	-0.518444	0.24	0.412	0.250271
Gm11808	1.54227e-05	-0.329243	0.762	0.865	0.250974
C1qc	1.55503e-05	-0.264382	0.927	0.993	0.25305
Reps2	1.59457e-05	-0.338318	0.111	0.25	0.259485
AA467197	1.65929e-05	0.77132	0.114	0	0.270016
Oasl1	1.65929e-05	0.392975	0.114	0	0.270016
Slc39a1	1.80145e-05	-0.545439	0.32	0.486	0.29315
Tcim	1.81927e-05	-0.700356	0.075	0.189	0.296049
Havcr2	1.8451e-05	0.291655	0.256	0.095	0.300253
Thbs1	1.87562e-05	0.6966	0.125	0.007	0.30522
Spic	2.08371e-05	-0.181435	0.013	0.074	0.339082
Zfyve21	2.10233e-05	-0.251393	0.072	0.189	0.342112
Abca6	2.10475e-05	-0.123639	0.005	0.054	0.342506
Ighm	2.14838e-05	-0.49142	0.59	0.703	0.349605
Stard5	2.16372e-05	-0.261475	0.07	0.182	0.352103
Adam33	2.20834e-05	-0.433947	0.132	0.27	0.359364
Stard8	2.22206e-05	-0.508308	0.327	0.5	0.361596
Pon2	2.33219e-05	-0.407199	0.338	0.527	0.379518
Gnai2	2.35102e-05	-0.275165	0.95	0.959	0.382582
Ppp1r15a	2.35472e-05	-0.548473	0.322	0.5	0.383184
Colec12	2.42863e-05	-0.39434	0.088	0.209	0.395211
Dse	2.48464e-05	-0.457418	0.336	0.507	0.404326
Socs3	2.69269e-05	-0.639068	0.369	0.547	0.438182
Cfb	2.72789e-05	0.436775	0.109	0	0.443909
Clta	2.787e-05	-0.336198	0.886	0.939	0.453529
Xlr	2.81861e-05	-0.402182	0.15	0.297	0.458672
Rps19	2.82109e-05	0.337417	0.995	0.993	0.459075
Oas1a	2.83851e-05	0.451464	0.403	0.223	0.461911
Pgs1	2.96506e-05	0.405614	0.204	0.061	0.482505
Adamtsl5	3.07754e-05	-0.214963	0.025	0.101	0.500808
Mex3d	3.26692e-05	-0.149658	0.021	0.095	0.531625
Cd81	3.27991e-05	-0.327528	0.798	0.905	0.53374
Tnfrsf17	3.36951e-05	-0.189931	0.029	0.108	0.54832
Dennd5a	3.61122e-05	-0.342953	0.352	0.527	0.587654
Abhd6	3.76698e-05	-0.212292	0.036	0.122	0.613
Clec10a	3.78539e-05	-0.414461	0.147	0.291	0.615997
Map3k11	3.8216e-05	-0.48507	0.163	0.304	0.621889
Arhgef6	4.08838e-05	-0.453021	0.297	0.446	0.665303
Cst3	4.13795e-05	-0.278731	0.996	0.986	0.673368
H2-T23	4.22173e-05	0.456018	0.757	0.662	0.687001
Smad7	4.32e-05	0.429165	0.15	0.027	0.702993
Tmem106b	4.37062e-05	-0.344097	0.109	0.236	0.711231
Dusp1	4.47383e-05	-0.386235	0.937	0.946	0.728026
Smagp	4.48972e-05	-0.417496	0.372	0.527	0.730612
Sema4a	4.49474e-05	-0.454278	0.256	0.426	0.731429
Arhgef3	4.50681e-05	-0.293475	0.156	0.304	0.733394
Fam89b	4.67162e-05	-0.193744	0.043	0.135	0.760213
Itgb5	4.69335e-05	0.485489	0.59	0.453	0.763749
Fmo5	4.70014e-05	-0.357892	0.064	0.169	0.764854
Ccl8	5.00798e-05	1.83869	0.166	0.041	0.814948
Copz2	5.01899e-05	-0.274623	0.052	0.149	0.816739
Nfkbia	5.16518e-05	-0.532999	0.78	0.845	0.84053
Zbtb20	5.22961e-05	-0.44902	0.322	0.493	0.851014
Gpr65	5.24072e-05	0.517962	0.578	0.426	0.852823
Rpl19	5.27064e-05	0.283978	0.987	0.993	0.857691
Pafah1b3	5.46222e-05	-0.282105	0.077	0.189	0.888867
Aif1	5.47574e-05	0.512379	0.848	0.784	0.891067
Psmb8	5.61781e-05	0.400501	0.764	0.615	0.914186
Kcnn4	5.95262e-05	0.458566	0.15	0.027	0.968669
Slc9a9	6.18952e-05	-0.468886	0.281	0.432	1
Efhd2	6.20747e-05	0.440661	0.775	0.689	1
Sh3glb1	6.26812e-05	-0.334576	0.755	0.824	1
Igf1r	6.33408e-05	-0.271032	0.107	0.236	1
Aldh7a1	6.37814e-05	-0.192973	0.079	0.196	1
9530034E10Rik	6.39329e-05	-0.0784761	0.009	0.061	1
Rxra	6.96129e-05	-0.273528	0.098	0.216	1
Ier3	7.00547e-05	-0.934749	0.313	0.446	1
Orai3	7.17989e-05	-0.314459	0.191	0.345	1
Aaed1	7.26835e-05	-0.24319	0.127	0.27	1
Mefv	7.30764e-05	0.31997	0.098	0	1
Cd302	7.92991e-05	-0.341678	0.404	0.581	1
Gapdh	8.00966e-05	0.533103	0.914	0.885	1
Glul	8.30605e-05	-0.455953	0.624	0.784	1
Oas2	8.57387e-05	0.509459	0.347	0.189	1
Il4ra	8.60535e-05	0.551565	0.408	0.257	1
Mx1	8.62918e-05	0.472708	0.166	0.041	1
Smyd2	8.87244e-05	-0.118379	0.007	0.054	1
Ifit1	8.93103e-05	0.595558	0.132	0.02	1
Crybg3	9.18666e-05	-0.377723	0.242	0.392	1
Anxa2	9.26884e-05	0.595172	0.526	0.358	1
Nlrc5	9.28871e-05	0.393897	0.152	0.034	1
Rpl6	9.69876e-05	-0.23485	0.98	0.986	1
Ifi203	9.84207e-05	0.540031	0.642	0.5	1
Cd209g	9.88334e-05	-0.209133	0	0.027	1
AF529169	9.88334e-05	-0.0448488	0	0.027	1
Higd1a	0.000102803	0.438758	0.292	0.142	1
Rtn4	0.000103261	-0.331178	0.751	0.865	1
Ubb	0.000104871	-0.251359	0.97	0.973	1
Arid5a	0.000107221	0.338518	0.259	0.108	1
Nfia	0.000110159	-0.368367	0.089	0.203	1
Laptm5	0.000110779	0.259248	0.968	0.98	1
Gypc	0.000110947	-0.166169	0.025	0.095	1
Gm26917	0.00011113	0.812668	0.553	0.399	1
Ccnd1	0.00011115	0.612454	0.451	0.284	1
Nav1	0.000117203	-0.389885	0.29	0.446	1
Stx16	0.000118401	0.480523	0.503	0.345	1
Kifc3	0.000118743	-0.257472	0.098	0.216	1
Scand1	0.000119853	0.403939	0.694	0.601	1
Ctsz	0.000124864	0.415609	0.896	0.831	1
Tuba1c	0.000128166	0.410977	0.406	0.25	1
Fkbp1a	0.00013803	-0.441341	0.472	0.601	1
Igkc	0.000140687	-0.36834	0.358	0.514	1
Drap1	0.000142061	-0.341758	0.521	0.662	1
Usp24	0.000142994	-0.352608	0.175	0.318	1
Nsmf	0.000143283	-0.174848	0.032	0.108	1
Hsp90aa1	0.000143457	0.488784	0.549	0.419	1
Tpd52	0.000143808	0.3841	0.753	0.628	1
Gsn	0.000145862	0.388308	0.549	0.385	1
Bax	0.000153615	0.422023	0.594	0.446	1
Ephx1	0.000156952	-0.305427	0.163	0.304	1
Irgm2	0.000159817	0.288656	0.161	0.041	1
Pltp	0.000160693	-0.520268	0.773	0.845	1
Rab4a	0.000163029	-0.0752229	0.002	0.034	1
Abca9	0.000167928	-0.407375	0.385	0.534	1
Mrvi1	0.000168989	-0.227215	0.048	0.135	1
Sorl1	0.000169904	0.326211	0.19	0.061	1
Pigp	0.000175638	-0.288876	0.143	0.27	1
Cd86	0.000177786	-0.401614	0.467	0.628	1
Dynlt1c	0.000180348	-0.329856	0.191	0.331	1
Ncoa4	0.000181942	-0.363386	0.188	0.318	1
Gpr34	0.000182803	-0.439479	0.243	0.392	1
Rps27l	0.000182986	0.487113	0.714	0.608	1
Lilrb4a	0.000183923	-0.378719	0.37	0.554	1
Pabpc1	0.000185843	-0.423323	0.782	0.851	1
Rpl3	0.000186454	-0.27017	0.932	0.946	1
Foxp1	0.000188996	-0.43639	0.603	0.709	1
Tubb6	0.000189	-0.302563	0.2	0.345	1
Psme1	0.000189475	0.431906	0.707	0.595	1
Lpcat2	0.0001945	0.493506	0.46	0.311	1
Cops9	0.000194729	0.36773	0.637	0.527	1
Ctsl	0.000195288	0.627268	0.553	0.399	1
Mrpl20	0.000196464	0.379051	0.335	0.182	1
Arpc1a	0.000198689	-0.317813	0.302	0.459	1
Cnbp	0.000199137	-0.290721	0.547	0.676	1
Gm42047	0.000201112	-0.312139	0.057	0.149	1
Plxna4	0.000202482	-0.258499	0.098	0.209	1
Mif	0.000205271	0.597155	0.472	0.338	1
Mt1	0.000209647	-0.415203	0.776	0.885	1
Pepd	0.000209884	-0.527653	0.293	0.439	1
Tanc2	0.000215089	-0.329474	0.351	0.534	1
Ifi35	0.000217139	0.412326	0.352	0.203	1
Rhobtb1	0.000218	-0.268486	0.075	0.176	1
Cnrip1	0.000219299	-0.25077	0.097	0.209	1
Mis18a	0.000220451	-0.195303	0.073	0.176	1
Pea15a	0.000221143	-0.400637	0.519	0.662	1
Nme3	0.000221801	-0.157958	0.027	0.095	1
Tmem150b	0.00022411	-0.186879	0.027	0.095	1
Agpat3	0.000224873	-0.328977	0.165	0.291	1
Reep3	0.000230527	-0.459988	0.394	0.52	1
Fn1	0.000242025	0.707505	0.148	0.034	1
Ncoa3	0.000243825	-0.40337	0.358	0.507	1
Rpl10	0.000245254	-0.223018	0.98	0.993	1
Rac3	0.000261892	-0.2882	0.159	0.291	1
Uba7	0.000262775	0.359462	0.213	0.081	1
Gm43796	0.000267058	-0.137289	0.038	0.115	1
Sirpb1c	0.00026802	0.425507	0.143	0.034	1
H2-Q6	0.00026812	0.453163	0.234	0.101	1
Scamp2	0.000271308	-0.369226	0.474	0.622	1
Tcaf1	0.000274635	-0.0974862	0.009	0.054	1
Cd69	0.000280963	0.378353	0.097	0.007	1
Btg3	0.000288352	-0.223113	0.05	0.135	1
Tnfrsf25	0.000291701	-0.135881	0.009	0.054	1
Foxn2	0.000293149	-0.394978	0.14	0.257	1
Pycard	0.00029896	0.428753	0.56	0.412	1
Ppp6r2	0.000299532	-0.262693	0.072	0.169	1
Cenpa	0.000307221	-0.554889	0.123	0.243	1
Zmynd15	0.000311795	0.382689	0.295	0.142	1
Eif2ak2	0.000313972	0.376845	0.336	0.189	1
Slc3a2	0.000315227	0.427555	0.619	0.48	1
Fndc4	0.000320249	-0.15305	0.018	0.074	1
Prdx6	0.000322668	0.383934	0.275	0.142	1
Fez2	0.000330534	-0.256595	0.216	0.365	1
Sparc	0.000335037	0.400203	0.107	0.014	1
Tmem170b	0.000335766	-0.233579	0.109	0.223	1
Hp	0.000337484	0.344106	0.12	0.02	1
Brk1	0.000340109	-0.312008	0.576	0.75	1
Arrdc3	0.000346953	0.398766	0.435	0.277	1
Stxbp6	0.000348507	-0.234065	0.077	0.176	1
Clec4e	0.000348955	0.405486	0.12	0.02	1
Gsap	0.000349507	0.404375	0.265	0.128	1
3222401L13Rik	0.000351219	-0.235788	0.059	0.149	1
Nxt2	0.000355002	-0.214206	0.072	0.169	1
Ptchd1	0.000356108	-0.138862	0.018	0.074	1
Anxa5	0.000357122	-0.29841	0.787	0.885	1
Itgb1	0.000357742	-0.267929	0.725	0.845	1
Bin2	0.000359531	0.367079	0.32	0.169	1
Tln2	0.000359798	-0.130759	0.021	0.081	1
Fkbp9	0.000364348	-0.168125	0.029	0.095	1
Shisa5	0.000366291	0.329514	0.766	0.655	1
Arhgap24	0.000368816	0.257322	0.081	0	1
Cd300c2	0.000374802	0.363857	0.751	0.628	1
Tgm2	0.000375926	0.363955	0.129	0.027	1
Igtp	0.000378991	0.314831	0.177	0.061	1
Ccr1	0.00037991	0.519544	0.274	0.142	1
Ass1	0.000383716	0.462825	0.093	0.007	1
Cd93	0.000390456	0.465144	0.356	0.203	1
Erc1	0.000390535	-0.187379	0.013	0.061	1
Gm43936	0.000398421	-0.192586	0.013	0.061	1
Cep19	0.000406142	-0.132734	0.025	0.088	1
Suv39h1	0.000407038	-0.146935	0.021	0.081	1
Otud7b	0.000407634	-0.147546	0.039	0.115	1
Cdkn1c	0.000407904	-0.206737	0.055	0.142	1
Map1lc3b	0.000409691	-0.334408	0.546	0.682	1
Snx2	0.000412541	-0.315235	0.496	0.642	1
Ptms	0.000416528	0.40484	0.837	0.811	1
Tfrc	0.000423235	-0.155334	0.025	0.088	1
Eps15	0.000429131	-0.381963	0.46	0.615	1
Cytip	0.000432694	0.48098	0.456	0.311	1
Stat2	0.000442621	0.476336	0.293	0.162	1
Nipa1	0.00044305	-0.118942	0.013	0.061	1
Zfp960	0.000445903	-0.0900588	0.007	0.047	1
Trappc1	0.000455812	-0.312991	0.218	0.351	1
Eef2	0.00045693	-0.319162	0.88	0.905	1
Cacna1d	0.000458883	0.271565	0.14	0.034	1
Arhgap31	0.000460594	-0.268545	0.376	0.568	1
Ly6c2	0.000463121	0.7891	0.127	0.027	1
Ldha	0.000463689	0.494719	0.587	0.493	1
Hmgn1	0.000464868	-0.374489	0.349	0.486	1
Wtip	0.000476653	-0.325577	0.109	0.216	1
Dck	0.00048462	0.379683	0.288	0.149	1
Ecm1	0.000488848	0.548562	0.333	0.182	1
Mgp	0.000489401	0.38516	0.102	0.014	1
Rpl36	0.000490513	0.350832	0.984	1	1
Trim34a	0.00050281	0.367566	0.243	0.115	1
Cd79a	0.000516133	-0.24721	0.088	0.189	1
Klhl33	0.000517726	-0.195271	0.016	0.068	1
Phax	0.000519425	-0.268993	0.165	0.291	1
Maea	0.000523224	-0.29201	0.166	0.291	1
Hmox1	0.000525918	-0.329918	0.369	0.5	1
Cracr2b	0.000527376	-0.246582	0.123	0.243	1
H2afy	0.000536515	0.378392	0.571	0.432	1
Adam19	0.00053768	-0.335141	0.24	0.378	1
C4b	0.000542057	1.14726	0.272	0.149	1
Cdr2	0.000543945	-0.269128	0.129	0.243	1
B3galnt1	0.000545732	-0.224843	0.107	0.216	1
Gabarapl1	0.000557536	-0.251241	0.113	0.223	1
Ube3b	0.000560193	-0.193115	0.079	0.176	1
Ist1	0.000566649	0.373188	0.324	0.176	1
Cdkn2a	0.00057329	-0.25257	0.016	0.068	1
P3h2	0.000581033	-0.207607	0.054	0.135	1
Phf11d	0.000584382	0.357771	0.281	0.142	1
Runx1	0.000587125	0.367433	0.753	0.615	1
Rnh1	0.000614344	0.466962	0.451	0.318	1
Morf4l1	0.000617864	-0.267872	0.803	0.872	1
Ddit4	0.000619403	0.602789	0.284	0.155	1
Zcchc6	0.000628001	-0.391138	0.61	0.703	1
Tomm6	0.000636025	-0.316749	0.202	0.331	1
Stat3	0.000654417	0.2121	0.406	0.25	1
S100a11	0.000658317	0.506146	0.58	0.453	1
Ppp2r5a	0.000664841	-0.322591	0.275	0.419	1
Frmd6	0.000668078	-0.221996	0.047	0.122	1
Hyal2	0.000673636	-0.200212	0.063	0.149	1
Arid3a	0.000676599	-0.370567	0.154	0.27	1
Pdcl	0.000683261	-0.233978	0.095	0.196	1
Fgr	0.000685879	0.309731	0.249	0.115	1
Camk2a	0.000686176	-0.0938048	0.005	0.041	1
Rabl6	0.000687139	0.324748	0.236	0.108	1
Rcor3	0.000691284	-0.285998	0.079	0.169	1
Wnk1	0.000695367	0.337064	0.86	0.838	1
Srgap2	0.000695403	0.26647	0.494	0.345	1
Mov10	0.000701907	0.260935	0.109	0.02	1
Rab11fip5	0.000703083	-0.374997	0.27	0.419	1
Slc22a18	0.000703912	-0.087915	0.005	0.041	1
Tiprl	0.000707979	-0.278093	0.148	0.27	1
Myadm	0.000715788	-0.368434	0.526	0.642	1
Rpl29	0.000722519	-0.232358	0.943	0.966	1
Clec4a1	0.000726995	0.472009	0.683	0.588	1
Ccdc12	0.000727146	0.43023	0.617	0.52	1
Rtl8a	0.000728999	-0.251006	0.14	0.257	1
Raph1	0.000736348	-0.417256	0.309	0.446	1
Dhx40	0.000739458	-0.331392	0.166	0.284	1
Gm26778	0.000747388	-0.253339	0.077	0.169	1
Nptxr	0.000747982	-0.125892	0.011	0.054	1
Tal1	0.000751937	-0.0940853	0.02	0.074	1
Gbgt1	0.000754617	-0.0457914	0	0.02	1
Gm30382	0.000754617	-0.0680999	0	0.02	1
Nyap1	0.000754617	-0.0530497	0	0.02	1
Fhit	0.000754617	-0.0404077	0	0.02	1
Trdc	0.000754617	-0.0429161	0	0.02	1
Rasgrf1	0.000754617	-0.0353312	0	0.02	1
Kdm6bos	0.000754617	-0.0336835	0	0.02	1
Bcl6b	0.000754617	-0.0482647	0	0.02	1
Il31ra	0.000754617	-0.108495	0	0.02	1
Gm11027	0.000754617	-0.0387177	0	0.02	1
Mafa	0.000754617	-0.0633129	0	0.02	1
Ripply3	0.000754617	-0.0704816	0	0.02	1
Rsph9	0.000754617	-0.0489028	0	0.02	1
Tnfaip8l1	0.000754617	-0.0791393	0	0.02	1
Spink10	0.000754617	-0.0585103	0	0.02	1
Ccl7	0.000756059	0.485387	0.193	0.074	1
Cryzl2	0.000759919	-0.198635	0.027	0.088	1
Crk	0.000767494	-0.344471	0.288	0.412	1
Bik	0.000782209	-0.14493	0.023	0.081	1
Rpl7a-ps5	0.000788474	-0.133325	0.034	0.101	1
Rhoj	0.000798379	-0.0927673	0.023	0.081	1
Ftl1-ps1	0.000803494	-0.316529	0.29	0.432	1
Ppp1r9a	0.000808542	-0.226992	0.055	0.135	1
Pink1	0.000810468	-0.261414	0.186	0.311	1
Gm9493	0.00081147	-0.0974051	0.011	0.054	1
Errfi1	0.000820714	-0.304274	0.186	0.311	1
Il11ra1	0.000835235	-0.219312	0.17	0.297	1
Nampt	0.000844949	0.461375	0.331	0.209	1
Mob3a	0.000848141	-0.384379	0.138	0.243	1
Sgce	0.000849908	-0.234348	0.064	0.149	1
Fam118a	0.00085841	-0.234687	0.079	0.169	1
1110034G24Rik	0.000868678	-0.187684	0.047	0.122	1
Nmral1	0.000870636	-0.0993975	0.03	0.095	1
Kif23	0.000872643	-0.325688	0.055	0.135	1
Bclaf3	0.000873907	-0.267172	0.07	0.155	1
Mitf	0.000912792	-0.349626	0.166	0.284	1
Dnajb11	0.00093297	0.396394	0.308	0.182	1
Hck	0.000940893	0.422849	0.44	0.304	1
Ifi47	0.000946224	0.502238	0.252	0.135	1
Alg8	0.000962945	0.218189	0.07	0	1
Rgl1	0.000963672	-0.29109	0.252	0.385	1
Vnn3	0.000969821	-0.076793	0.004	0.034	1
Tprgl	0.000979284	-0.360189	0.36	0.507	1
Zfp968	0.000988218	-0.0916738	0.004	0.034	1
Rnf13	0.000988471	-0.316248	0.44	0.574	1
Marcksl1	0.00100412	-0.418585	0.408	0.561	1
Zbtb33	0.00100435	-0.181465	0.055	0.135	1
Hexa	0.00100631	-0.287367	0.753	0.824	1
Itgax	0.00101013	0.251506	0.152	0.047	1
Oat	0.00102033	-0.254338	0.215	0.345	1
Psme2	0.00102379	0.381485	0.581	0.453	1
Tmem141	0.00106047	-0.403232	0.197	0.318	1
Tmem219	0.00108115	0.345475	0.381	0.243	1
Ptger4	0.00108461	0.355809	0.227	0.108	1
Lamb2	0.00109573	-0.0885624	0.014	0.061	1
Tmem106c	0.00110034	-0.141787	0.089	0.189	1
Sdc4	0.00110098	0.306008	0.501	0.365	1
Arhgef5	0.0011128	-0.103825	0.002	0.027	1
St5	0.0011128	-0.058576	0.002	0.027	1
Ier5	0.00112058	-0.478557	0.658	0.723	1
Cd209f	0.0011251	-0.453861	0.002	0.027	1
Ms4a4b	0.0011251	0.259435	0.106	0.02	1
Itga5	0.00114974	0.301525	0.204	0.088	1
Lpar5	0.00115007	-0.077405	0.002	0.027	1
Ryr1	0.00115007	-0.0530694	0.002	0.027	1
Tnfrsf26	0.00115007	-0.0803144	0.002	0.027	1
Ttc12	0.00115007	-0.043972	0.002	0.027	1
Wasf2	0.00115066	-0.32004	0.628	0.73	1
Tiparp	0.00115311	-0.28894	0.19	0.311	1
Tnfsf12	0.00115637	-0.321425	0.426	0.561	1
Pygm	0.00116275	-0.0369963	0.002	0.027	1
Fam234a	0.00116485	-0.314682	0.211	0.338	1
2010111I01Rik	0.00116714	0.474305	0.299	0.169	1
Il7r	0.00117506	0.351485	0.093	0.014	1
Creb5	0.00117676	0.458214	0.463	0.331	1
Fabp5	0.00118049	0.490055	0.145	0.047	1
Ube2l6	0.00118204	0.308893	0.234	0.115	1
Klf16	0.00118842	-0.144661	0.036	0.101	1
Smim14	0.00119366	-0.292731	0.494	0.642	1
Rps3a1	0.00119579	-0.218095	0.986	0.993	1
Cept1	0.00119667	0.309783	0.292	0.162	1
Dnm1	0.00119795	-0.121322	0.018	0.068	1
Skil	0.00120714	0.420461	0.589	0.466	1
Arhgef18	0.00121388	-0.128574	0.021	0.074	1
Mdfic	0.0012205	0.412916	0.36	0.236	1
Snx5	0.0012219	-0.299051	0.744	0.845	1
Lrch1	0.00122329	0.290178	0.163	0.061	1
Pnrc1	0.00123115	-0.301507	0.635	0.743	1
Ifitm6	0.00124245	-0.316857	0.104	0.203	1
Abcf3	0.00124669	0.2307	0.104	0.02	1
Cdc25b	0.00125339	-0.281031	0.032	0.095	1
C1qb	0.00126962	0.202807	0.955	0.993	1
Zcchc7	0.00129682	0.334898	0.488	0.358	1
Cep295nl	0.00130206	-0.119075	0.009	0.047	1
Eif4b	0.00130244	-0.290214	0.404	0.527	1
Sft2d2	0.00130509	-0.332031	0.245	0.365	1
Gdi2	0.00130832	-0.256059	0.814	0.858	1
Mtmr11	0.00130903	-0.151371	0.029	0.088	1
Hspa5	0.00132189	0.327777	0.792	0.682	1
Mob3c	0.00133194	-0.274449	0.145	0.257	1
Mex3b	0.00133925	-0.113105	0.009	0.047	1
Zfp251	0.0013487	-0.0955288	0.009	0.047	1
Odc1	0.00136336	0.219177	0.102	0.02	1
Ybx1	0.00137486	-0.268419	0.907	0.919	1
Gm10076	0.00137886	0.32754	0.361	0.236	1
Zmym1	0.00141631	-0.180105	0.041	0.108	1
Ctsa	0.00142993	0.325328	0.848	0.791	1
Zfp580	0.00143027	-0.104843	0.021	0.074	1
Emp3	0.00145153	-0.328581	0.871	0.932	1
Cyp20a1	0.00146666	-0.207735	0.104	0.203	1
Cebpa	0.00148255	-0.311602	0.485	0.595	1
Ddx58	0.00149452	0.363805	0.265	0.142	1
Noct	0.00150216	0.256756	0.114	0.027	1
Slc29a1	0.00151893	-0.290545	0.281	0.419	1
Bcl3	0.00152859	0.420792	0.193	0.088	1
Coro2a	0.00154005	0.237918	0.113	0.027	1
Lilra5	0.00155411	-0.328518	0.397	0.561	1
Glud1	0.00156119	-0.269149	0.526	0.655	1
Nln	0.00156699	-0.208321	0.081	0.169	1
Pbxip1	0.00156856	0.380575	0.215	0.101	1
Chka	0.0015709	0.407579	0.265	0.149	1
Rgs2	0.0015727	0.382231	0.526	0.405	1
Sbno2	0.00157418	0.417282	0.372	0.264	1
Rarg	0.00157627	-0.282966	0.084	0.169	1
Pde7b	0.0015987	0.253802	0.125	0.034	1
Exosc5	0.00159948	0.293752	0.184	0.081	1
Trps1	0.00163812	0.345511	0.578	0.466	1
Dok3	0.00165669	0.356229	0.47	0.358	1
Edf1	0.00167022	0.403973	0.63	0.534	1
Scpep1	0.00167048	-0.314974	0.361	0.486	1
Glcci1	0.00167381	-0.177127	0.054	0.128	1
H2-T22	0.0016754	0.378068	0.358	0.23	1
Pygl	0.001698	0.250059	0.113	0.027	1
Il18bp	0.00171323	0.225961	0.1	0.02	1
2008-09-01	0.00171668	-0.279488	0.2	0.324	1
Adgre4	0.00171913	-0.262967	0.097	0.189	1
Gas2l3	0.00172115	-0.3158	0.082	0.169	1
Dennd1b	0.00174599	0.344346	0.286	0.169	1
Msantd4	0.00175304	-0.168566	0.063	0.142	1
Ndufs8	0.00176647	0.317298	0.34	0.216	1
Ago4	0.00179982	-0.165347	0.072	0.155	1
Gm4631	0.00182096	-0.212837	0.055	0.128	1
Cbx3	0.00185848	-0.312944	0.372	0.493	1
Fkbp5	0.00187652	0.363365	0.268	0.155	1
Ehd1	0.00187899	-0.266888	0.29	0.439	1
Rras	0.00188092	-0.269282	0.215	0.338	1
Il6ra	0.00189269	-0.356805	0.562	0.642	1
Mylk	0.00190026	-0.162306	0.047	0.115	1
Cbx7	0.00190941	-0.0870668	0.045	0.115	1
Mapk14	0.00191845	-0.337095	0.365	0.493	1
Mrps30	0.00192974	-0.23703	0.098	0.189	1
Fam219a	0.00193184	-0.169288	0.05	0.122	1
Lyn	0.00196247	0.275014	0.769	0.669	1
Rbm7	0.00200138	-0.227018	0.224	0.351	1
Mapk8ip3	0.00200426	0.256096	0.159	0.061	1
Ccl5	0.00201075	0.878214	0.191	0.088	1
Egr2	0.00202141	-0.266024	0.064	0.142	1
Fam172a	0.00203149	-0.328018	0.211	0.331	1
Tmem64	0.00203979	-0.210458	0.07	0.149	1
Rpl10-ps3	0.00203994	-0.278229	0.2	0.324	1
Acsl4	0.0020679	-0.264882	0.177	0.291	1
Cby1	0.00209319	-0.158409	0.034	0.095	1
Per3	0.00210765	-0.169791	0.027	0.081	1
Rnpep	0.00211626	0.289247	0.503	0.372	1
Ifi205	0.00213255	0.259996	0.061	0	1
Abr	0.00214789	0.342136	0.224	0.115	1
Lrba	0.00217608	-0.178039	0.027	0.081	1
As3mt	0.00218348	-0.239764	0.109	0.203	1
Zfp790	0.00218559	-0.0956905	0.007	0.041	1
Pik3cb	0.00219798	0.214267	0.098	0.02	1
Bloc1s6os	0.00220181	-0.102865	0.007	0.041	1
Reep5	0.0022025	0.308146	0.73	0.676	1
Prkca	0.00220327	-0.125905	0.016	0.061	1
Slc25a23	0.00220327	-0.119291	0.016	0.061	1
Gk	0.00220498	0.240095	0.098	0.02	1
Gramd3	0.00220966	-0.130305	0.03	0.088	1
Rhbdf1	0.00223329	-0.144834	0.047	0.115	1
Ift22	0.00224387	0.250615	0.136	0.047	1
Lyl1	0.00226414	-0.265763	0.311	0.453	1
Cyr61	0.00226511	-0.908038	0.184	0.291	1
Cox6b2	0.00231612	-0.134565	0.023	0.074	1
Kctd7	0.00231848	-0.0794392	0.007	0.041	1
Sorbs3	0.00234506	-0.158507	0.043	0.108	1
Id2	0.00235049	0.434975	0.326	0.196	1
Pdia3	0.00235263	0.352868	0.785	0.743	1
Sp3os	0.00235805	-0.250766	0.086	0.169	1
Cables1	0.00236148	-0.11606	0.027	0.081	1
Mad1l1	0.00237586	0.2319	0.107	0.027	1
Ttc3	0.00237971	-0.247695	0.184	0.304	1
Tpi1	0.00238073	0.540914	0.567	0.48	1
Npl	0.0023814	-0.151947	0.14	0.25	1
Gm15261	0.0023837	-0.110232	0.023	0.074	1
Afap1l1	0.00243053	-0.141826	0.039	0.101	1
Vps13a	0.00246215	-0.343085	0.177	0.277	1
Olfm1	0.00248169	0.260159	0.148	0.054	1
Gm21887	0.00249925	0.172446	0.059	0	1
Ngly1	0.00252646	-0.175397	0.107	0.203	1
Ncf4	0.00253146	0.357189	0.481	0.372	1
Slc27a1	0.00254918	0.266566	0.116	0.034	1
P2ry12	0.00255659	-0.265206	0.156	0.264	1
Ptgs1	0.00256599	-0.249597	0.152	0.257	1
Klra2	0.00256958	0.340957	0.157	0.061	1
Add1	0.00257175	-0.271556	0.274	0.405	1
Hp1bp3	0.00257433	-0.290384	0.429	0.547	1
Ldlrap1	0.00260094	0.271516	0.156	0.061	1
Npm1	0.0026215	-0.28079	0.769	0.818	1
Gdap10	0.00262288	0.313897	0.17	0.074	1
Map3k5	0.00263202	-0.290106	0.114	0.209	1
Lpl	0.00263351	-0.0475144	0.315	0.466	1
Flna	0.0026369	-0.272305	0.56	0.669	1
Cdkn2c	0.00264298	-0.319806	0.073	0.149	1
Egfr	0.00268514	-0.109176	0.023	0.074	1
Serpinb8	0.00268682	-0.309808	0.19	0.304	1
Clk1	0.00275303	-0.313929	0.651	0.777	1
Ifitm1	0.00275402	0.305484	0.114	0.034	1
Pitpnc1	0.0027572	-0.293418	0.163	0.27	1
Chmp3	0.00278794	-0.32282	0.394	0.527	1
Erp29	0.00280384	0.28891	0.834	0.743	1
Usp18	0.00280403	0.337896	0.188	0.088	1
Fli1	0.0028309	-0.325607	0.426	0.561	1
Kxd1	0.00285176	-0.318468	0.247	0.365	1
Oas1g	0.00289786	0.34195	0.184	0.088	1
Serpine1	0.00289929	-0.900925	0.041	0.101	1
Ankrd1	0.0029288	0.328105	0.057	0	1
Chuk	0.00294984	0.315558	0.168	0.074	1
Tlr1	0.00298454	0.226486	0.114	0.034	1
Gpr35	0.00301026	0.25108	0.114	0.034	1
Tln1	0.00302944	-0.229039	0.769	0.872	1
Rdh14	0.00304266	-0.123017	0.064	0.142	1
Efcab2	0.00307351	-0.12954	0.011	0.047	1
Etv1	0.00308478	-0.270886	0.15	0.25	1
Rad50	0.00311014	-0.239838	0.145	0.243	1
Tmem159	0.00311744	-0.17747	0.123	0.223	1
Tfdp2	0.00320029	-0.138669	0.036	0.095	1
Hps1	0.0032095	-0.175054	0.089	0.176	1
Wdtc1	0.00321184	-0.181724	0.057	0.128	1
Ncapg2	0.00321422	0.275878	0.114	0.034	1
H3f3b	0.00325084	0.221461	0.989	0.959	1
Cxcl10	0.00326352	1.17308	0.093	0.02	1
Cask	0.00326911	-0.22927	0.111	0.203	1
Cd37	0.0032797	-0.226564	0.435	0.581	1
Sirpa	0.00329939	0.399749	0.737	0.689	1
Aprt	0.00331192	0.502784	0.403	0.297	1
Gabarap	0.00333293	-0.21101	0.873	0.912	1
Gda	0.00334385	0.536955	0.34	0.223	1
Pex26	0.00335641	-0.0863237	0.011	0.047	1
Lmo1	0.00337749	-0.096782	0.011	0.047	1
Nfkbiz	0.00338637	-0.294357	0.596	0.689	1
Prdx4	0.00340721	-0.247574	0.313	0.419	1
Prr5	0.00342003	-0.0751312	0.011	0.047	1
Syngr1	0.00343199	0.180169	0.055	0	1
Gpr183	0.00351972	-0.363768	0.281	0.405	1
Tmem246	0.00353445	-0.139353	0.021	0.068	1
D330050G23Rik	0.00353931	-0.0918998	0.005	0.034	1
Selenof	0.00354044	-0.284531	0.658	0.743	1
Bag5	0.00356635	-0.230518	0.095	0.176	1
Rmdn2	0.00356744	-0.0928835	0.005	0.034	1
Mthfd2	0.00356814	0.25829	0.104	0.027	1
C3	0.00358929	0.333897	0.104	0.027	1
Dpep2	0.00359187	0.391787	0.318	0.196	1
Actn1	0.00359596	0.17745	0.068	0.007	1
Dock10	0.00359921	0.334205	0.542	0.446	1
Sp110	0.00361037	0.384991	0.39	0.277	1
Gm17334	0.00362432	-0.0753133	0.005	0.034	1
Zbtb46	0.00365306	-0.0729608	0.005	0.034	1
Actg1	0.00365325	-0.19338	0.936	0.946	1
Stab1	0.00367144	-0.355759	0.778	0.818	1
Smdt1	0.0036787	0.277092	0.664	0.568	1
Batf3	0.00369445	-0.268907	0.216	0.338	1
Egr3	0.00375449	-0.230148	0.014	0.054	1
Parp12	0.00375583	0.364841	0.204	0.108	1
Cox5a	0.00376403	0.368005	0.594	0.486	1
Bank1	0.00376948	-0.17171	0.202	0.324	1
Btnl2	0.00377013	-0.0684379	0.005	0.034	1
Marcks	0.00379125	0.338001	0.902	0.899	1
Osgepl1	0.00379993	-0.0534242	0.005	0.034	1
Rpl31	0.00381004	0.25023	0.896	0.831	1
Smap2	0.00381326	-0.29004	0.338	0.466	1
Tmem38a	0.00383948	-0.16163	0.014	0.054	1
Prdx1	0.00384095	-0.291917	0.758	0.851	1
Herc6	0.00384367	0.375676	0.22	0.122	1
Psmc2	0.00385984	-0.211535	0.236	0.358	1
Gm11696	0.00386016	-0.0413922	0.005	0.034	1
Zdhhc21	0.00386503	0.271925	0.131	0.047	1
Snta1	0.00387306	-0.205999	0.073	0.149	1
Zufsp	0.00387705	0.441525	0.36	0.243	1
Ppa1	0.00389997	0.135633	0.081	0.014	1
Samd4	0.00390711	-0.174928	0.041	0.101	1
Gfra2	0.00394703	-0.157389	0.021	0.068	1
Cmtm6	0.00398444	-0.300496	0.365	0.48	1
Lnpep	0.00399814	0.348239	0.519	0.399	1
Gmpr	0.00400136	-0.103477	0.029	0.081	1
Kpna2	0.00400858	-0.235701	0.047	0.108	1
Zbtb39	0.00401474	-0.0897805	0.014	0.054	1
Samhd1	0.00403937	0.307162	0.725	0.676	1
Chmp4b	0.00406112	0.303178	0.73	0.669	1
Ndufs5	0.00407353	0.309465	0.474	0.365	1
Sirpb1a	0.00409475	0.264223	0.079	0.014	1
Hdlbp	0.00411752	0.308989	0.381	0.257	1
Pbx3	0.00412531	-0.29493	0.141	0.236	1
Syngr2	0.00413357	0.387792	0.517	0.439	1
Rps18	0.00413876	0.226368	0.977	0.98	1
Trafd1	0.00414011	0.341642	0.413	0.297	1
Siglec1	0.00414756	0.313725	0.215	0.115	1
Samd9l	0.00415081	0.386145	0.503	0.392	1
Actr3	0.00415421	0.218821	0.866	0.858	1
Inpp5a	0.00417459	-0.0899976	0.029	0.081	1
Mpp1	0.00418414	-0.264115	0.363	0.486	1
Ly9	0.00423221	0.308145	0.145	0.061	1
Acer3	0.00424594	0.27869	0.46	0.351	1
Kras	0.00426484	-0.325159	0.354	0.48	1
Atn1	0.00427425	-0.208216	0.073	0.149	1
Mpv17	0.00427966	-0.264825	0.157	0.257	1
Mpv17l	0.0042999	-0.121804	0.021	0.068	1
Phf11b	0.00430072	0.300191	0.42	0.291	1
Rcan3	0.00432131	-0.215931	0.064	0.135	1
Itgam	0.00432435	0.363855	0.624	0.514	1
Twnk	0.0043255	-0.105509	0.018	0.061	1
Hspa1b	0.00432679	-0.197461	0.038	0.095	1
B4galt5	0.00437563	0.324228	0.317	0.203	1
Spr	0.00438693	-0.192362	0.182	0.291	1
Idh1	0.00439475	-0.280773	0.204	0.304	1
Dnajc21	0.0044293	0.231734	0.15	0.061	1
Sgk1	0.00443762	0.436134	0.324	0.216	1
Scn1b	0.00445084	-0.161292	0.068	0.142	1
Arhgap12	0.0044742	-0.206024	0.154	0.257	1
Pkm	0.00448977	0.503313	0.676	0.615	1
Hopx	0.00449726	-0.249759	0.055	0.122	1
Cndp2	0.00451391	0.323176	0.567	0.453	1
Snhg20	0.004535	0.222717	0.195	0.095	1
Pgghg	0.0045639	-0.1988	0.064	0.135	1
Clec4n	0.00456952	0.36203	0.338	0.23	1
Pgls	0.00457736	0.274905	0.535	0.392	1
Rab18	0.00457762	-0.276944	0.265	0.372	1
Irf2bp1	0.00461635	-0.228798	0.089	0.169	1
Nudt16	0.00462224	-0.210025	0.095	0.176	1
Bcl2l12	0.00463574	0.18295	0.089	0.02	1
Cd48	0.00463909	-0.235871	0.574	0.669	1
Spi1	0.00464218	0.184831	0.886	0.797	1
Ccl9	0.0046482	-0.257554	0.712	0.791	1
Trpv2	0.00466721	0.253139	0.247	0.142	1
Uaca	0.00468272	-0.173301	0.034	0.088	1
Ezr	0.00470572	0.2772	0.268	0.155	1
Ninj1	0.00473786	-0.353264	0.411	0.514	1
Il1rn	0.00474392	0.575293	0.118	0.041	1
Dhx58	0.00474848	0.310881	0.191	0.095	1
Rest	0.00480778	0.219551	0.27	0.155	1
Lgals9	0.00481341	0.260041	0.42	0.297	1
Uvssa	0.00482273	-0.254654	0.098	0.182	1
Klf3	0.00482548	-0.328311	0.47	0.608	1
Nt5c	0.00482599	0.287365	0.363	0.25	1
Il21r	0.00485238	0.29284	0.29	0.176	1
Lrp10	0.00486133	0.328895	0.313	0.209	1
Pla2g16	0.00486308	-0.201863	0.129	0.223	1
Sult1a1	0.00489553	-0.286314	0.227	0.345	1
Isoc2a	0.00490196	-0.153765	0.047	0.108	1
Pgk1	0.00495712	0.446293	0.327	0.223	1
Rps23	0.00496275	0.213565	0.984	0.98	1
Tpst2	0.00496783	-0.282575	0.25	0.358	1
Ccdc180	0.00497525	-0.0606013	0.021	0.068	1
Hprt	0.00498601	-0.316187	0.454	0.554	1
Ubxn7	0.00510692	-0.241184	0.086	0.162	1
Cox7a2	0.00520501	0.330222	0.689	0.608	1
Ugcg	0.00520734	0.421017	0.429	0.331	1
Csf3r	0.00523159	0.222379	0.204	0.101	1
Qk	0.00534367	-0.20303	0.635	0.736	1
Haus1	0.00534683	-0.109811	0.034	0.088	1
Adap2	0.00538168	-0.386513	0.467	0.588	1
Anxa3	0.0053836	-0.344543	0.372	0.486	1
Gab1	0.00543051	-0.233725	0.048	0.108	1
Uqcrq	0.0054405	0.34706	0.685	0.608	1
2011-09-01	0.00550181	-0.281566	0.197	0.304	1
Otud1	0.00551258	-0.121614	0.043	0.101	1
Cd274	0.00552173	0.168182	0.05	0	1
Snapin	0.00557361	-0.269431	0.188	0.291	1
Vill	0.00558758	0.207513	0.097	0.027	1
9030025P20Rik	0.00562157	-0.190722	0.039	0.095	1
Mrfap1	0.00563013	-0.274099	0.597	0.689	1
Gtf2h1	0.00563402	-0.25645	0.116	0.203	1
Rusc2	0.00564418	-0.117101	0.034	0.088	1
Irf2	0.00565995	0.307163	0.619	0.52	1
M6pr	0.00567141	0.37907	0.515	0.419	1
Ap3d1	0.00567758	0.263893	0.322	0.203	1
Gm13431	0.00569714	-0.0467904	0.004	0.027	1
Yipf4	0.00571224	-0.169682	0.182	0.297	1
Gm49322	0.00573065	-0.0891023	0.009	0.041	1
Ilf2	0.00575297	-0.206844	0.15	0.25	1
Pik3cg	0.00577963	-0.301373	0.22	0.324	1
Vav1	0.00582073	0.331182	0.363	0.257	1
Atrx	0.00584363	0.321368	0.619	0.534	1
Ddx60	0.00584509	0.287773	0.25	0.149	1
Cd200r1	0.00584985	-0.12405	0.064	0.135	1
Rnf149	0.00587193	0.392874	0.488	0.392	1
Fam187b	0.00587367	-0.0428375	0.004	0.027	1
C130050O18Rik	0.00588843	0.243535	0.097	0.027	1
Itpr1	0.00590089	0.199793	0.098	0.027	1
Dus4l	0.00591872	-0.0723457	0.009	0.041	1
Fam26f	0.0059303	0.215259	0.075	0.014	1
Xpnpep3	0.0059337	-0.128263	0.043	0.101	1
Nrd1	0.00594394	0.380824	0.349	0.25	1
Cobll1	0.00595085	-0.0373493	0.004	0.027	1
Pex5	0.00598623	-0.156584	0.061	0.128	1
D030040B21Rik	0.00599692	-0.0293331	0	0.014	1
Hsd17b7	0.00599692	-0.137847	0	0.014	1
Gm13523	0.00599692	-0.0593835	0	0.014	1
Ccdc148	0.00599692	-0.0690505	0	0.014	1
Gm4779	0.00599692	-0.0494781	0	0.014	1
8030474K03Rik	0.00599692	-0.0289806	0	0.014	1
Pfkfb1	0.00599692	-0.0382825	0	0.014	1
St6galnac3	0.00599692	-0.0298108	0	0.014	1
Smc2os	0.00599692	-0.0397969	0	0.014	1
Ccdc146	0.00599692	-0.0594985	0	0.014	1
Cdkl2	0.00599692	-0.0668043	0	0.014	1
Ppef2	0.00599692	-0.0555759	0	0.014	1
Gm26779	0.00599692	-0.0543917	0	0.014	1
Gm43136	0.00599692	-0.0835216	0	0.014	1
Zfp786	0.00599692	-0.0238794	0	0.014	1
Ccdc142os	0.00599692	-0.0664663	0	0.014	1
Fancd2	0.00599692	-0.0321359	0	0.014	1
Gm44672	0.00599692	-0.0273928	0	0.014	1
Mtfr2	0.00599692	-0.049507	0	0.014	1
Pbld1	0.00599692	-0.0299954	0	0.014	1
Gm48427	0.00599692	-0.0465903	0	0.014	1
Myl6b	0.00599692	-0.0228084	0	0.014	1
Hand2	0.00599692	-0.0216948	0	0.014	1
Gm33103	0.00599692	-0.102107	0	0.014	1
Pbx4	0.00599692	-0.0311748	0	0.014	1
F2rl3	0.00599692	-0.0484797	0	0.014	1
Gm45774	0.00599692	-0.0216207	0	0.014	1
Gm26786	0.00599692	-0.0371474	0	0.014	1
Nek10	0.00599692	-0.0311893	0	0.014	1
AC154646.1	0.00599692	-0.0324839	0	0.014	1
Gnrh1	0.00599692	-0.0433142	0	0.014	1
Gm47204	0.00599692	-0.0294236	0	0.014	1
Rec114	0.00599692	-0.0217101	0	0.014	1
Tgtp1	0.00599692	-0.0319655	0	0.014	1
Olfr1393	0.00599692	-0.0449621	0	0.014	1
BC030867	0.00599692	-0.0353167	0	0.014	1
Afmid	0.00599692	-0.0223249	0	0.014	1
Gm11273	0.00599692	-0.0479651	0	0.014	1
Adtrp	0.00599692	-0.0401398	0	0.014	1
Gm47428	0.00599692	-0.0606002	0	0.014	1
Dcdc2c	0.00599692	-0.0268378	0	0.014	1
Gm49249	0.00599692	-0.0301475	0	0.014	1
Pdxp	0.00599692	-0.0196631	0	0.014	1
Sapcd1	0.00599692	-0.0487452	0	0.014	1
Wdr6	0.00599916	-0.136707	0.027	0.074	1
Tmem106a	0.00600827	0.378492	0.576	0.527	1
Gm44067	0.00603421	-0.0634578	0.009	0.041	1
Zbtb4	0.0060433	-0.197337	0.181	0.284	1
Cep192	0.00605036	-0.16269	0.138	0.236	1
Cmtm3	0.00606625	-0.225272	0.369	0.473	1
Bard1	0.00607316	-0.0641623	0.009	0.041	1
Epb41l2	0.00610186	0.331696	0.463	0.358	1
Arhgdib	0.0061188	-0.224021	0.789	0.845	1
Tmem208	0.00613524	0.267133	0.34	0.23	1
Rsrc1	0.00618177	0.336557	0.275	0.176	1
S1pr1	0.00622706	-0.280789	0.172	0.27	1
Nab2	0.00624492	-0.197127	0.118	0.209	1
Cln8	0.00625089	-0.314278	0.225	0.324	1
Smarca4	0.00626668	0.310698	0.329	0.216	1
Trim30d	0.00628862	0.336623	0.315	0.209	1
Pirb	0.00631525	0.340038	0.766	0.723	1
Tsc22d2	0.00637467	0.243091	0.259	0.155	1
Epor	0.00638185	-0.139519	0.039	0.095	1
Irak1	0.00638426	0.34546	0.327	0.23	1
Cfl1	0.00640924	-0.175854	0.93	0.953	1
Cirbp	0.00645635	-0.242481	0.186	0.291	1
Ms4a14	0.00651191	0.322287	0.177	0.088	1
Mpp6	0.00651563	-0.277011	0.249	0.358	1
Uap1l1	0.00652679	-0.182431	0.206	0.318	1
Plpp6	0.00652692	-0.143176	0.027	0.074	1
Ipcef1	0.00653524	0.170964	0.086	0.02	1
Trim24	0.00654629	-0.256362	0.123	0.209	1
N4bp1	0.00660108	0.351996	0.392	0.291	1
Supt6	0.00661711	-0.329834	0.206	0.297	1
Mtdh	0.00664147	-0.225141	0.535	0.662	1
Vsig10	0.00666711	-0.134625	0.013	0.047	1
Tmem171	0.00669174	0.183814	0.061	0.007	1
Cebpd	0.00672364	-0.374131	0.41	0.541	1
Gm21188	0.00677063	0.20219	0.302	0.182	1
Irgm1	0.00678447	0.338941	0.252	0.155	1
Fes	0.00678554	0.325386	0.444	0.324	1
Ctsf	0.00678789	-0.219079	0.131	0.223	1
Cdk6	0.00681529	0.334375	0.479	0.365	1
Ddx11	0.0068196	-0.126888	0.013	0.047	1
Cdkn2aipnl	0.00685207	-0.202012	0.129	0.216	1
Tmem160	0.006865	0.267024	0.479	0.358	1
Abhd14a	0.00689701	-0.0967573	0.013	0.047	1
Gm14403	0.00693601	-0.0945312	0.013	0.047	1
Prkab2	0.00696588	-0.125372	0.061	0.128	1
Pnp	0.0070018	0.355044	0.549	0.473	1
Mafb	0.00700407	-0.479543	0.914	0.919	1
App	0.00702736	-0.198741	0.776	0.845	1
Kbtbd2	0.00708617	-0.263884	0.132	0.223	1
D17Wsu92e	0.00709022	0.270338	0.315	0.203	1
Gm14326	0.00709401	-0.0683727	0.013	0.047	1
Gm47675	0.00709401	-0.074458	0.013	0.047	1
Mcub	0.00711271	-0.389949	0.376	0.453	1
Prkar1b	0.00716818	0.145802	0.061	0.007	1
Ptprcap	0.00717786	-0.11985	0.023	0.068	1
Cyp2ab1	0.00721462	-0.07148	0.013	0.047	1
Fdft1	0.00725523	-0.0860783	0.013	0.047	1
Rhebl1	0.00729605	-0.0867608	0.013	0.047	1
Msrb2	0.00731877	-0.113948	0.048	0.108	1
Cnn2	0.00733114	-0.255884	0.403	0.534	1
Wdr36	0.00739808	-0.170606	0.091	0.169	1
Mtss1	0.00741976	-0.233838	0.453	0.588	1
Tnni3	0.00742776	-0.0679784	0.027	0.074	1
Mfge8	0.00749403	-0.170804	0.075	0.149	1
Abcb6	0.00750213	-0.0912935	0.016	0.054	1
Kdelr2	0.00757984	-0.173757	0.252	0.365	1
Slc15a2	0.00759792	-0.330981	0.088	0.162	1
Sap25	0.00763362	-0.0884245	0.023	0.068	1
Mrpl54	0.00764225	0.345148	0.39	0.297	1
AU019990	0.00765206	-0.0772577	0.002	0.02	1
Hist2h3c2	0.00765206	-0.0657057	0.002	0.02	1
Cdkn2b	0.00765206	-0.0511105	0.002	0.02	1
Rims3	0.00765206	-0.048253	0.002	0.02	1
1500002C15Rik	0.00765206	-0.14918	0.002	0.02	1
Gm16973	0.00765206	-0.068096	0.002	0.02	1
Diras2	0.00765206	-0.0739315	0.002	0.02	1
Ccdc50	0.00765418	-0.275714	0.463	0.581	1
Lbr	0.00765574	-0.233044	0.208	0.311	1
Frmd4a	0.00770977	0.335567	0.317	0.216	1
Map3k10	0.00772308	-0.159456	0.045	0.101	1
Olfr433	0.00773176	-0.0600583	0.002	0.02	1
Rad54b	0.00773176	-0.0988935	0.002	0.02	1
Gm26867	0.00773176	-0.0726789	0.002	0.02	1
Gm29367	0.00773176	-0.0653948	0.002	0.02	1
Gstp2	0.00773421	-0.097665	0.016	0.054	1
Fam129b	0.00777251	0.284505	0.12	0.047	1
Zfp970	0.0078122	-0.0451488	0.002	0.02	1
Zfp300	0.0078122	-0.0358969	0.002	0.02	1
Olfr46	0.0078122	-0.0396751	0.002	0.02	1
Arc	0.0078122	-0.0910391	0.002	0.02	1
Dus2	0.0078434	-0.137928	0.036	0.088	1
Cfhr2	0.00789339	-0.0336908	0.002	0.02	1
Zfp661	0.00789339	-0.0287315	0.002	0.02	1
AV099323	0.00789339	-0.0319334	0.002	0.02	1
Slc9a5	0.00789339	-0.0358154	0.002	0.02	1
A730061H03Rik	0.00789339	-0.0439201	0.002	0.02	1
Abhd3	0.00789339	-0.0461133	0.002	0.02	1
Fam13a	0.0079325	-0.0911841	0.016	0.054	1
Commd5	0.0079335	-0.0403805	0.013	0.047	1
Mical2	0.00794014	-0.0748033	0.023	0.068	1
Arhgef12	0.00795207	-0.314489	0.188	0.284	1
Myo5a	0.00797333	-0.249556	0.492	0.601	1
Atp5g1	0.00806022	0.292267	0.623	0.547	1
Ltb	0.00806826	-0.0950144	0.048	0.108	1
Ankrd49	0.00813095	0.19869	0.134	0.054	1
Srf	0.00813795	-0.152882	0.088	0.162	1
Rpl39	0.00813853	0.213666	0.987	0.98	1
Ceacam1	0.00815693	-0.277925	0.068	0.135	1
BC035044	0.00822626	-0.121149	0.036	0.088	1
Micu1	0.00827285	-0.221345	0.202	0.304	1
Clstn1	0.00827598	-0.185567	0.032	0.081	1
Gatm	0.00829222	-0.263325	0.517	0.628	1
Myd88	0.00829255	0.26059	0.209	0.115	1
Trim47	0.00829947	-0.386718	0.326	0.432	1
Cebpg	0.00832171	-0.271144	0.485	0.588	1
Gmfg	0.00833589	-0.258996	0.61	0.723	1
Rai14	0.00834676	0.191204	0.059	0.007	1
Nadk2	0.00837143	-0.154339	0.032	0.081	1
AC160336.1	0.00838273	-0.121254	0.057	0.122	1
Srrd	0.00838432	0.223822	0.122	0.047	1
Apip	0.00841666	-0.202093	0.122	0.203	1
Zfp944	0.00843888	-0.0447617	0.023	0.068	1
Mtmr1	0.00844097	-0.100322	0.048	0.108	1
Ctdsp2	0.00845613	-0.243506	0.301	0.412	1
Gm5431	0.00848276	0.219845	0.132	0.054	1
Ccnd2	0.00848435	0.315478	0.284	0.189	1
Ifi208	0.00851365	0.240074	0.111	0.041	1
Hadh	0.0085864	-0.143017	0.097	0.176	1
Zfp101	0.00865202	-0.158595	0.045	0.101	1
Mycbp2	0.00870065	0.233179	0.657	0.561	1
Rpl22l1	0.00876061	-0.287557	0.581	0.689	1
Atp6v0a2	0.00877164	0.199292	0.132	0.054	1
Rpgrip1	0.00877573	-0.252265	0.116	0.196	1
Trim14	0.00881088	0.243246	0.138	0.061	1
Pdia4	0.00882657	0.298192	0.313	0.209	1
Spon1	0.00888782	0.186988	0.045	0	1
Clec4d	0.00890207	0.293465	0.12	0.047	1
Chd7	0.0089233	0.26988	0.301	0.189	1
Rab2a	0.00902819	-0.235425	0.445	0.568	1
Nbas	0.0091219	0.151229	0.07	0.014	1
Ints5.1	0.00913232	-0.137734	0.029	0.074	1
Dmxl2	0.00916987	0.153934	0.114	0.041	1
Xylt1	0.00918391	0.204649	0.123	0.047	1
Dmac2	0.00919519	0.178016	0.123	0.047	1
Cuta	0.00922137	-0.266762	0.354	0.466	1
Ndufa5	0.0092323	0.305813	0.444	0.351	1
Nid2	0.00923645	-0.212724	0.041	0.095	1
Lamp1	0.009279	-0.151805	0.875	0.905	1
Kif13a	0.0093613	-0.101189	0.057	0.122	1
1600014C10Rik	0.00938876	0.220175	0.102	0.034	1
Cyb5a	0.00941198	-0.264179	0.42	0.527	1
Npc2	0.00943645	0.198293	0.945	0.932	1
Plxnd1	0.00944927	-0.145075	0.131	0.216	1
AU020206	0.00952837	0.320566	0.249	0.155	1
Nrros	0.00955867	-0.281284	0.547	0.628	1
Arap1	0.00961111	0.240498	0.462	0.338	1
Tlr2	0.00969327	0.359612	0.39	0.284	1
Zdhhc20	0.00969417	-0.315163	0.313	0.405	1
Dhx33	0.00972145	-0.142685	0.041	0.095	1
4930579G24Rik	0.00973691	-0.0860439	0.007	0.034	1
Olfml3	0.0097429	0.335039	0.204	0.115	1
Atp5l	0.00983362	0.261194	0.812	0.716	1
Otud5	0.00983818	0.248399	0.245	0.149	1
Krit1	0.00985455	0.158794	0.388	0.264	1
Pgam1	0.00989943	0.430599	0.401	0.311	1
Ccrl2	0.00990071	0.252684	0.179	0.095	1
Rad9b	0.00993619	-0.0944337	0.007	0.034	1
Uqcc2	0.00996434	0.29557	0.483	0.399	1
Sdcbp	0.00996943	0.245869	0.816	0.818	1
Dnajb12	0.00999345	-0.258864	0.1	0.176	1
Fchsd2	0.0100865	-0.194547	0.211	0.318	1
Polm	0.0101196	-0.148661	0.025	0.068	1
Asap1	0.0101517	-0.305502	0.309	0.419	1
Trmo	0.0101824	-0.115314	0.029	0.074	1
Cpd	0.0101837	0.337894	0.302	0.203	1
Wtap	0.0102164	-0.216131	0.231	0.338	1
Igf1	0.0102579	-0.346846	0.485	0.595	1
9230111E07Rik	0.0102764	-0.0537132	0.007	0.034	1
Gm10605	0.0102764	-0.0756811	0.007	0.034	1
Cela1	0.010292	0.0966612	0.057	0.007	1
Smim10l1	0.0103032	-0.211205	0.225	0.324	1
Ndufc2	0.0103796	0.320202	0.592	0.507	1
Zfp992	0.0104002	-0.229996	0.136	0.216	1
Mill2	0.0104249	-0.128088	0.038	0.088	1
Parp10	0.0104509	0.209219	0.131	0.054	1
Gm16933	0.0104855	-0.0486889	0.007	0.034	1
Sipa1l1	0.0105006	0.29418	0.238	0.142	1
Plk2	0.0105417	-0.236525	0.118	0.203	1
Slc46a1	0.0105492	-0.120246	0.025	0.068	1
Rab11b	0.0105552	-0.240717	0.351	0.466	1
Ikbip	0.0105585	-0.156285	0.055	0.115	1
Mxra7	0.0105897	-0.102128	0.05	0.108	1
Arsa	0.0105995	-0.136921	0.098	0.176	1
Mfsd12	0.0106111	0.273334	0.152	0.074	1
Ipp	0.0106269	-0.0479807	0.007	0.034	1
Colca2	0.0106269	-0.0617077	0.007	0.034	1
Dnajc19	0.0106598	-0.204434	0.322	0.439	1
Ypel3	0.0106803	-0.173512	0.644	0.723	1
Cox17	0.0106961	0.344386	0.517	0.453	1
Lgr4	0.0106983	-0.0555333	0.007	0.034	1
Eef1d	0.010741	-0.202658	0.664	0.736	1
Wwox	0.0107846	-0.158701	0.059	0.122	1
Ndufa10	0.0107883	0.267478	0.283	0.182	1
Cyp4f18	0.010822	0.357151	0.345	0.236	1
Alkbh5	0.010849	-0.162131	0.222	0.331	1
2700049A03Rik	0.0108793	-0.162873	0.047	0.101	1
Gm38399	0.010892	-0.136231	0.038	0.088	1
Tom1	0.0109086	-0.121208	0.111	0.196	1
Brd9	0.0109116	-0.266748	0.254	0.358	1
Gpr141	0.0109252	0.243738	0.12	0.047	1
Tmem9	0.0109362	-0.140764	0.052	0.108	1
Chst7	0.0109984	-0.173815	0.043	0.095	1
Zfp111	0.0110049	-0.164973	0.021	0.061	1
F11r	0.0110341	0.36684	0.206	0.122	1
C1qtnf1	0.0110404	-0.12882	0.025	0.068	1
Ndufa4	0.0110496	-0.213188	0.642	0.77	1
Lix1l	0.0111724	-0.150845	0.055	0.115	1
Gna11	0.0111863	-0.138066	0.064	0.128	1
Rack1	0.0112202	-0.155886	0.948	0.953	1
Cdc34	0.0112585	0.253937	0.216	0.128	1
Mtus1	0.0112952	-0.141213	0.132	0.223	1
Pwwp2a	0.0113328	-0.196001	0.154	0.243	1
Rpl5	0.0113742	-0.190067	0.916	0.946	1
Hsph1	0.0113969	0.195279	0.079	0.02	1
Klf9	0.0114646	-0.337553	0.243	0.338	1
Msrb1	0.0114848	0.396866	0.36	0.27	1
Renbp	0.0115049	-0.247914	0.204	0.304	1
Adprm	0.0115169	-0.124291	0.038	0.088	1
Gsk3a	0.0115332	-0.226991	0.179	0.27	1
Rsu1	0.0115685	-0.24993	0.415	0.547	1
Pmpcb	0.0117129	-0.178255	0.097	0.169	1
Aph1c	0.0117206	-0.141629	0.113	0.196	1
Psmd3	0.0117322	0.251594	0.24	0.149	1
Sde2	0.0117681	-0.140134	0.097	0.169	1
Myom1	0.0117912	-0.103157	0.025	0.068	1
Snf8	0.0118206	0.27524	0.36	0.264	1
Mvk	0.0118548	0.104183	0.055	0.007	1
Lyz1	0.0120142	0.116426	0.088	0.162	1
Fubp1	0.0120192	0.267187	0.481	0.365	1
Gm38079	0.0120209	-0.11131	0.011	0.041	1
Cdk5rap3	0.0120367	0.234717	0.107	0.041	1
Cct2	0.0120389	-0.194678	0.386	0.514	1
Dyrk1a	0.0120457	-0.298617	0.154	0.236	1
Evi5	0.0120731	-0.160155	0.148	0.236	1
Pgap2	0.0120761	0.282093	0.267	0.176	1
Rgs18	0.012136	-0.214935	0.107	0.182	1
Apobec3	0.0121492	0.338914	0.522	0.432	1
Ice1	0.01217	-0.232843	0.141	0.223	1
H13	0.012186	0.335067	0.315	0.23	1
Cnot6l	0.0121862	-0.210564	0.32	0.439	1
Fgfr1op2	0.0122181	0.23537	0.499	0.399	1
Rab24	0.0122513	0.20831	0.329	0.216	1
Kantr	0.0122634	-0.137817	0.034	0.081	1
1700017B05Rik	0.0122869	0.215707	0.354	0.243	1
Btg1	0.0123021	0.310083	0.753	0.682	1
Osm	0.0123221	0.265865	0.114	0.047	1
Fosl2	0.0123258	0.305691	0.403	0.304	1
Malat1	0.01233	0.185491	0.998	0.993	1
Eif3l	0.0124516	0.231643	0.25	0.155	1
Slfn8	0.0125087	0.354843	0.338	0.243	1
Ccdc61	0.0125088	-0.110801	0.034	0.081	1
Rpl26	0.0125684	0.183655	0.986	0.993	1
Zfp119b	0.0125835	-0.0711371	0.011	0.041	1
Pak4	0.0125991	-0.132411	0.034	0.081	1
Spg21	0.0126121	-0.211674	0.277	0.385	1
Atp8b4	0.0126602	0.274688	0.209	0.122	1
A130077B15Rik	0.0127277	-0.0735487	0.011	0.041	1
Pdk2	0.012748	-0.105157	0.018	0.054	1
Hist1h1b	0.012748	-0.164835	0.018	0.054	1
Npepps	0.0127769	-0.245642	0.242	0.345	1
Sirt7	0.0127818	0.27976	0.279	0.182	1
Gm4285	0.0128003	-0.0758621	0.011	0.041	1
Gcat	0.0128076	-0.0881232	0.018	0.054	1
Nradd	0.012822	-0.0866581	0.021	0.061	1
Mcm3	0.012827	0.216503	0.134	0.061	1
Lima1	0.0128367	-0.236414	0.177	0.27	1
Rab21	0.0128432	0.365387	0.403	0.324	1
Gtf2a1	0.0128803	0.183585	0.225	0.128	1
Tifa	0.0129472	-0.249569	0.27	0.365	1
Eif3m	0.0129517	-0.265764	0.374	0.459	1
Ptk2b	0.0129845	0.339436	0.32	0.23	1
Itm2b	0.0129916	-0.144185	0.989	0.986	1
Dctpp1	0.0130067	0.228618	0.186	0.101	1
Spats2	0.013036	-0.101785	0.034	0.081	1
Ranbp2	0.0130591	0.259051	0.37	0.27	1
Jtb	0.013068	-0.228785	0.265	0.365	1
Fcgr3	0.0130724	-0.128861	0.882	0.899	1
Hspb6	0.0130947	-0.0788532	0.011	0.041	1
Abcb8	0.0131176	-0.0950794	0.014	0.047	1
Layn	0.0131176	-0.118799	0.014	0.047	1
Eif5	0.0131616	0.256541	0.564	0.459	1
Rpl4	0.0131635	-0.195757	0.859	0.926	1
Lck	0.0131692	-0.0483025	0.011	0.041	1
Golgb1	0.0131837	0.41508	0.327	0.243	1
Dip2b	0.0131919	-0.23437	0.227	0.324	1
Arid1b	0.0132345	-0.18759	0.184	0.27	1
Dusp28	0.0132441	-0.0723874	0.011	0.041	1
U2surp	0.0132585	0.319298	0.404	0.304	1
Zkscan17	0.013295	-0.12555	0.034	0.081	1
Mcl1	0.0133042	-0.197238	0.887	0.946	1
Zdhhc5	0.0133444	0.164629	0.174	0.088	1
Pole2	0.0133869	-0.094426	0.014	0.047	1
Arnt	0.0134448	-0.243877	0.191	0.277	1
Osbpl8	0.0134827	0.322181	0.275	0.182	1
Ifit3b	0.0135125	0.179969	0.098	0.034	1
1600012H06Rik	0.0135702	-0.171691	0.102	0.176	1
Naaa	0.0135724	0.297839	0.358	0.257	1
Bend4	0.0135828	-0.150095	0.034	0.081	1
Slc10a6	0.0136057	-0.0857258	0.018	0.054	1
Zfp839	0.0136102	0.160532	0.077	0.02	1
Hs3st3a1	0.0136313	-0.118486	0.034	0.081	1
A930033H14Rik	0.0136689	-0.0844697	0.018	0.054	1
Man2a2	0.013697	0.284565	0.172	0.095	1
Mapkbp1	0.0137304	-0.0613931	0.014	0.047	1
Ercc3	0.0137398	0.188242	0.097	0.034	1
Coa7	0.0137532	0.108393	0.054	0.007	1
Zfp395	0.0137577	-0.145558	0.17	0.264	1
2610035D17Rik	0.0138	-0.0572476	0.014	0.047	1
Milr1	0.0138162	0.296558	0.354	0.257	1
Aph1b	0.0138178	-0.114811	0.075	0.142	1
Dbndd2	0.0138289	-0.109452	0.043	0.095	1
Wdr41	0.0138616	-0.158995	0.122	0.203	1
Kmt2d	0.0139941	-0.240005	0.202	0.291	1
Zfp821	0.013999	0.18181	0.086	0.027	1
Thumpd3	0.0140021	0.180536	0.168	0.088	1
Tor3a	0.0140049	0.347302	0.25	0.169	1
BC052040	0.0140107	-0.0782763	0.014	0.047	1
B4galnt1	0.0140609	0.25845	0.252	0.155	1
Il1b	0.0140714	-0.380036	0.462	0.297	1
Gm11361	0.0140957	-0.0582835	0.021	0.061	1
Nup188	0.0140991	-0.139963	0.043	0.095	1
Gm10441	0.0142243	-0.0549544	0.014	0.047	1
Des	0.0143256	0.169	0.039	0	1
Rbp1	0.0143256	0.13279	0.039	0	1
Hspb11	0.0144277	-0.162243	0.113	0.189	1
Ubxn1	0.0144306	-0.183166	0.53	0.635	1
Tecr	0.0144358	-0.298835	0.343	0.432	1
Arl6ip5	0.0144546	0.275151	0.41	0.324	1
Ripk3	0.0145132	0.165146	0.064	0.014	1
Sec61b	0.0145417	0.260977	0.708	0.676	1
Otud6b	0.0146112	-0.220126	0.089	0.155	1
BC003331	0.0146311	-0.180741	0.172	0.264	1
Tmed5	0.014635	0.220605	0.512	0.412	1
Zcchc2	0.0147018	0.23429	0.148	0.074	1
Rhog	0.0147122	0.21722	0.669	0.547	1
Cdkn1a	0.0147123	0.265071	0.619	0.507	1
Maoa	0.0147476	-0.146499	0.057	0.115	1
Rps9	0.0148498	0.20984	0.991	1	1
Zbtb37	0.0148541	-0.233941	0.093	0.162	1
Asah1	0.0148555	-0.228871	0.671	0.757	1
Rps15	0.0148588	0.193018	0.986	0.966	1
Mgat4a	0.0148717	0.270527	0.288	0.196	1
Atg4c	0.0148808	-0.158498	0.063	0.122	1
Esyt1	0.0148814	0.239393	0.27	0.176	1
Mon1a	0.014911	0.16566	0.052	0.007	1
S100a6	0.0149209	0.332433	0.673	0.534	1
Plekhm3	0.0149701	-0.199923	0.258	0.365	1
Kiz	0.0150475	-0.150548	0.039	0.088	1
Asb6	0.015065	-0.159834	0.052	0.108	1
Rcn3	0.0151226	-0.132622	0.077	0.142	1
Rplp2	0.015216	0.157533	0.987	0.98	1
D10Wsu102e	0.0153221	-0.274833	0.123	0.203	1
Tmx4	0.0154581	0.349881	0.211	0.135	1
Slc16a6	0.0156392	0.258738	0.256	0.162	1
Mrps16	0.0156706	0.17247	0.292	0.189	1
Smpdl3a	0.0156953	-0.21239	0.267	0.365	1
AC139671.1	0.0158147	0.151923	0.075	0.02	1
Brwd3	0.0158443	0.159585	0.095	0.034	1
Slc30a4	0.0158993	-0.122034	0.027	0.068	1
Stag2	0.0159123	-0.28492	0.345	0.439	1
Ccdc106	0.0159192	-0.115956	0.057	0.115	1
Ikbke	0.0159564	0.170647	0.052	0.007	1
Trib1	0.0159606	0.305227	0.358	0.264	1
Rasal2	0.0159872	-0.0919959	0.03	0.074	1
Uqcrfs1	0.016	-0.285053	0.283	0.372	1
Desi2	0.0160022	-0.156257	0.154	0.243	1
Irf2bpl	0.0160304	0.179261	0.202	0.115	1
Parvg	0.0160664	0.190709	0.113	0.047	1
Igsf6	0.0160973	-0.235447	0.338	0.446	1
Slco3a1	0.0161378	0.173774	0.086	0.027	1
Ap2m1	0.0161875	-0.272129	0.474	0.581	1
Brf2	0.0162103	-0.14158	0.027	0.068	1
Rab9	0.0162863	-0.250178	0.123	0.196	1
Ing3	0.0163208	-0.109866	0.106	0.182	1
Ccr5	0.0163334	0.302986	0.655	0.574	1
Zdhhc14	0.0163752	-0.202362	0.114	0.189	1
Pqlc3	0.0164035	0.21671	0.14	0.068	1
Txndc17	0.0164319	-0.167065	0.538	0.642	1
Mien1	0.0164821	0.253914	0.343	0.25	1
Man2a1	0.0165018	0.270388	0.313	0.216	1
Gsdme	0.0165274	-0.111115	0.036	0.081	1
Alg6	0.0165546	-0.151362	0.054	0.108	1
Tdrd3	0.0167128	-0.19991	0.05	0.101	1
Lysmd3	0.0167223	-0.16807	0.1	0.169	1
Vac14	0.0167226	0.255211	0.138	0.068	1
Ddi2	0.0167759	0.329952	0.39	0.304	1
Bivm	0.0168051	0.0900626	0.038	0	1
Col3a1	0.0168051	0.177289	0.038	0	1
P3h3	0.0168051	0.130235	0.038	0	1
Hbb-bs	0.0168051	0.107971	0.038	0	1
Slc20a2	0.0168051	0.0983622	0.038	0	1
Iglc3	0.0168276	-0.0974346	0.03	0.074	1
Gm21988	0.0169457	-0.065077	0.039	0.088	1
Sema6d	0.0170353	-0.119017	0.075	0.142	1
Cltc	0.0170475	-0.301616	0.791	0.811	1
Nr2c1	0.017113	-0.0983358	0.039	0.088	1
Ank2	0.0171756	-0.0838891	0.027	0.068	1
Ampd3	0.0172022	-0.202401	0.082	0.149	1
Rnf141	0.0172457	-0.180861	0.252	0.365	1
Wfdc17	0.017291	-0.310155	0.866	0.905	1
Slc11a1	0.0173767	-0.179093	0.503	0.601	1
Ndrg1	0.0174274	0.131671	0.05	0.007	1
Specc1	0.01745	0.280557	0.195	0.115	1
Pik3r5	0.0175289	0.237387	0.172	0.095	1
Zc4h2	0.0177198	-0.0752048	0.005	0.027	1
Angel1	0.0177198	-0.0791959	0.005	0.027	1
Fry	0.0177238	-0.208192	0.079	0.142	1
Parp9	0.0177376	0.228148	0.29	0.196	1
Vamp2	0.0177849	-0.235185	0.177	0.257	1
Phf1	0.0177895	-0.149736	0.082	0.149	1
4732471J01Rik	0.0178468	-0.0679246	0.005	0.027	1
Ube2g1	0.0178996	-0.149423	0.116	0.189	1
Uros	0.0179317	0.107288	0.05	0.007	1
3300005D01Rik	0.0179745	-0.0808569	0.005	0.027	1
Mettl1	0.0180827	0.1077	0.084	0.027	1
Meig1	0.0181031	-0.105116	0.005	0.027	1
Acad10	0.0181031	-0.040627	0.005	0.027	1
Clec1b	0.0181031	-0.059732	0.005	0.027	1
Acot7	0.0181886	0.134593	0.05	0.007	1
Zscan26	0.018212	-0.203926	0.177	0.264	1
Stk26	0.0182324	-0.0647926	0.005	0.027	1
B3gnt9	0.0182324	-0.0699671	0.005	0.027	1
Nus1	0.0182521	0.21165	0.195	0.115	1
Pura	0.0183157	-0.249225	0.46	0.547	1
1110008F13Rik	0.0183607	0.29532	0.442	0.365	1
Gm10273	0.0183626	-0.0303673	0.005	0.027	1
C330027C09Rik	0.0183626	-0.0620979	0.005	0.027	1
Eps8	0.018374	-0.284786	0.309	0.399	1
Syt3	0.0184936	-0.0712614	0.005	0.027	1
Tusc3	0.0185263	-0.154898	0.082	0.149	1
Aup1	0.0185833	0.247135	0.467	0.385	1
Rbpms	0.0186445	-0.203342	0.07	0.128	1
Dync1li2	0.0186925	-0.235221	0.184	0.27	1
Setd7	0.0187115	-0.222253	0.093	0.155	1
BC049352	0.0187237	-0.176965	0.081	0.142	1
Iws1	0.0187434	-0.209457	0.159	0.236	1
Ifrd1	0.0187518	0.285685	0.188	0.108	1
Mat2a	0.0187891	-0.221136	0.428	0.547	1
Slc16a7	0.0188235	-0.205336	0.15	0.23	1
Zfp62	0.0188481	-0.182724	0.177	0.264	1
Gpr160	0.0188811	-0.240653	0.141	0.216	1
Ube2d2a	0.018999	-0.170927	0.442	0.568	1
Rab14	0.019046	-0.187623	0.739	0.818	1
Helz2	0.0190803	0.197202	0.082	0.027	1
Med30	0.0190845	-0.192383	0.154	0.236	1
Fbxl8	0.0190955	-0.0947776	0.023	0.061	1
Cux1	0.0191325	0.296068	0.504	0.432	1
Nsfl1c	0.0192034	-0.202702	0.17	0.25	1
Gm35154	0.0193519	-0.125678	0.064	0.122	1
Sf3a2	0.0193758	-0.128028	0.14	0.223	1
Tle6	0.0194058	-0.183776	0.023	0.061	1
Gm15987	0.0194267	0.203773	0.072	0.02	1
Rida	0.0194529	-0.0797907	0.036	0.081	1
Dennd2c	0.0194613	-0.145442	0.041	0.088	1
Gbp2	0.0194722	0.27248	0.118	0.054	1
Sdf4	0.0196157	0.21774	0.578	0.48	1
1700020I14Rik	0.0196174	-0.234557	0.385	0.486	1
Slc20a1	0.0196393	0.0966163	0.113	0.047	1
Ogfrl1	0.0196566	0.283486	0.352	0.264	1
Tm6sf1	0.0196576	0.257492	0.83	0.845	1
Gm26522	0.0196896	-0.464057	0.284	0.372	1
Fkbp2	0.0197152	0.321138	0.51	0.446	1
Nt5e	0.0197207	0.121504	0.036	0	1
Mturn	0.0197999	-0.0945753	0.023	0.061	1
Gm16867	0.0197999	-0.10022	0.023	0.061	1
Idi1	0.0198856	-0.154197	0.05	0.101	1
Mrps24	0.0199298	0.249199	0.431	0.338	1
Mapre3	0.0199595	-0.0927074	0.023	0.061	1
Usp49	0.0200263	-0.142768	0.02	0.054	1
Ctdsp1	0.0200371	-0.249243	0.213	0.304	1
Zbtb45	0.0200442	-0.117877	0.054	0.108	1
Celf4	0.0200491	-0.122407	0.036	0.081	1
Zhx3	0.0201202	-0.0949919	0.023	0.061	1
Cklf	0.0201325	-0.247251	0.274	0.365	1
Rasa4	0.0201554	0.326709	0.311	0.23	1
Sirt2	0.0201874	-0.20988	0.322	0.426	1
Map3k8	0.0201883	-0.178505	0.19	0.284	1
A630072M18Rik	0.02028	0.139087	0.061	0.014	1
Setx	0.0203715	-0.239429	0.163	0.243	1
Aoah	0.0203738	0.215629	0.293	0.196	1
Pdpn	0.020443	0.233134	0.048	0.007	1
Dmac1	0.0204464	-0.257018	0.281	0.372	1
Rab22a	0.0204597	-0.236511	0.197	0.277	1
Amz1	0.0204918	0.15002	0.093	0.034	1
Ppp4r3b	0.0205765	-0.268632	0.268	0.365	1
Nupr1	0.0206767	0.309067	0.302	0.209	1
Hint3	0.02068	0.201931	0.129	0.061	1
Adk	0.0207176	-0.157739	0.07	0.128	1
Samd4b	0.0207271	-0.157917	0.132	0.209	1
Nagk	0.0209355	-0.206843	0.19	0.284	1
Treml2	0.020958	0.141178	0.048	0.007	1
Prelid1	0.0211487	0.250269	0.535	0.453	1
Atp5h	0.0211617	0.239582	0.823	0.784	1
Polr3f	0.0211999	-0.141858	0.055	0.108	1
BC017643	0.021249	-0.196686	0.252	0.351	1
Nif3l1	0.0212574	0.11307	0.048	0.007	1
Gdf3	0.0214085	0.222868	0.048	0.007	1
Fam160b2	0.0214389	0.132007	0.082	0.027	1
Nlrp1b	0.0214389	0.0633539	0.082	0.027	1
Nde1	0.0215383	-0.292664	0.132	0.203	1
Tmx1	0.0215498	-0.256109	0.254	0.338	1
Dnajc2	0.0215833	0.251032	0.27	0.189	1
Tceal1	0.0216069	-0.118708	0.016	0.047	1
Rab20	0.0216142	0.219536	0.143	0.074	1
Pdcd6ip	0.0216174	0.286062	0.46	0.365	1
Mars	0.0216556	0.136184	0.07	0.02	1
Stat5a	0.021683	-0.11355	0.075	0.135	1
Dgcr14	0.0217583	0.126398	0.059	0.014	1
Mdm1	0.021796	-0.16439	0.029	0.068	1
Ppp6c	0.0218126	-0.185157	0.17	0.25	1
Mvp	0.021857	0.145808	0.39	0.284	1
Atp6v1d	0.0218948	0.28117	0.301	0.216	1
Ncf1	0.0219104	0.322492	0.576	0.507	1
Tcirg1	0.0219909	0.267573	0.46	0.351	1
Cep57l1	0.0220108	-0.0888136	0.016	0.047	1
Zfp467	0.0220427	-0.147688	0.136	0.216	1
Ppia	0.022043	-0.176912	0.966	0.986	1
Clcn4	0.022116	-0.295289	0.213	0.297	1
Dcn	0.0221335	0.22364	0.072	0.02	1
Tmem165	0.0221834	-0.23852	0.238	0.324	1
Slc25a14	0.0221931	-0.100252	0.009	0.034	1
Pja2	0.0222175	-0.174061	0.148	0.23	1
Arfgap3	0.022261	-0.0999136	0.05	0.101	1
Usp11	0.0223225	-0.115543	0.009	0.034	1
Arsk	0.0223365	-0.171817	0.089	0.155	1
Trpm4	0.0224242	-0.110739	0.041	0.088	1
Plaur	0.0224263	0.27252	0.177	0.101	1
Mgmt	0.022448	-0.0585512	0.036	0.081	1
Pcyt1b	0.0224527	-0.0818774	0.009	0.034	1
Sord	0.022462	-0.124947	0.095	0.162	1
Timm23	0.0224758	-0.0722543	0.02	0.054	1
Supt16	0.0224915	-0.283972	0.327	0.405	1
Ddx41	0.0226328	0.176986	0.222	0.135	1
Mak16	0.0226506	0.24685	0.165	0.095	1
Rabac1	0.0226576	-0.1733	0.657	0.743	1
Exog	0.0226929	-0.0900117	0.013	0.041	1
Ddx50	0.0227074	0.224185	0.308	0.216	1
Sppl3	0.0227267	-0.204082	0.211	0.297	1
Nsa2	0.0228557	-0.15394	0.728	0.831	1
Zfp950	0.0228573	-0.191731	0.184	0.27	1
Cmpk2	0.0228627	0.178409	0.082	0.027	1
Gm33023	0.0229798	-0.0724459	0.009	0.034	1
Sgsm3	0.0229798	-0.0853802	0.009	0.034	1
Fnip2	0.022982	0.196705	0.1	0.041	1
Tgtp2	0.0230169	0.158857	0.07	0.02	1
Acp5	0.0230443	0.262819	0.145	0.074	1
Dnase1l3	0.0230496	-0.156651	0.016	0.047	1
Ccnl2	0.0230761	0.28802	0.392	0.304	1
Tmem203	0.0230956	-0.109928	0.064	0.122	1
Rfwd3	0.0231179	-0.221207	0.072	0.128	1
Map3k6	0.0231518	0.095718	0.034	0	1
Zc3h12c	0.0231518	0.116351	0.034	0	1
Ube2c	0.0231558	-0.28548	0.016	0.047	1
Coq9	0.0231728	-0.119327	0.061	0.115	1
Adck5	0.0232054	-0.117184	0.041	0.088	1
Sec13	0.023242	0.151023	0.206	0.122	1
Atp2b2	0.0232474	-0.054194	0.009	0.034	1
Gm26660	0.0232474	-0.0893903	0.009	0.034	1
Gprc5b	0.0233822	-0.058072	0.009	0.034	1
Stau1	0.0234314	-0.237035	0.148	0.223	1
Npm3	0.0234783	0.183942	0.202	0.122	1
Tlcd1	0.0235177	-0.0705156	0.009	0.034	1
Coq4	0.0235848	-0.0656871	0.016	0.047	1
Cd300lg	0.0235848	-0.0787249	0.016	0.047	1
Pln	0.0236353	-0.207008	0.013	0.041	1
Aurkb	0.0236353	-0.158218	0.013	0.041	1
Gbp9	0.0237089	0.172572	0.098	0.041	1
Eif3j1	0.0237356	0.216626	0.431	0.351	1
Bri3	0.0237376	-0.206415	0.73	0.797	1
Dnmt3b	0.0238018	-0.0795347	0.016	0.047	1
Cln3	0.0238037	-0.197418	0.222	0.311	1
Dhrs3	0.0238232	-0.300226	0.678	0.703	1
Pnpt1	0.0238906	0.177315	0.116	0.054	1
Hspa8	0.0239304	0.19737	0.959	0.939	1
Maz	0.0239353	-0.207767	0.261	0.351	1
Aldh9a1	0.0239532	-0.255422	0.179	0.25	1
Nr2c2ap	0.0239891	0.153185	0.129	0.061	1
Zfp874a	0.0240468	-0.0771221	0.032	0.074	1
Zfp652	0.0240526	-0.18585	0.231	0.331	1
C3ar1	0.0241467	0.355424	0.714	0.696	1
B230307C23Rik	0.0241723	0.179272	0.098	0.041	1
Rps28	0.0241777	-0.0871799	0.984	1	1
Nudcd3	0.0242993	0.233911	0.394	0.297	1
Gdpd5	0.0243251	0.130898	0.047	0.007	1
Srebf2	0.0243347	-0.184126	0.163	0.243	1
Trim16	0.024345	-0.0356594	0.009	0.034	1
Kctd11	0.0243785	-0.0804563	0.032	0.074	1
Mgat5	0.0244123	0.203111	0.184	0.108	1
S100a4	0.0244371	-0.384935	0.435	0.52	1
3110001I22Rik	0.0244635	-0.0530193	0.016	0.047	1
Gm29291	0.0245753	-0.0715718	0.016	0.047	1
Pld2	0.0245976	-0.133667	0.138	0.216	1
Zswim9	0.0246115	-0.0515961	0.013	0.041	1
Arhgap27	0.0246345	0.205976	0.097	0.041	1
Tcn2	0.0246449	-0.218953	0.413	0.493	1
Dnajb1	0.0246905	-0.238376	0.152	0.223	1
Rexo2	0.0246933	0.252964	0.327	0.243	1
Gm12216	0.0247476	-0.139468	0.029	0.068	1
Ppp3r1	0.0248456	-0.160955	0.204	0.297	1
Pmpca	0.0249227	0.169785	0.116	0.054	1
Napsa	0.0249512	0.202474	0.19	0.108	1
Tmem37	0.0249942	-0.27585	0.424	0.534	1
Cxcl2	0.0250194	0.202609	0.335	0.243	1
Tmem51	0.0250359	0.264574	0.2	0.128	1
Ctla2b	0.0251634	-0.155465	0.081	0.142	1
Pcnt	0.0251681	-0.224483	0.12	0.189	1
Arhgap25	0.0252963	0.11509	0.224	0.135	1
Tk2	0.0253077	0.174583	0.152	0.081	1
Glipr1	0.0253498	0.127451	0.354	0.257	1
Mavs	0.0253534	-0.067812	0.064	0.122	1
Mrpl30	0.0254395	0.326431	0.406	0.331	1
Sar1a	0.025457	-0.177544	0.227	0.318	1
Rap2a	0.0255787	0.363828	0.229	0.155	1
Gm37305	0.0256225	-0.0518565	0.013	0.041	1
Lrmp	0.0256426	-0.173399	0.261	0.351	1
Lilr4b	0.0257118	-0.20414	0.624	0.723	1
Apc	0.0257897	-0.228166	0.236	0.338	1
Xrcc1	0.0258678	-0.0972307	0.061	0.115	1
Slc33a1	0.0258742	0.136264	0.068	0.02	1
Phka2	0.0258745	-0.181952	0.15	0.23	1
Ripor2	0.0260063	-0.183766	0.077	0.135	1
Itpa	0.0260373	0.156705	0.088	0.034	1
Apba1	0.0260597	-0.10681	0.047	0.095	1
Cdt1	0.0260985	0.137979	0.068	0.02	1
Atp5j2	0.0261161	0.223862	0.801	0.757	1
Speg	0.0261413	-0.030025	0.013	0.041	1
Rbbp7	0.0261747	-0.258558	0.188	0.264	1
Pwp2	0.0261937	0.0681091	0.047	0.007	1
Slc46a3	0.0262117	-0.117662	0.047	0.095	1
Smim11	0.0262939	-0.154334	0.247	0.345	1
Arl4c	0.0263281	0.183982	0.537	0.432	1
Notch1	0.0263317	-0.132138	0.182	0.27	1
Gtpbp2	0.0263348	0.264412	0.349	0.264	1
Alox5ap	0.0264131	-0.17634	0.884	0.905	1
Dsel	0.0264905	-0.0692097	0.029	0.068	1
Gm26669	0.0265373	-0.296128	0.258	0.351	1
Eif4ebp2	0.0265687	-0.321053	0.333	0.419	1
Eif3b	0.0265764	0.192343	0.295	0.209	1
Ptgr2	0.0266433	-0.164984	0.107	0.176	1
Rab6b	0.026682	-0.120349	0.086	0.149	1
Arl1	0.0266968	-0.185729	0.243	0.324	1
Kctd2	0.0267242	-0.174477	0.12	0.189	1
Abhd11	0.0268004	0.140363	0.098	0.041	1
Bin1	0.026825	-0.134093	0.399	0.514	1
Mut	0.0268459	-0.119648	0.066	0.122	1
Evl	0.0268599	0.288768	0.369	0.284	1
I830077J02Rik	0.0268638	0.093835	0.107	0.047	1
Tacc1	0.0268809	-0.161955	0.657	0.723	1
Rapsn	0.0269083	0.166181	0.057	0.014	1
Slc7a1	0.0269083	0.113323	0.057	0.014	1
Plscr1	0.0269355	0.162969	0.068	0.02	1
Gcn1l1	0.0270682	0.254984	0.188	0.115	1
Dynlt3	0.0270943	-0.275692	0.233	0.311	1
Nsf	0.0271802	0.143091	0.318	0.216	1
Coq3	0.0271933	0.0932247	0.032	0	1
Lyrm1	0.0271933	0.0772032	0.032	0	1
Ppp1r3e	0.0271933	0.101369	0.032	0	1
Nle1	0.0271933	0.0922026	0.032	0	1
Igf2r	0.0271933	0.121787	0.032	0	1
Hax1	0.0273048	0.182724	0.166	0.095	1
Lmna	0.0273489	-0.210203	0.403	0.5	1
Maml2	0.0273777	-0.239832	0.095	0.155	1
Sh3bp5	0.0274956	-0.175716	0.195	0.277	1
Nudt13	0.0275669	0.265	0.132	0.068	1
Cbr1	0.0275924	-0.156735	0.093	0.155	1
S1pr5	0.0276838	-0.16514	0.025	0.061	1
Pdia6	0.0277314	0.416559	0.547	0.534	1
Btd	0.0278098	-0.177013	0.034	0.074	1
Suz12	0.0278487	0.203281	0.224	0.149	1
Plin2	0.027868	0.340913	0.578	0.52	1
Utp11	0.0279216	-0.157395	0.265	0.358	1
B430306N03Rik	0.0280342	0.130649	0.068	0.02	1
Wdr70	0.0280521	0.215481	0.156	0.088	1
Zfyve1	0.0280925	-0.147501	0.052	0.101	1
Scp2	0.0281153	-0.188848	0.565	0.615	1
Mdh1	0.0281299	-0.212929	0.379	0.473	1
Synj1	0.0281351	0.226873	0.506	0.426	1
Ifi44	0.0281387	0.210217	0.045	0.007	1
Zfp706	0.0281779	-0.263651	0.479	0.541	1
Rpl7l1	0.0282402	-0.146391	0.234	0.331	1
Ier3ip1	0.0283175	0.268539	0.465	0.385	1
Col4a2	0.0283384	0.149508	0.045	0.007	1
Anxa11	0.0284026	-0.154719	0.141	0.216	1
Ddx24	0.0284315	0.215606	0.537	0.432	1
Fcgr2b	0.0284594	0.228531	0.855	0.838	1
Tbc1d12	0.02846	-0.104078	0.034	0.074	1
Arl6ip6	0.0285751	-0.125218	0.113	0.182	1
2410080I02Rik	0.0287027	-0.0687504	0.038	0.081	1
Mmp9	0.0288847	-0.306981	0.021	0.054	1
Rnf170	0.029015	-0.0883401	0.081	0.142	1
Ccs	0.0290196	-0.14625	0.107	0.176	1
Cars2	0.0290612	0.182125	0.141	0.074	1
Furin	0.0291003	0.269301	0.304	0.223	1
Tma7	0.0291062	0.207248	0.721	0.655	1
Fcrls	0.0291078	0.529448	0.619	0.595	1
St6galnac4	0.0291085	-0.159425	0.181	0.264	1
Tax1bp3	0.0291911	-0.245208	0.177	0.25	1
D10Jhu81e	0.0292115	-0.173626	0.084	0.142	1
Rap1b	0.0292352	-0.224022	0.767	0.791	1
Trp53	0.0293455	-0.267159	0.279	0.358	1
F10	0.0293548	0.21191	0.045	0.007	1
Pccb	0.0294051	-0.144018	0.043	0.088	1
Tmem2	0.0294376	0.14449	0.077	0.027	1
Dars	0.0295142	0.159172	0.216	0.135	1
Ier5l	0.0297118	-0.195617	0.077	0.135	1
Ywhag	0.0297871	0.230877	0.37	0.291	1
Sp140	0.0299003	0.256383	0.336	0.264	1
Tubb2a	0.0299122	-0.167649	0.406	0.5	1
Slc12a2	0.0299454	-0.161428	0.025	0.061	1
Trir	0.0299621	0.263235	0.537	0.466	1
Slc25a11	0.0299781	-0.271558	0.299	0.385	1
Pmepa1	0.0300583	0.430634	0.342	0.264	1
Gipc1	0.030078	-0.114025	0.109	0.176	1
Arfgef1	0.0300843	0.200105	0.284	0.196	1
Ing1	0.030214	-0.227237	0.184	0.264	1
Cd2ap	0.0303437	-0.284295	0.39	0.466	1
Wbp2	0.0304078	-0.206101	0.292	0.385	1
Kdelr1	0.0304715	-0.207551	0.333	0.412	1
Gm20696	0.0304721	-0.107494	0.072	0.128	1
Ergic3	0.0304806	-0.191235	0.385	0.5	1
Neurl3	0.0304964	0.364753	0.674	0.642	1
Aftph	0.0305036	0.295734	0.392	0.304	1
Tnfsfm13	0.0305068	-0.0724959	0.025	0.061	1
Gns	0.03052	0.234909	0.589	0.5	1
Snx9	0.0305471	-0.180495	0.252	0.338	1
Dusp6	0.030563	-0.265613	0.397	0.486	1
Ogfr	0.0305748	0.232801	0.311	0.223	1
Rtl5	0.0305817	0.170187	0.075	0.027	1
Npdc1	0.0306888	-0.0999667	0.004	0.02	1
Thrb	0.0306888	-0.0456361	0.004	0.02	1
Gm12027	0.0306888	-0.0743496	0.004	0.02	1
P2ry13	0.0307813	-0.0693096	0.089	0.155	1
Cct4	0.0308562	-0.17834	0.406	0.52	1
Gabbr1	0.0309221	-0.0821954	0.043	0.088	1
Ccdc92	0.0309305	-0.0638096	0.004	0.02	1
Ly6i	0.0309414	0.23373	0.055	0.014	1
Atp6v0e	0.0310805	0.275748	0.714	0.669	1
Tnnt3	0.0311738	-0.0523577	0.004	0.02	1
Gm47512	0.0311738	-0.0415915	0.004	0.02	1
Gm37401	0.0311738	-0.0360703	0.004	0.02	1
Cdc25c	0.0311738	-0.052464	0.004	0.02	1
Mcc	0.0311738	-0.0680097	0.004	0.02	1
Kctd10	0.0312039	-0.091315	0.072	0.128	1
Rhot2	0.0312315	0.123257	0.055	0.014	1
Mfsd7a	0.0313288	0.113399	0.055	0.014	1
Med28	0.0313513	-0.163853	0.372	0.473	1
Pkn3	0.0314187	-0.052366	0.004	0.02	1
Hspg2	0.0314187	-0.0358722	0.004	0.02	1
Zbtb40	0.0314237	-0.0610686	0.025	0.061	1
Frrs1	0.0314329	0.2676	0.17	0.101	1
Mctp1	0.0314407	-0.19051	0.143	0.216	1
Ctps2	0.0315272	-0.138377	0.098	0.162	1
Minos1	0.0315415	0.251314	0.517	0.439	1
Hspe1	0.0315842	0.314814	0.546	0.48	1
Ptpn21	0.0316495	-0.132368	0.021	0.054	1
Flnb	0.0316566	-0.0578232	0.025	0.061	1
Gm4724	0.0316653	-0.0546342	0.004	0.02	1
Hmgb3	0.0316653	-0.0400125	0.004	0.02	1
Ephb6	0.0316653	-0.0365163	0.004	0.02	1
Gm26912	0.0316653	-0.0374685	0.004	0.02	1
4632428C04Rik	0.0316653	-0.0499078	0.004	0.02	1
Mrps15	0.0317194	0.222089	0.338	0.257	1
Pip5k1c	0.0318231	-0.181335	0.243	0.331	1
Slc25a46	0.0318295	0.183842	0.113	0.054	1
Cul3	0.0318438	-0.205122	0.295	0.378	1
0610010K14Rik	0.0319124	-0.215375	0.22	0.297	1
Zfp414	0.0319131	0.139767	0.095	0.041	1
Tgm3	0.0319135	-0.0624446	0.004	0.02	1
Homer2	0.0319135	-0.0434483	0.004	0.02	1
Tgfb1i1	0.0319135	-0.0298778	0.004	0.02	1
Timp1	0.0319589	0.187812	0.03	0	1
Pigo	0.0319589	0.0822718	0.03	0	1
Col1a2	0.0319589	0.169428	0.03	0	1
Gpr162	0.0319589	0.115246	0.03	0	1
Gm2814	0.0319589	0.100946	0.03	0	1
Taldo1	0.0320204	0.205152	0.565	0.493	1
Mrpl10	0.0320318	-0.152232	0.082	0.142	1
Plppr4	0.0321634	-0.019694	0.004	0.02	1
Mpst	0.0321769	-0.117497	0.088	0.149	1
Nfil3	0.0322158	0.17823	0.095	0.041	1
Jpx	0.0324154	0.118899	0.055	0.014	1
Mcm2	0.0324154	0.0924584	0.055	0.014	1
Rps6ka4	0.0326155	0.203281	0.161	0.095	1
Cd82	0.0326172	-0.1924	0.145	0.216	1
Nucb2	0.0326599	-0.171326	0.179	0.257	1
Glb1	0.0327092	-0.173465	0.152	0.23	1
Pdpk1	0.0327433	-0.297881	0.156	0.23	1
Pan3	0.0327742	0.234251	0.39	0.304	1
Tmem238	0.0329045	0.117604	0.043	0.007	1
Hip1	0.0329768	0.134321	0.343	0.236	1
Rffl	0.0329849	-0.134141	0.039	0.081	1
Rps12-ps3	0.0330455	-0.13624	0.12	0.189	1
Mtg2	0.0331366	0.11824	0.086	0.034	1
2610507B11Rik	0.0331506	-0.297325	0.465	0.534	1
Mrps6	0.0332281	-0.136272	0.082	0.142	1
Ppp1r37	0.0334	-0.114335	0.093	0.155	1
Smarca2	0.0334459	-0.147277	0.165	0.243	1
Dlst	0.0334709	0.287478	0.265	0.189	1
Msh2	0.0334839	-0.0935385	0.057	0.108	1
Fkbp1b	0.0335077	-0.212538	0.097	0.155	1
Glce	0.0335672	-0.0574622	0.043	0.088	1
Clic4	0.0335862	0.174161	0.458	0.365	1
Zfp219	0.0335959	-0.130148	0.054	0.101	1
Med16	0.0335992	-0.140292	0.088	0.149	1
Kpna4	0.0336327	-0.162242	0.301	0.399	1
Bnip3l	0.033838	-0.199887	0.399	0.507	1
Ubr1	0.0338458	-0.127197	0.095	0.155	1
Ube2e3	0.033857	-0.195411	0.247	0.331	1
9330160F10Rik	0.0339096	-0.13172	0.054	0.101	1
Itpripl2	0.0339931	-0.259467	0.453	0.527	1
Lactb	0.0340059	0.202654	0.191	0.122	1
Jaml	0.034082	0.11886	0.043	0.007	1
Vps13c	0.0341025	-0.175942	0.225	0.311	1
Lancl1	0.0341511	-0.161675	0.059	0.108	1
Borcs6	0.0342085	-0.17714	0.197	0.277	1
Wipf2	0.0342188	-0.222089	0.107	0.169	1
Dscr3	0.034252	-0.181579	0.12	0.182	1
Tmem135	0.03429	0.150878	0.15	0.081	1
Cox19	0.0343419	-0.153239	0.131	0.203	1
Tnf	0.0343808	-0.198718	0.161	0.236	1
Eif4g1	0.0344338	0.235433	0.428	0.331	1
Cryab	0.0344422	0.154927	0.043	0.007	1
Lxn	0.0346419	-0.180483	0.127	0.196	1
2310009B15Rik	0.034659	-0.205813	0.091	0.149	1
Pinx1	0.0346629	0.100441	0.066	0.02	1
Mfn1	0.0346766	-0.112543	0.059	0.108	1
Rce1	0.0347106	-0.144629	0.097	0.155	1
P4hb	0.0347431	0.284981	0.474	0.405	1
Rasa3	0.0349014	-0.174376	0.234	0.311	1
Lrrc59	0.0352143	0.212324	0.208	0.135	1
Emp1	0.0353014	-0.247216	0.202	0.284	1
Grn	0.0353906	0.292212	0.914	0.899	1
5031439G07Rik	0.0355898	-0.238925	0.404	0.486	1
Zc3hav1	0.0356384	0.234452	0.428	0.338	1
Apobr	0.035655	0.25709	0.249	0.176	1
Stat4	0.035686	0.126477	0.054	0.014	1
Inppl1	0.03584	-0.147744	0.138	0.209	1
Cyb5d2	0.0358523	-0.10831	0.03	0.068	1
Ifih1	0.035902	0.221318	0.227	0.155	1
Kcnq1ot1	0.0360289	0.232917	0.324	0.236	1
Prelid2	0.0360935	-0.0753142	0.03	0.068	1
Luc7l	0.0363711	0.193185	0.256	0.176	1
Sh2d1b1	0.0364455	0.154187	0.131	0.068	1
Rora	0.0365974	-0.122654	0.079	0.135	1
Acp6	0.0366066	-0.141927	0.054	0.101	1
Dlgap4	0.0367439	-0.204729	0.259	0.345	1
Fbxo30	0.0368482	-0.108592	0.059	0.108	1
Bag4	0.0369058	-0.197597	0.064	0.115	1
Sirpb1b	0.0369185	0.109533	0.054	0.014	1
Rnpepl1	0.0369471	-0.254103	0.267	0.351	1
Ap2a1	0.0370046	0.122937	0.114	0.054	1
Clip2	0.0371382	0.137746	0.073	0.027	1
Ube4a	0.0371849	-0.192844	0.138	0.203	1
Msl1	0.0371933	-0.189206	0.268	0.351	1
Insig1	0.0372554	-0.24156	0.131	0.196	1
Rps12	0.0374189	0.153432	0.991	0.993	1
Rab11fip1	0.0374906	0.109882	0.054	0.014	1
1200007C13Rik	0.0375854	0.120775	0.029	0	1
Tnfsf8	0.0375854	0.110808	0.029	0	1
Eya4	0.0375854	0.0862017	0.029	0	1
Col1a1	0.0375854	0.137416	0.029	0	1
Srsf2	0.03771	-0.2258	0.653	0.73	1
Acadvl	0.0377989	-0.118802	0.143	0.216	1
Rnasel	0.0378284	-0.28535	0.179	0.257	1
Pts	0.0378996	-0.159824	0.225	0.318	1
Mxd4	0.0379422	-0.286783	0.451	0.541	1
Bmyc	0.037983	-0.168692	0.363	0.459	1
Naca	0.0380139	-0.157023	0.868	0.892	1
Kri1	0.0380996	0.161852	0.111	0.054	1
Pou6f1	0.0382004	-0.120934	0.03	0.068	1
Grk6	0.0382236	-0.248846	0.199	0.27	1
Zfp688	0.0384923	0.0979004	0.064	0.02	1
Bcas3	0.0385964	-0.151555	0.064	0.115	1
Son	0.0386176	0.209605	0.9	0.926	1
Atp8a1	0.0386422	0.297715	0.277	0.209	1
Mrpl23	0.0386491	-0.221063	0.444	0.527	1
Laptm4a	0.0386858	-0.140997	0.728	0.75	1
Fam161a	0.0387046	-0.0844941	0.018	0.047	1
Akr1a1	0.0387407	-0.192678	0.767	0.811	1
Acly	0.0387428	0.197996	0.191	0.122	1
Nlrx1	0.0387759	0.102386	0.054	0.014	1
Tmem87b	0.0388692	0.300392	0.304	0.23	1
Dpm3	0.0388782	-0.14772	0.438	0.541	1
Spsb1	0.0388939	0.0977886	0.041	0.007	1
Capzb	0.0388977	-0.215599	0.81	0.845	1
Mthfr	0.0389215	0.132481	0.114	0.054	1
Card11	0.0391675	0.136398	0.041	0.007	1
Got1	0.0392529	0.238764	0.313	0.23	1
Tspan3	0.039397	-0.229567	0.191	0.264	1
Pom121	0.0394721	-0.272314	0.125	0.189	1
Cox7a2l	0.0394872	-0.159359	0.624	0.716	1
Pigk	0.0395593	0.146674	0.166	0.095	1
Psmb6	0.0396389	0.267418	0.531	0.432	1
Odf2	0.039661	-0.161973	0.111	0.176	1
Blvra	0.0396637	-0.1964	0.281	0.372	1
Fam117a	0.0397198	0.103554	0.041	0.007	1
Sfr1	0.0397198	-0.219961	0.406	0.493	1
Lag3	0.0397517	0.148312	0.063	0.02	1
Herpud2	0.0398629	-0.173894	0.145	0.216	1
Gan	0.0400176	0.169172	0.118	0.061	1
Gmpr2	0.0400877	-0.121205	0.181	0.257	1
Gm16104	0.0400895	-0.132809	0.036	0.074	1
Dtx3	0.040103	-0.101631	0.054	0.101	1
Mrpl47	0.0401514	0.111118	0.052	0.014	1
Wdr92	0.0401514	0.109486	0.052	0.014	1
Gng12	0.0402655	-0.161888	0.138	0.209	1
Prkcb	0.0404002	-0.161859	0.356	0.459	1
Ddx19a	0.0404226	-0.0942193	0.059	0.108	1
Fam20c	0.040438	-0.0535881	0.039	0.081	1
Eml2	0.0405605	0.0885476	0.041	0.007	1
Dcakd	0.0405856	-0.182209	0.104	0.162	1
Itsn1	0.0406604	-0.222813	0.327	0.419	1
Traf3ip3	0.0407029	0.152178	0.082	0.034	1
Polr2f	0.0407459	0.16877	0.44	0.358	1
A530040E14Rik	0.0408441	0.100878	0.041	0.007	1
Gm8186	0.0409136	0.078636	0.064	0.02	1
Aggf1	0.0409576	-0.246946	0.154	0.223	1
Arhgef2	0.0409798	0.203808	0.428	0.345	1
Cd27	0.0409865	-0.106283	0.027	0.061	1
C5ar2	0.0410813	0.210664	0.175	0.108	1
Cdc7	0.0411562	-0.108039	0.007	0.027	1
Uchl3	0.0412018	-0.137926	0.106	0.169	1
Smg9	0.0412716	-0.124154	0.131	0.203	1
Glod4	0.0413099	-0.126145	0.168	0.243	1
Mrpl38	0.0413139	0.228276	0.156	0.095	1
Cenpk	0.0413806	-0.103308	0.014	0.041	1
Pax5	0.041402	-0.0595926	0.007	0.027	1
Abi1	0.0414133	0.195431	0.508	0.439	1
Tgfb3	0.0414163	0.119849	0.041	0.007	1
Zer1	0.0414177	-0.147786	0.086	0.142	1
Ino80c	0.0414376	-0.0916569	0.059	0.108	1
Setdb1	0.0416231	0.0844701	0.166	0.095	1
Unc5a	0.0416489	-0.0891041	0.007	0.027	1
Psmd10	0.0416695	-0.115407	0.1	0.162	1
Selenoh	0.0417923	-0.169454	0.225	0.311	1
Matr3	0.0418315	-0.226058	0.349	0.432	1
Lacc1	0.0421552	0.247215	0.603	0.534	1
Pomk	0.0422873	-0.0669938	0.027	0.061	1
Vps54	0.0423152	-0.116096	0.138	0.209	1
Ctu2	0.0423161	0.147025	0.082	0.034	1
Hacd4	0.0423763	-0.226145	0.51	0.608	1
Slc27a3	0.0423973	-0.0513709	0.007	0.027	1
Lpar1	0.0423973	-0.0606935	0.007	0.027	1
Sh3gl1	0.0425129	-0.156196	0.129	0.196	1
Zfp954	0.0425151	-0.0684075	0.014	0.041	1
Blzf1	0.0426308	-0.0898542	0.036	0.074	1
Gm26620	0.0426492	-0.067661	0.007	0.027	1
Tmem202	0.0426492	-0.0497247	0.007	0.027	1
Aspm	0.0426651	-0.356978	0.011	0.034	1
Letm2	0.0427064	0.152198	0.102	0.047	1
Galnt4	0.0427614	-0.0817048	0.036	0.074	1
Pxdc1	0.0428058	-0.0819641	0.114	0.182	1
Cxxc1	0.0428724	-0.218061	0.118	0.176	1
Ydjc	0.0428991	-0.0764649	0.014	0.041	1
Stard10	0.0429025	-0.034892	0.007	0.027	1
Fau	0.0429099	0.152541	0.996	1	1
Stk38	0.0429491	-0.340749	0.411	0.48	1
Cdk18	0.0430893	0.119434	0.052	0.014	1
Peg10	0.0430988	-0.0870711	0.011	0.034	1
Smpd3	0.043157	-0.0412794	0.007	0.027	1
Dnajc15	0.0432436	0.222434	0.313	0.243	1
Ndufa8	0.0432617	0.241671	0.39	0.324	1
Reep4	0.0432871	-0.237293	0.073	0.122	1
Slc35a5	0.0432927	-0.137608	0.104	0.162	1
Nup54	0.0433189	-0.0816099	0.075	0.128	1
Ppp2r3c	0.0433329	-0.116229	0.097	0.155	1
Tex261	0.0433522	-0.207992	0.317	0.399	1
Ints12	0.0433806	-0.0879962	0.084	0.142	1
Papd4	0.0433892	-0.121699	0.222	0.311	1
Lmf2	0.043448	0.150293	0.138	0.074	1
Ssrp1	0.0435329	-0.16097	0.229	0.311	1
Nob1	0.0436085	-0.140646	0.075	0.128	1
Nphp3	0.0436228	-0.0899671	0.027	0.061	1
Hacl1	0.0437564	-0.0792562	0.011	0.034	1
D8Ertd738e	0.0438446	0.161757	0.816	0.764	1
Eif2s1	0.0440548	0.222547	0.27	0.196	1
Srbd1	0.0440597	-0.0748445	0.05	0.095	1
Gm26782	0.0440826	-0.0952555	0.095	0.155	1
Slc35c2	0.0441722	0.182432	0.191	0.122	1
Lnx2	0.0441995	-0.0728622	0.011	0.034	1
Spint1	0.044238	0.0939473	0.027	0	1
Gm14005	0.044238	0.0712806	0.027	0	1
Cetn4	0.044238	0.0794719	0.027	0	1
9530082P21Rik	0.044238	0.0853246	0.027	0	1
Vegfa	0.044238	0.125127	0.027	0	1
Haao	0.044238	0.0611832	0.027	0	1
Cited2	0.0442389	0.424903	0.667	0.588	1
Tbc1d2b	0.0443235	-0.162493	0.109	0.169	1
Gm47761	0.0444224	-0.0643116	0.011	0.034	1
Gzf1	0.0444916	-0.141594	0.066	0.115	1
Ip6k1	0.0445237	-0.16227	0.225	0.311	1
Stk38l	0.044538	0.178347	0.091	0.041	1
Ube2r2	0.0445577	-0.212734	0.32	0.405	1
Ick	0.0446251	-0.0906083	0.036	0.074	1
Lbx2	0.0447137	-0.159234	0.032	0.068	1
Ndufa2	0.0447401	0.185243	0.791	0.73	1
Kif1b	0.0448762	-0.24975	0.302	0.385	1
Ndufs6	0.0449184	0.212126	0.403	0.318	1
Zbtb38	0.0450886	-0.170371	0.147	0.216	1
Fbxo33	0.0451048	0.183084	0.172	0.108	1
Ythdf1	0.0451644	-0.203001	0.147	0.216	1
[truncated: 14,274 more rows]

## Sheet: Source Data 7
Mut/Mut AngII vs WTAngII	p_val	avg_log2FC	pct.1	pct.2	p_val_adj
S100a9	3.08e-55	-1.03059	0.106	0.506	5.01e-51
Irf7	7.76e-41	-1.09907	0.225	0.576	1.26e-36
S100a8	7.08e-37	-0.79075	0.061	0.343	1.15e-32
B2m	2.4e-36	-0.479527	0.994	0.996	3.9e-32
Ly6e	1.19e-31	-0.742573	0.882	0.957	1.94e-27
Ifi27l2a	2.08e-28	-0.885587	0.947	0.98	3.39e-24
Ctss	6.74e-28	-0.542427	0.991	0.995	1.1e-23
Slfn1	5.28e-27	-0.766838	0.081	0.324	8.59e-23
H2-K1	3.14e-26	-0.510662	0.98	0.996	5.11e-22
Bst2	6.09e-26	-0.718766	0.717	0.853	9.91e-22
Csf1r	1.31e-24	0.485714	0.978	0.939	2.14e-20
Isg15	4.03e-24	-0.959784	0.2	0.472	6.56e-20
Ly6a	9.81e-24	-1.09255	0.09	0.318	1.6e-19
Mrc1	3.78e-22	0.630458	0.918	0.746	6.16e-18
Selenop	1.95e-21	0.660573	0.97	0.919	3.18e-17
Plac8	9.88e-21	-0.851107	0.095	0.304	1.61e-16
Atox1	1.24e-20	-0.624376	0.871	0.9	2.03e-16
H2-Q7	3.02e-20	-0.794797	0.298	0.53	4.92e-16
F13a1	3.33e-20	0.890966	0.736	0.526	5.42e-16
Gm47283	3.18e-19	-0.705921	0.404	0.623	5.17e-15
Slfn4	5.39e-19	-1.17898	0.034	0.193	8.77e-15
H2-D1	5.4e-18	-0.32177	0.995	1	8.78e-14
Wwp1	2e-17	0.649268	0.688	0.449	3.26e-13
Kctd12	2.32e-17	0.612267	0.882	0.751	3.78e-13
Lgals3bp	8.27e-17	-0.630476	0.593	0.741	1.35e-12
Abca9	1.05e-16	0.614582	0.592	0.385	1.7e-12
Pf4	1.06e-16	0.777827	0.86	0.708	1.72e-12
Ifitm3	1.33e-16	-0.571724	0.907	0.962	2.17e-12
Ms4a4c	1.57e-16	-0.881609	0.171	0.369	2.56e-12
Oasl2	2.76e-16	-0.583066	0.399	0.603	4.5e-12
Trf	2.83e-16	0.527695	0.891	0.769	4.6e-12
Zbp1	3.58e-16	-0.614545	0.22	0.426	5.82e-12
Mgl2	5.17e-16	0.761043	0.576	0.358	8.41e-12
Serinc3	1.04e-15	0.399877	0.977	0.907	1.69e-11
Ifi213	1.07e-15	-0.694677	0.165	0.356	1.74e-11
Ccl24	4.1e-15	0.904982	0.278	0.106	6.68e-11
Cltc	5.29e-15	0.477208	0.871	0.791	8.62e-11
Igfbp4	1e-14	0.665096	0.533	0.327	1.63e-10
Cd36	1.35e-14	0.799926	0.458	0.272	2.19e-10
Gngt2	1.85e-14	-0.590175	0.385	0.589	3.01e-10
Cfh	2.11e-14	0.587903	0.766	0.594	3.43e-10
Ifit3	9.96e-14	-0.578618	0.132	0.306	1.62e-09
H3f3b	1.05e-13	-0.440613	0.98	0.989	1.71e-09
Ccl12	1.27e-13	-0.896234	0.318	0.508	2.07e-09
Xaf1	1.33e-13	-0.514154	0.258	0.445	2.16e-09
Malat1	1.74e-13	-0.454918	0.997	0.998	2.83e-09
Cd52	1.93e-13	-0.510199	0.901	0.97	3.14e-09
Stab1	2.85e-13	0.55768	0.87	0.778	4.64e-09
Rtp4	2.91e-13	-0.494929	0.343	0.533	4.73e-09
Fyb	3.03e-13	-0.45661	0.86	0.939	4.94e-09
Cbr2	3.13e-13	0.671121	0.584	0.385	5.1e-09
Actb	3.99e-13	0.31331	1	0.998	6.49e-09
Hpgd	4.8e-13	0.548722	0.707	0.519	7.81e-09
Ucp2	7.36e-13	-0.358537	0.96	0.973	1.2e-08
Ifi211	8.66e-13	-0.513399	0.28	0.469	1.41e-08
Cd83	1.01e-12	0.583808	0.564	0.372	1.64e-08
Gas7	1.18e-12	0.548997	0.615	0.436	1.92e-08
Folr2	1.41e-12	0.746781	0.551	0.37	2.29e-08
Cd72	1.49e-12	-0.517506	0.514	0.678	2.42e-08
Cmah	1.57e-12	0.537367	0.357	0.182	2.55e-08
Gdi2	2.59e-12	0.359437	0.921	0.814	4.22e-08
Fxyd2	2.7e-12	0.565598	0.365	0.186	4.39e-08
Ighm	3.53e-12	0.424435	0.761	0.59	5.74e-08
Fcer1g	4.12e-12	-0.276249	0.997	0.995	6.71e-08
Sec14l1	4.12e-12	0.483246	0.561	0.385	6.71e-08
Oas3	4.36e-12	-0.409836	0.082	0.224	7.1e-08
Lyve1	7.19e-12	0.80475	0.382	0.202	1.17e-07
Timp2	9.59e-12	0.437381	0.865	0.766	1.56e-07
Rgs1	3.11e-11	-0.758279	0.266	0.449	5.05e-07
Neat1	3.25e-11	0.445516	0.918	0.878	5.29e-07
Dynll1	3.65e-11	-0.462399	0.661	0.769	5.95e-07
Txnip	5.06e-11	0.419251	0.932	0.86	8.23e-07
Cyba	7.77e-11	-0.323647	0.957	0.977	1.26e-06
H2-T23	8.89e-11	-0.460317	0.674	0.757	1.45e-06
Nav1	9.45e-11	0.472695	0.452	0.29	1.54e-06
Ccdc152	1e-10	0.455855	0.345	0.182	1.63e-06
Lst1	1.66e-10	-0.508641	0.792	0.848	2.71e-06
Ms4a6d	1.86e-10	-0.473899	0.53	0.664	3.02e-06
Hp	1.93e-10	-0.348195	0.026	0.12	3.14e-06
Myo5a	1.96e-10	0.428229	0.64	0.492	3.18e-06
Chp2	2.02e-10	0.328902	0.152	0.043	3.28e-06
Pmp22	2.24e-10	0.467904	0.498	0.318	3.64e-06
Cd300lf	2.34e-10	-0.482318	0.053	0.163	3.81e-06
Ptafr	2.76e-10	0.426237	0.52	0.347	4.48e-06
Gm26532	3.41e-10	0.574444	0.624	0.469	5.55e-06
Fcgr4	3.83e-10	-0.577898	0.352	0.497	6.23e-06
Gm21887	4.14e-10	-0.172446	0	0.059	6.74e-06
Gnai2	5.35e-10	0.267005	0.975	0.95	8.71e-06
Rhob	6.04e-10	0.503443	0.733	0.585	9.84e-06
Id2	6.13e-10	-0.483381	0.175	0.326	9.97e-06
Calr	6.17e-10	-0.413172	0.812	0.875	1e-05
Ms4a6c	6.19e-10	-0.4098	0.899	0.905	1.01e-05
Arsb	7.81e-10	0.399683	0.264	0.125	1.27e-05
Rasgrp3	8.69e-10	0.377962	0.207	0.082	1.41e-05
Gas6	9.03e-10	0.499926	0.616	0.458	1.47e-05
Ly6c2	9.71e-10	-0.799841	0.034	0.127	1.58e-05
Eps15	9.89e-10	0.41791	0.61	0.46	1.61e-05
Rps19	1.04e-09	-0.320503	0.983	0.995	1.69e-05
Ltc4s	1.17e-09	0.630931	0.413	0.254	1.9e-05
Igf1	1.58e-09	0.583149	0.61	0.485	2.56e-05
Ifi206	1.61e-09	-0.363908	0.137	0.277	2.61e-05
Plin2	1.67e-09	-0.594306	0.446	0.578	2.72e-05
Mxd4	1.92e-09	0.409969	0.615	0.451	3.12e-05
Slfn2	2.02e-09	-0.351071	0.672	0.792	3.28e-05
Ftl1	2.2e-09	0.289234	1	0.998	3.58e-05
Aldh2	2.6e-09	0.422542	0.665	0.549	4.24e-05
Stat1	2.63e-09	-0.428929	0.363	0.515	4.27e-05
Fgfr1	2.75e-09	0.455976	0.183	0.07	4.48e-05
Gm26917	2.9e-09	-1.11031	0.424	0.553	4.72e-05
Lgals3	3.18e-09	-0.741685	0.571	0.685	5.18e-05
Fosb	3.44e-09	0.428343	0.641	0.474	5.59e-05
Clec4e	3.48e-09	-0.345895	0.031	0.12	5.66e-05
Stard8	4.2e-09	0.353033	0.502	0.327	6.84e-05
Rnf213	4.58e-09	-0.347729	0.343	0.517	7.45e-05
Ncoa3	4.8e-09	0.364171	0.505	0.358	7.81e-05
Cd33	4.81e-09	0.367814	0.57	0.422	7.83e-05
Fcgrt	4.92e-09	0.450525	0.7	0.564	8.01e-05
Oas2	4.95e-09	-0.424273	0.213	0.347	8.06e-05
Qk	5.87e-09	0.271026	0.798	0.635	9.56e-05
Tmcc1	5.9e-09	0.330331	0.744	0.594	9.61e-05
Slfn5	6.13e-09	-0.40978	0.519	0.655	9.97e-05
Cx3cr1	7.33e-09	0.456606	0.793	0.696	0.00011933
Fcgr1	9.47e-09	-0.472907	0.578	0.673	0.00015414
Reps2	9.54e-09	0.35889	0.234	0.111	0.00015527
Psmb9	9.99e-09	-0.39432	0.424	0.551	0.00016259
Fxyd5	1.04e-08	-0.305053	0.891	0.918	0.00016874
Rnaset2b	1.16e-08	0.355141	0.514	0.361	0.00018921
Ednrb	1.33e-08	0.542706	0.148	0.05	0.00021624
Ahnak	1.34e-08	0.421342	0.868	0.742	0.00021879
Rpl36	1.44e-08	-0.364596	0.981	0.984	0.00023382
Ifi204	1.49e-08	-0.39972	0.629	0.742	0.00024284
Ifi35	1.5e-08	-0.387399	0.214	0.352	0.00024398
Slc9a9	1.54e-08	0.397479	0.424	0.281	0.00025025
Nfkbid	1.55e-08	0.40964	0.311	0.172	0.00025173
P2ry12	1.81e-08	0.336729	0.29	0.156	0.00029434
Rpl19	1.85e-08	-0.250617	0.986	0.987	0.00030042
Psd3	2.05e-08	0.356744	0.39	0.24	0.0003342
Slc15a3	2.14e-08	-0.457318	0.452	0.589	0.00034762
Snx5	2.16e-08	0.283581	0.846	0.744	0.00035202
Atp5e	2.21e-08	-0.313181	0.884	0.919	0.0003592
Cmtm6	2.4e-08	0.352673	0.516	0.365	0.00039004
Ptp4a2	2.41e-08	0.289382	0.832	0.705	0.00039235
Tpcn1	2.79e-08	0.371732	0.348	0.211	0.00045383
Gpr34	3.11e-08	0.338219	0.388	0.243	0.0005069
Egr1	3.27e-08	0.577413	0.621	0.497	0.00053256
Cxcl16	3.58e-08	-0.350276	0.734	0.805	0.00058279
Sft2d2	3.93e-08	0.321895	0.393	0.245	0.00063913
Zfp36	4.46e-08	0.361139	0.89	0.859	0.00072521
Acat1	4.84e-08	0.298238	0.354	0.211	0.00078725
Pde7b	4.88e-08	-0.281897	0.04	0.125	0.0007935
Rpl41	5.44e-08	-0.280832	0.994	0.995	0.00088558
Nrp1	5.51e-08	0.37583	0.638	0.508	0.00089626
Rnasel	5.6e-08	0.301051	0.32	0.179	0.0009107
Sp100	5.66e-08	-0.339187	0.528	0.662	0.00092108
Ddah2	5.92e-08	0.224086	0.126	0.039	0.00096317
Zfp36l1	6.37e-08	0.425926	0.913	0.844	0.0010362
Oas1a	6.8e-08	-0.320308	0.259	0.403	0.00110724
Jup	7.63e-08	0.281572	0.191	0.084	0.00124101
Ccdc50	8.99e-08	0.344857	0.596	0.463	0.00146215
Hist1h2be	9.36e-08	-0.249897	0.025	0.097	0.00152325
Psmb8	9.38e-08	-0.3392	0.669	0.764	0.00152584
Gm42418	9.9e-08	-0.0068311	0.998	0.996	0.00161156
Slc6a6	1.1e-07	0.286844	0.78	0.667	0.00179517
Gltp	1.13e-07	0.333674	0.677	0.54	0.0018413
Ifitm1	1.38e-07	-0.244215	0.036	0.114	0.00224038
Rpl38	1.42e-07	-0.246339	0.983	0.991	0.00230287
Retnla	1.45e-07	2.01845	0.065	0.007	0.00235938
Rbm3	1.53e-07	0.34623	0.641	0.521	0.00248331
Sgpp1	1.67e-07	0.339584	0.373	0.24	0.00272445
Tmsb10	1.78e-07	-0.573863	0.731	0.771	0.00289927
Ctdsp2	1.92e-07	0.291655	0.446	0.301	0.00311646
Gpx1	1.95e-07	-0.321954	0.964	0.986	0.0031798
Eps8	1.96e-07	0.398738	0.441	0.309	0.00318768
Uqcc2	1.97e-07	-0.394767	0.365	0.483	0.00320733
Slco2b1	2.09e-07	0.404089	0.453	0.313	0.0034025
Psme1	2.29e-07	-0.336032	0.621	0.707	0.00372859
Mif	2.75e-07	-0.446181	0.343	0.472	0.00447689
Ptpra	2.75e-07	0.329224	0.624	0.494	0.00448149
Rgs10	2.91e-07	0.266419	0.876	0.764	0.00473425
Pnpla8	3.03e-07	0.316762	0.368	0.234	0.00493104
Ddit4	3.15e-07	-0.495729	0.168	0.284	0.00512036
Cst3	3.29e-07	0.213587	0.997	0.996	0.0053539
Ptgs1	3.3e-07	0.349976	0.269	0.152	0.00536293
Slpi	3.44e-07	-0.151871	0.003	0.048	0.00560142
Chil3	3.46e-07	-0.265678	0.008	0.059	0.0056291
Pirb	3.71e-07	-0.367337	0.699	0.766	0.0060321
Cycs	4.3e-07	-0.450557	0.365	0.479	0.0070049
Tns1	4.4e-07	0.35929	0.318	0.19	0.00715464
Sh3glb1	4.44e-07	0.285169	0.839	0.755	0.00722131
Pepd	4.52e-07	0.342077	0.435	0.293	0.0073506
Kitl	4.83e-07	0.255347	0.174	0.077	0.0078541
Phf11d	5.12e-07	-0.281033	0.161	0.281	0.0083255
Il1rl1	5.25e-07	0.262743	0.182	0.081	0.00853813
Rpl37a	5.55e-07	-0.255979	0.994	0.991	0.00902653
Adap2	5.9e-07	0.308654	0.609	0.467	0.00960774
Mrpl52	7e-07	-0.37446	0.564	0.655	0.0113934
Rps4x	7.09e-07	0.220214	0.977	0.979	0.0115376
Ago4	7.16e-07	0.254644	0.165	0.072	0.0116585
Blvrb	7.69e-07	0.292679	0.73	0.606	0.0125213
Havcr2	7.7e-07	-0.267231	0.143	0.256	0.0125348
Sec61g	7.72e-07	-0.304051	0.761	0.805	0.0125576
Adam8	7.78e-07	-0.350745	0.051	0.131	0.012659
Pik3cg	7.88e-07	0.338626	0.339	0.22	0.012821
Add3	8.6e-07	0.36311	0.287	0.174	0.0140001
Rsad2	8.67e-07	-0.376754	0.095	0.195	0.0141028
Taok1	8.9e-07	0.299979	0.512	0.37	0.014481
Evi5	9.07e-07	0.241797	0.264	0.148	0.0147612
Dapk1	9.07e-07	0.337205	0.275	0.165	0.0147666
AA467197	9.34e-07	-0.501151	0.04	0.114	0.0152057
Klf2	1.1e-06	0.544585	0.733	0.665	0.0178295
Arrb1	1.2e-06	0.298871	0.339	0.216	0.0194582
Ifi209	1.2e-06	-0.407653	0.311	0.435	0.019488
Pabpc1	1.22e-06	0.28896	0.859	0.782	0.0198688
Znfx1	1.31e-06	-0.359864	0.236	0.347	0.0213783
Ifit2	1.33e-06	-0.374465	0.092	0.188	0.0215862
Nfia	1.33e-06	0.22915	0.189	0.089	0.0217085
Cox17	1.37e-06	-0.366571	0.41	0.517	0.0223185
Ybx1	1.39e-06	0.235671	0.932	0.907	0.0225683
Adam10	1.39e-06	0.291865	0.444	0.311	0.0226426
Fcna	1.7e-06	0.335372	0.171	0.079	0.0276349
Selenbp1	1.79e-06	0.322026	0.21	0.111	0.029164
Samd9l	1.9e-06	-0.403293	0.399	0.503	0.0309979
Zmynd15	1.94e-06	-0.366374	0.185	0.295	0.0315028
2610507B11Rik	2.03e-06	0.298478	0.606	0.465	0.0330566
Tgm2	2.14e-06	-0.253748	0.051	0.129	0.0347678
Kank2	2.24e-06	0.189228	0.099	0.03	0.036475
Mef2c	2.29e-06	0.281731	0.851	0.764	0.0372083
Bmp2	2.34e-06	0.216023	0.09	0.025	0.0381303
Timd4	2.39e-06	0.2344	0.205	0.102	0.0388866
Cbl	2.42e-06	0.316492	0.641	0.519	0.0393917
Dusp3	2.42e-06	0.332282	0.439	0.308	0.0394009
S100a11	2.44e-06	-0.486069	0.506	0.58	0.0396918
Rock2	2.82e-06	0.301387	0.604	0.481	0.0458586
Ier3	2.84e-06	0.446461	0.443	0.313	0.0462576
Msl1	2.96e-06	0.298133	0.391	0.268	0.0482249
Foxp1	2.99e-06	0.340346	0.697	0.603	0.0487034
Rps28	3.07e-06	-0.229857	0.984	0.984	0.0499739
Smagp	3.1e-06	0.270524	0.503	0.372	0.0504264
Tspo	3.25e-06	-0.294485	0.795	0.86	0.0528645
Ier2	3.25e-06	0.425108	0.73	0.637	0.0529588
Igip	3.3e-06	0.192937	0.106	0.036	0.0536624
Hsp90b1	3.82e-06	-0.322929	0.851	0.871	0.0621793
Junb	3.91e-06	0.363223	0.904	0.864	0.0635602
Pacsin2	4.06e-06	0.250255	0.384	0.259	0.0661265
Nr3c1	4.18e-06	0.279288	0.54	0.413	0.0679424
Spon1	4.42e-06	-0.163884	0.005	0.045	0.0719587
Mx1	4.8e-06	-0.342836	0.082	0.166	0.0781893
Sptbn1	4.9e-06	0.34624	0.332	0.218	0.0798022
Rab11fip5	4.96e-06	0.301021	0.394	0.27	0.0807728
Lyz2	4.97e-06	0.235052	1	0.996	0.080798
Rassf4	5.61e-06	0.257758	0.745	0.587	0.0913531
Zbtb20	5.71e-06	0.326535	0.449	0.322	0.0929598
Ttc3	6.11e-06	0.243591	0.303	0.184	0.0993925
Fau	6.12e-06	-0.197174	0.994	0.996	0.09957
Pltp	6.17e-06	0.26063	0.846	0.773	0.100418
Hexa	6.26e-06	0.235782	0.834	0.753	0.101913
Ms4a4b	6.44e-06	-0.187713	0.039	0.106	0.104847
Gng12	6.5e-06	0.233343	0.242	0.138	0.105733
Rnase4	6.57e-06	0.308716	0.641	0.524	0.10699
Adgre5	6.7e-06	0.280691	0.545	0.419	0.108992
Ms4a7	6.73e-06	-0.348784	0.817	0.875	0.109472
Tm9sf3	7.13e-06	0.284629	0.626	0.501	0.115957
H2afj	8.17e-06	-0.416727	0.585	0.655	0.132984
Hist4h4	8.52e-06	-0.218642	0.012	0.059	0.138663
Rpl3	8.54e-06	0.20483	0.958	0.932	0.138895
Il1rn	8.71e-06	-0.509441	0.05	0.118	0.141814
Zfhx3	9e-06	0.301826	0.731	0.592	0.146379
Jund	9.16e-06	0.264515	0.958	0.953	0.149082
Clec4a3	9.19e-06	-0.342114	0.677	0.732	0.149606
Aplp2	9.36e-06	0.254274	0.666	0.567	0.15232
Rcor3	9.64e-06	0.197396	0.163	0.079	0.156936
Parp14	9.71e-06	-0.351089	0.497	0.601	0.158049
C1qc	9.71e-06	0.191448	0.98	0.927	0.158077
Slc39a1	9.87e-06	0.333703	0.432	0.32	0.160672
Vmp1	9.88e-06	-0.352007	0.545	0.63	0.160697
Itm2b	1.01e-05	0.197233	0.997	0.989	0.164116
Mmp14	1.02e-05	-0.385551	0.137	0.231	0.165266
Hsp90ab1	1.03e-05	-0.260732	0.938	0.964	0.167476
Prkcb	1.05e-05	0.240996	0.491	0.356	0.171668
Plxnd1	1.06e-05	0.206875	0.231	0.131	0.172872
Pros1	1.09e-05	0.299083	0.328	0.218	0.177621
Ctsc	1.1e-05	0.205103	0.975	0.919	0.178685
Hmgb2	1.13e-05	-0.348831	0.463	0.562	0.18337
Zcchc6	1.13e-05	0.321401	0.691	0.61	0.184519
Rnaset2a	1.15e-05	0.26097	0.623	0.506	0.187463
Klf9	1.18e-05	0.280855	0.362	0.243	0.192287
Mpp1	1.19e-05	0.262676	0.481	0.363	0.193029
Il18bp	1.19e-05	-0.172938	0.037	0.1	0.193603
D830025C05Rik	1.2e-05	-0.211155	0.036	0.097	0.195191
Mtss1	1.21e-05	0.313097	0.568	0.453	0.196785
Rnf13	1.23e-05	0.284859	0.561	0.44	0.200945
Reep3	1.27e-05	0.242686	0.519	0.394	0.207223
D8Ertd738e	1.31e-05	-0.246977	0.733	0.816	0.212371
Smarca2	1.34e-05	0.253437	0.27	0.165	0.217474
Trpv4	1.35e-05	0.196946	0.158	0.075	0.219083
Basp1	1.36e-05	-0.466355	0.62	0.683	0.220995
Fos	1.4e-05	0.244686	0.929	0.884	0.22811
Tslp	1.44e-05	0.194732	0.079	0.023	0.233608
Scp2	1.45e-05	0.222781	0.671	0.565	0.235187
St3gal6	1.55e-05	0.264237	0.447	0.329	0.251778
Mpp6	1.56e-05	0.276177	0.36	0.249	0.253642
Lipa	1.6e-05	0.26174	0.604	0.483	0.259801
Copz2	1.61e-05	0.167903	0.123	0.052	0.261492
Glud1	1.71e-05	0.24952	0.627	0.526	0.278508
Rps27	1.72e-05	-0.178001	0.988	0.989	0.279887
Il7r	1.83e-05	-0.276708	0.034	0.093	0.298373
Tln2	1.87e-05	0.192057	0.075	0.021	0.304935
Ywhaz	2.01e-05	0.238124	0.652	0.546	0.327806
Raph1	2.03e-05	0.33876	0.416	0.309	0.330125
Fgr	2.07e-05	-0.299215	0.152	0.249	0.337183
Pla2g2d	2.07e-05	0.262691	0.087	0.029	0.337614
Fam96b	2.3e-05	-0.240391	0.202	0.306	0.374578
Trim34a	2.31e-05	-0.284602	0.154	0.243	0.37596
Kdelr1	2.31e-05	0.223794	0.463	0.333	0.376224
Abcc1	2.32e-05	0.22397	0.266	0.159	0.377723
Slc40a1	2.35e-05	0.381329	0.106	0.041	0.382693
Jak1	2.4e-05	0.238918	0.643	0.528	0.391271
Sgk1	2.42e-05	-0.352592	0.224	0.324	0.39379
Siglech	2.43e-05	0.120819	0.04	0.004	0.394699
Dab2	2.5e-05	0.261974	0.946	0.918	0.407096
Cfb	2.54e-05	-0.284618	0.045	0.109	0.414095
H2-Q6	2.56e-05	-0.305932	0.144	0.234	0.416293
Arhgap12	2.66e-05	0.208485	0.25	0.154	0.433023
Chmp4b	2.78e-05	-0.265802	0.665	0.73	0.451977
Foxn3	2.83e-05	0.239467	0.556	0.436	0.461307
Mgat1	2.84e-05	0.233104	0.394	0.277	0.462923
Srrd	2.87e-05	-0.201538	0.054	0.122	0.466527
Notch2	2.93e-05	0.255552	0.419	0.302	0.476463
Ass1	3.05e-05	-0.326444	0.036	0.093	0.496001
Itsn1	3.13e-05	0.274697	0.438	0.327	0.50987
Trim30a	3.19e-05	-0.276501	0.48	0.587	0.518767
AW112010	3.24e-05	-0.433832	0.248	0.345	0.52768
Tmod1	3.28e-05	0.18185	0.134	0.061	0.533035
Noct	3.32e-05	-0.202921	0.05	0.114	0.539711
Tet3	3.33e-05	0.270938	0.509	0.392	0.542046
Tmem170b	3.39e-05	0.196391	0.197	0.109	0.551091
Ank	3.45e-05	0.228596	0.199	0.113	0.561137
Ccl5	3.59e-05	-0.838325	0.112	0.191	0.583968
Tuba1c	3.73e-05	-0.358171	0.311	0.406	0.606188
Rcsd1	3.82e-05	0.199769	0.556	0.422	0.622329
Mbnl1	3.97e-05	0.188687	0.894	0.844	0.645482
Man2b1	4.03e-05	0.249063	0.865	0.796	0.655229
Dhrs3	4.13e-05	0.281607	0.764	0.678	0.671337
Rabep1	4.24e-05	0.218115	0.323	0.216	0.690246
Alox5	4.29e-05	0.253664	0.345	0.236	0.698686
Lamp1	4.3e-05	0.194732	0.929	0.875	0.699814
Ctsd	4.32e-05	-0.325161	0.747	0.803	0.703076
Rpl22l1	4.34e-05	0.29599	0.657	0.581	0.705615
Atp2b1	4.46e-05	0.233144	0.916	0.873	0.725746
Cebpa	4.53e-05	0.300578	0.578	0.485	0.737056
Ehd4	4.58e-05	0.184156	0.839	0.744	0.745497
Glipr1	4.59e-05	-0.33327	0.262	0.354	0.746794
2011-09-01	4.76e-05	0.271144	0.303	0.197	0.774503
Psmb10	4.85e-05	-0.280253	0.401	0.488	0.789914
Fn1	4.97e-05	-0.509265	0.076	0.148	0.809509
Klhl24	5.14e-05	0.231255	0.502	0.374	0.837001
Abcg1	5.16e-05	-0.260791	0.171	0.267	0.839771
E230001N04Rik	5.3e-05	-0.27326	0.18	0.272	0.862278
Tyrobp	5.5e-05	-0.138367	0.989	0.995	0.894971
Rpl37	5.59e-05	-0.168449	0.991	0.987	0.909017
Dennd5a	5.78e-05	0.245598	0.461	0.352	0.940456
Bmp2k	5.87e-05	0.199716	0.557	0.442	0.955356
Ncoa4	5.87e-05	0.296186	0.281	0.188	0.955836
Rhoa	5.89e-05	0.198704	0.899	0.86	0.958324
Cbfa2t3	5.95e-05	0.249692	0.3	0.2	0.96784
Creg1	6.1e-05	0.278588	0.651	0.538	0.992409
Rps3a1	6.11e-05	0.163366	0.991	0.986	0.994651
Zmynd11	6.16e-05	0.230644	0.373	0.261	1
Cited2	6.23e-05	-0.386383	0.568	0.667	1
Zfp652	6.33e-05	0.210768	0.342	0.231	1
Taok3	6.38e-05	0.242159	0.688	0.574	1
Rplp2	6.44e-05	-0.152556	0.983	0.987	1
Ubn1	6.78e-05	0.237768	0.365	0.263	1
Arhgef12	6.84e-05	0.243369	0.28	0.188	1
Morf4l1	6.97e-05	0.210768	0.866	0.803	1
Pak2	6.99e-05	0.236018	0.649	0.535	1
Zfp207	6.99e-05	0.221515	0.455	0.34	1
Gm16973	7.06e-05	0.0693988	0.033	0.002	1
Phf11b	7.14e-05	-0.324979	0.339	0.42	1
Tprkb	7.23e-05	0.154088	0.101	0.041	1
Ccl6	7.32e-05	0.213878	0.801	0.692	1
Maf	7.32e-05	0.248853	0.916	0.841	1
Cd163	7.37e-05	0.345615	0.425	0.311	1
Plekhg5	7.43e-05	0.175022	0.116	0.052	1
Ap2a2	7.55e-05	0.187089	0.741	0.644	1
Eef1a1	7.66e-05	0.154931	0.995	0.998	1
Scand1	7.72e-05	-0.344558	0.661	0.694	1
Des	7.77e-05	-0.14996	0.006	0.039	1
Rps18	7.81e-05	-0.199757	0.972	0.977	1
Hist1h2ac	7.88e-05	-0.155108	0.012	0.052	1
Ptprc	8.03e-05	-0.192582	0.919	0.948	1
Ifi47	8.4e-05	-0.294298	0.163	0.252	1
Abi3	8.58e-05	-0.222593	0.148	0.238	1
Zcchc11	8.69e-05	0.249735	0.469	0.358	1
Canx	8.76e-05	0.199056	0.716	0.623	1
Fli1	8.78e-05	0.267898	0.53	0.426	1
Calm2	8.79e-05	0.198349	0.84	0.744	1
Gcnt2	8.94e-05	-0.195365	0.028	0.077	1
Fez2	8.96e-05	0.173018	0.32	0.216	1
Sparc	9.25e-05	-0.290949	0.048	0.107	1
B4galnt1	9.25e-05	-0.304436	0.169	0.252	1
Psme2	9.42e-05	-0.259008	0.508	0.581	1
Fam168b	9.46e-05	0.236198	0.391	0.281	1
Gapdh	9.8e-05	-0.321667	0.876	0.914	1
Dlgap4	0.00010069	0.244968	0.359	0.259	1
Itgb1	0.00010179	0.268715	0.795	0.725	1
Dcaf5	0.00010426	0.130704	0.123	0.057	1
Klf6	0.00010709	0.272663	0.884	0.834	1
Kcnn4	0.00010843	-0.286287	0.081	0.15	1
Ddx3x	0.00011138	0.240123	0.648	0.535	1
Tsga10	0.00011348	0.190611	0.121	0.057	1
Dock1	0.00011469	0.198119	0.214	0.127	1
Ip6k1	0.00011493	0.222668	0.328	0.225	1
Rab35	0.00011777	0.258354	0.297	0.204	1
Sulf2	0.0001182	0.313577	0.354	0.265	1
Pgs1	0.0001187	-0.233824	0.124	0.204	1
Gpr160	0.00012081	0.234824	0.227	0.141	1
Creb5	0.00012085	-0.275708	0.37	0.463	1
Mob1a	0.00012103	0.218896	0.634	0.531	1
Rnf150	0.00012215	0.304829	0.384	0.279	1
Ctnna1	0.00012255	0.244885	0.47	0.358	1
Serpinb6a	0.00012399	0.342804	0.477	0.394	1
Eif4g2	0.00012981	0.212017	0.719	0.621	1
Cox7a2l	0.00013196	0.206592	0.724	0.624	1
Sh3bgrl3	0.00013349	-0.163405	0.949	0.959	1
Zdhhc20	0.00013471	0.230111	0.411	0.313	1
Cables1	0.00013612	0.141129	0.076	0.027	1
Gsdme	0.00013733	0.173401	0.089	0.036	1
Smarcc1	0.00013908	0.19289	0.264	0.17	1
Ddx24	0.00014205	-0.265665	0.452	0.537	1
Stxbp6	0.00014266	0.189571	0.146	0.077	1
G0s2	0.00014301	-0.090161	0.006	0.038	1
Celf1	0.00014519	0.228508	0.503	0.392	1
Borcs6	0.00014623	0.196789	0.292	0.197	1
Arhgef3	0.00014683	0.28179	0.239	0.156	1
Pdlim7	0.00014918	-0.177927	0.104	0.181	1
Timp1	0.00014995	-0.174476	0.003	0.03	1
Dpep2	0.00015021	-0.26098	0.224	0.318	1
Rpl35	0.00015208	-0.201638	0.972	0.986	1
Fam118a	0.00015242	0.201133	0.148	0.079	1
Adamtsl5	0.00015269	0.131554	0.073	0.025	1
Dazap2	0.00015335	0.238395	0.758	0.646	1
Dynll2	0.00015497	0.209978	0.329	0.236	1
Arhgap18	0.00015541	0.235857	0.463	0.352	1
Tpi1	0.00016185	-0.404575	0.492	0.567	1
Tfe3	0.00016624	0.188805	0.407	0.304	1
Usp18	0.00017072	-0.235664	0.112	0.188	1
Higd2a	0.0001708	0.223607	0.444	0.335	1
Adam19	0.00017405	0.185965	0.34	0.24	1
Hsd17b7	0.0001771	0.0577633	0.025	0	1
Heca	0.00017711	0.207589	0.255	0.166	1
Gm42047	0.00017756	0.235734	0.121	0.057	1
Tmem176a	0.00017988	0.167888	0.868	0.762	1
H2-DMa	0.00018115	0.288348	0.682	0.619	1
Ifit3b	0.00018428	-0.192438	0.043	0.098	1
Sptssa	0.00018649	0.228215	0.523	0.426	1
Colec12	0.00018652	0.262525	0.157	0.088	1
Rps15	0.00018686	-0.168291	0.978	0.986	1
Ms4a6b	0.00019007	-0.247598	0.826	0.841	1
H2-T22	0.00019106	-0.27882	0.269	0.358	1
Atf3	0.00019154	0.44845	0.519	0.431	1
Prcp	0.00019193	0.225927	0.675	0.551	1
Phax	0.00019395	0.22732	0.248	0.165	1
Snx9	0.00019538	0.198923	0.352	0.252	1
Fkbp1a	0.00019788	0.226977	0.595	0.472	1
Tcf7l2	0.00019795	-0.272294	0.155	0.233	1
Scamp2	0.00019828	0.246663	0.584	0.474	1
Nceh1	0.00020376	0.232233	0.245	0.163	1
Laptm4a	0.00020378	0.167	0.8	0.728	1
Gm4070	0.00020553	-0.251402	0.118	0.193	1
Il16	0.00021023	0.213563	0.325	0.227	1
Gpr146	0.00021122	0.202441	0.214	0.132	1
Ccdc86	0.00021304	-0.290997	0.112	0.182	1
Kmo	0.00021913	0.172077	0.11	0.052	1
Nmt1	0.00022154	-0.257451	0.418	0.519	1
Ifi27	0.00022156	0.233211	0.334	0.236	1
Cyp27a1	0.00022162	0.208392	0.326	0.227	1
Jag1	0.00022597	-0.141693	0.031	0.079	1
Capg	0.00022683	-0.452247	0.432	0.499	1
Spi1	0.00022774	-0.202397	0.842	0.886	1
Numa1	0.00022968	0.239778	0.357	0.263	1
Sema4a	0.0002324	0.238734	0.359	0.256	1
Marveld1	0.00023391	0.217968	0.208	0.127	1
S100a6	0.00023461	-0.460882	0.573	0.673	1
Itpripl1	0.00023525	0.190254	0.244	0.157	1
Eif4b	0.00023868	0.172721	0.517	0.404	1
Agtrap	0.0002407	0.170408	0.205	0.125	1
Ninj1	0.00024132	0.323493	0.512	0.411	1
Zbtb1	0.00024243	0.167243	0.205	0.123	1
Ddx19a	0.00024435	0.158434	0.12	0.059	1
Bcl2a1a	0.00024486	-0.210456	0.107	0.181	1
Coro1c	0.00024738	0.214588	0.432	0.335	1
Glul	0.00026017	0.27603	0.727	0.624	1
D5Ertd579e	0.00026273	0.177094	0.329	0.229	1
Zbtb4	0.00026605	0.226788	0.267	0.181	1
Smpdl3b	0.00026797	0.203952	0.211	0.132	1
Cops9	0.00026875	-0.218475	0.573	0.637	1
Hacd4	0.00027144	0.260814	0.602	0.51	1
Rpl27	0.0002737	-0.188193	0.938	0.936	1
Mefv	0.00027444	-0.172956	0.045	0.098	1
Slc16a3	0.00027846	-0.242858	0.076	0.14	1
Prkacb	0.00028082	0.22556	0.374	0.272	1
Oas1g	0.00028133	-0.228085	0.112	0.184	1
Vcan	0.00028178	-0.111328	0.005	0.032	1
Prr5	0.00028443	0.0854798	0.047	0.011	1
Apc	0.0002864	0.185531	0.335	0.236	1
Ptprj	0.00028726	0.235762	0.615	0.51	1
Rock1	0.00028843	0.239317	0.543	0.435	1
Btg1	0.00029446	-0.235176	0.693	0.753	1
Clta	0.00029783	0.189938	0.93	0.886	1
Rap1a	0.00029822	0.204784	0.738	0.64	1
Ccr1	0.0002987	-0.338492	0.199	0.274	1
Crebrf	0.00030511	0.188123	0.359	0.256	1
Sirt2	0.00030645	0.208986	0.422	0.322	1
Prune2	0.00031455	0.201602	0.408	0.302	1
Brd3	0.0003256	0.210598	0.292	0.2	1
Tifa	0.00032826	0.215153	0.368	0.27	1
Kmt5b	0.00032937	0.20179	0.309	0.215	1
Clk1	0.00033404	0.270081	0.73	0.651	1
Tgfb3	0.00033702	-0.122864	0.009	0.041	1
Ddx58	0.00033712	-0.232573	0.183	0.265	1
Aldh7a1	0.00034586	0.140163	0.146	0.079	1
Pnpla2	0.00035468	0.166051	0.258	0.172	1
Nck1	0.00035491	0.187935	0.227	0.145	1
Man1c1	0.00036529	0.297541	0.349	0.263	1
Clec2d	0.00037148	-0.274126	0.498	0.558	1
Acp5	0.00038569	-0.30673	0.084	0.145	1
Ptms	0.00039177	-0.271186	0.77	0.837	1
Camk1d	0.00039354	0.223707	0.45	0.349	1
Tcirg1	0.00039967	-0.265287	0.373	0.46	1
Fam234a	0.00040017	0.178687	0.301	0.211	1
Abca1	0.00040271	0.223371	0.59	0.499	1
Grap	0.00040588	0.15239	0.177	0.106	1
Hadhb	0.00040601	0.161469	0.266	0.184	1
C1qb	0.00041086	-0.10416	0.986	0.955	1
Dse	0.00041152	0.238028	0.427	0.336	1
Dynlt1a	0.00041348	0.121199	0.196	0.118	1
Cebpg	0.00041356	0.204491	0.578	0.485	1
Pcyt1a	0.00041432	0.238728	0.293	0.211	1
Fkbp9	0.00041593	0.120417	0.075	0.029	1
Arid3a	0.00041761	0.210011	0.234	0.154	1
Rpl13a	0.00041865	0.184412	0.77	0.703	1
Tmem106b	0.00041995	0.167204	0.183	0.109	1
Rnf130	0.0004231	0.156342	0.731	0.612	1
Smim20	0.00042654	-0.145963	0.144	0.225	1
Lmo1	0.000429	0.0919339	0.045	0.011	1
Efr3a	0.00042959	0.203873	0.312	0.222	1
1700020I14Rik	0.00042974	0.214639	0.483	0.385	1
Mtdh	0.00043217	0.213475	0.626	0.535	1
Sash3	0.00043363	0.200098	0.205	0.131	1
Rnh1	0.00043842	-0.316768	0.38	0.451	1
Spg21	0.00044334	0.20957	0.371	0.277	1
Tmem160	0.00044568	-0.255764	0.402	0.479	1
Slc43a2	0.0004473	0.270979	0.557	0.472	1
Adcy7	0.00045524	0.215507	0.561	0.465	1
Zkscan3	0.00045638	0.192513	0.312	0.222	1
Iqgap2	0.00046039	0.236777	0.362	0.27	1
Map3k11	0.00046703	0.158254	0.247	0.163	1
Rps26	0.00046742	-0.178188	0.963	0.97	1
Lrg1	0.00046998	-0.0682603	0.002	0.023	1
Nup133	0.0004734	0.132332	0.093	0.041	1
Rab20	0.00047799	-0.161	0.079	0.143	1
Arrdc3	0.00047856	-0.303878	0.359	0.435	1
Tmem173	0.00048168	0.224142	0.29	0.209	1
Ski	0.00048322	0.185357	0.495	0.385	1
Rad50	0.00048542	0.185457	0.22	0.145	1
Pcmtd2	0.00048906	0.154018	0.222	0.14	1
Marcksl1	0.00049516	0.257156	0.522	0.408	1
Zfp710	0.00049627	0.191028	0.339	0.249	1
Arhgap24	0.00049953	-0.126473	0.034	0.081	1
Ctsz	0.00050197	-0.18018	0.907	0.896	1
Hfe	0.00050618	0.224788	0.474	0.379	1
Mettl9	0.00051626	0.19572	0.261	0.179	1
Mtmr6	0.00051632	0.185794	0.292	0.2	1
2006-03-01	0.00051792	0.16916	0.203	0.129	1
Wdfy3	0.00052025	0.201841	0.368	0.274	1
Tnfrsf1b	0.00052618	0.155698	0.474	0.352	1
Lfng	0.00053157	0.159763	0.259	0.172	1
Pkm	0.00053168	-0.337221	0.624	0.676	1
Itgax	0.00053376	-0.115759	0.085	0.152	1
Mat2a	0.00054037	0.199653	0.545	0.428	1
Tob2	0.00054164	0.186442	0.52	0.41	1
Apobec1	0.00054893	-0.230134	0.466	0.555	1
Cerk	0.00056928	0.259551	0.382	0.292	1
Dmac1	0.00057113	0.1894	0.373	0.281	1
Ecm1	0.00057388	-0.442054	0.256	0.333	1
Tpp1	0.00057817	0.178683	0.573	0.483	1
Zmat2	0.0005783	-0.277026	0.342	0.411	1
Cep57l1	0.00058052	0.121465	0.053	0.016	1
Lifr	0.0005808	0.228182	0.578	0.476	1
Rere	0.00058171	0.199646	0.275	0.19	1
Cd19	0.00058188	0.144899	0.085	0.038	1
Pink1	0.0005857	0.206621	0.27	0.186	1
Syne2	0.00058579	0.15724	0.143	0.079	1
Gm20186	0.00058634	0.254365	0.163	0.098	1
Tex261	0.0005867	0.216907	0.408	0.317	1
N4bp1	0.00059411	-0.295525	0.321	0.392	1
Pim1	0.00059719	0.246049	0.466	0.377	1
Nfic	0.00060139	0.240327	0.547	0.454	1
Ddx5	0.00060239	-0.145361	0.957	0.955	1
Gna11	0.00060256	0.148492	0.123	0.064	1
Ptov1	0.00061366	0.131991	0.276	0.186	1
Rab3d	0.00061485	0.118324	0.109	0.054	1
Epsti1	0.00061493	-0.2286	0.548	0.619	1
Tcf4	0.0006158	0.235921	0.761	0.701	1
Pitpnc1	0.00061903	0.142955	0.245	0.163	1
Sgsm3	0.00061913	0.076847	0.04	0.009	1
Actr2	0.00062012	0.160807	0.828	0.744	1
Nuak1	0.00062785	0.142639	0.104	0.05	1
Zbtb7a	0.00063143	0.241432	0.511	0.424	1
Hjurp	0.000645	0.110458	0.196	0.122	1
Plaur	0.00064616	-0.159376	0.109	0.177	1
Jmjd6	0.00065102	0.163605	0.163	0.097	1
Klhl6	0.00065219	0.158792	0.228	0.147	1
Fam102b	0.00067736	0.160383	0.335	0.24	1
Snx2	0.00068491	0.218614	0.578	0.496	1
Arpp19	0.00069297	-0.234896	0.547	0.612	1
Gm9856	0.00069609	-0.119763	0.02	0.057	1
Mndal	0.00069612	-0.316938	0.627	0.669	1
Nt5e	0.00071335	-0.0837708	0.008	0.036	1
Arhgdib	0.00072156	0.188337	0.835	0.789	1
Ptpn11	0.00072942	0.200952	0.239	0.163	1
Hist1h3d	0.00073065	-0.119177	0.011	0.041	1
Selenow	0.00073304	-0.199617	0.797	0.834	1
Zfp704	0.00073355	0.159143	0.329	0.236	1
Samd4	0.00073366	0.137412	0.09	0.041	1
Crybg3	0.00073367	0.140786	0.337	0.242	1
Zfp467	0.00073632	0.122625	0.216	0.136	1
Adipor2	0.00074173	0.22302	0.307	0.229	1
5031439G07Rik	0.00075016	0.220575	0.503	0.404	1
Idh2	0.00075577	0.184396	0.348	0.256	1
Ppp2r2a	0.00075879	0.14769	0.27	0.186	1
Usp12	0.00077231	0.158158	0.227	0.148	1
Elmo1	0.0007748	0.144335	0.467	0.358	1
Scpep1	0.00077846	0.19727	0.464	0.361	1
Pgm2l1	0.00077894	0.165011	0.168	0.102	1
Fam117a	0.0007848	-0.0841468	0.011	0.041	1
Lpl	0.00078511	0.283946	0.413	0.315	1
Rab3il1	0.00078615	0.175186	0.48	0.386	1
Mut	0.00078885	0.140136	0.123	0.066	1
Rai14	0.00079102	-0.149871	0.022	0.059	1
Slc36a1	0.00080032	0.141856	0.216	0.138	1
Atp5k	0.00080368	-0.232355	0.637	0.664	1
2310001H17Rik	0.00081886	-0.171097	0.106	0.172	1
Gabarapl1	0.00082359	0.153178	0.183	0.113	1
Txnl4a	0.00082967	-0.161605	0.129	0.2	1
Ddit3	0.00084323	-0.197606	0.124	0.191	1
Mapk14	0.00085074	0.232895	0.452	0.365	1
Gm38399	0.00085164	0.134027	0.084	0.038	1
Cytip	0.0008555	-0.260251	0.376	0.456	1
Uhrf1bp1	0.00085631	0.136641	0.054	0.018	1
Rfk	0.00085863	0.1504	0.2	0.127	1
Gab3	0.00087004	0.102521	0.124	0.066	1
Bnip3l	0.00087202	0.197341	0.502	0.399	1
Rhoc	0.00087218	0.244422	0.401	0.311	1
Uqcrfs1	0.00088494	0.2128	0.37	0.283	1
Pycard	0.00088841	-0.24607	0.489	0.56	1
Trim30d	0.00089703	-0.253285	0.234	0.315	1
Col1a1	0.00089767	-0.10567	0.005	0.029	1
Dlg1	0.00089803	0.18868	0.18	0.113	1
Prkaca	0.00090928	0.164596	0.182	0.114	1
Il2ra	0.00092532	-0.0931233	0.005	0.029	1
Rab8b	0.00094021	0.167685	0.598	0.49	1
Lats1	0.00094945	0.145512	0.141	0.081	1
Abcb8	0.00095959	0.0951796	0.048	0.014	1
Mrpl54	0.00096637	-0.256431	0.318	0.39	1
Bank1	0.00097601	0.173404	0.29	0.202	1
Hsd17b4	0.00097984	0.18395	0.335	0.243	1
Fnbp1	0.00098223	0.193741	0.627	0.547	1
Prkca	0.0009986	0.0786102	0.051	0.016	1
Napsa	0.00100739	-0.242212	0.123	0.19	1
Calhm2	0.00101532	0.252452	0.269	0.197	1
Ncf2	0.00102099	0.179899	0.705	0.608	1
Cxcl10	0.00102142	-0.570996	0.045	0.093	1
Oxct1	0.00102428	0.190721	0.29	0.209	1
Rpl7	0.00102638	0.125255	0.967	0.966	1
Tln1	0.00103864	0.154159	0.839	0.769	1
Rab14	0.00106158	0.185881	0.798	0.739	1
Bola2	0.00106371	-0.24993	0.498	0.572	1
Txndc16	0.00109023	0.163379	0.208	0.136	1
Add1	0.00109183	0.210715	0.357	0.274	1
Pik3c2a	0.00109524	0.186197	0.334	0.247	1
Mfsd14a	0.00109533	0.192949	0.293	0.211	1
Eif4ebp2	0.00110509	0.171775	0.427	0.333	1
Tle4	0.00110524	-0.237603	0.374	0.456	1
Ipo7	0.00110989	0.168625	0.236	0.161	1
AW011738	0.00111348	-0.0773674	0.012	0.043	1
Slc25a3	0.00111906	0.173344	0.764	0.678	1
Amn1	0.00112104	-0.24751	0.126	0.19	1
Klhl9	0.00112145	0.190703	0.295	0.215	1
Ppdpf	0.00112213	-0.20915	0.143	0.211	1
Cpne3	0.00113702	0.174963	0.345	0.252	1
Sbf2	0.00113864	0.204572	0.401	0.317	1
Selenof	0.00114184	0.197112	0.727	0.658	1
Pbrm1	0.00114279	0.252486	0.464	0.381	1
Atp6v1b2	0.00114324	0.196617	0.408	0.324	1
Usp24	0.0011438	0.197178	0.252	0.175	1
Ctu2	0.00114838	-0.159051	0.039	0.082	1
Fchsd2	0.0011491	0.165245	0.295	0.211	1
Ist1	0.00115083	-0.241893	0.248	0.324	1
Arg1	0.0011607	-0.571345	0.008	0.034	1
1500002C15Rik	0.00116837	0.0655306	0.023	0.002	1
Ppp6r3	0.001171	0.237445	0.339	0.258	1
Inppl1	0.00118211	0.167413	0.21	0.138	1
Camkk2	0.0011845	0.187659	0.329	0.242	1
Suv39h1	0.00119029	0.0978943	0.059	0.021	1
Gm11696	0.00119075	0.0708911	0.031	0.005	1
Ywhaq	0.0011914	0.183418	0.559	0.469	1
Kat2b	0.001195	0.150124	0.245	0.166	1
Wdr26	0.00120922	0.202488	0.596	0.501	1
Znhit1	0.0012108	-0.247965	0.314	0.381	1
Setd1b	0.00121362	0.214826	0.335	0.254	1
Stard4	0.00122626	0.129573	0.067	0.027	1
Bin2	0.00122641	-0.255528	0.253	0.32	1
Pigq	0.00124312	0.115139	0.106	0.054	1
Ttc28	0.00124376	0.161327	0.137	0.079	1
Dynlrb1	0.00124569	-0.234413	0.457	0.519	1
Ube2r2	0.00125649	0.190675	0.413	0.32	1
Lyn	0.00126171	-0.182499	0.72	0.769	1
Gm4631	0.00126206	0.130437	0.106	0.055	1
Serf2	0.00126215	-0.141612	0.967	0.97	1
Mgp	0.00126568	-0.204782	0.053	0.102	1
Mical2	0.00126645	0.0737941	0.062	0.023	1
Sirpb1c	0.00128221	-0.232255	0.085	0.143	1
Cryl1	0.00128369	0.139177	0.219	0.143	1
Lamp2	0.00128675	0.164821	0.849	0.778	1
Serpinf1	0.00130021	0.220833	0.22	0.148	1
B3galnt1	0.00130998	0.121733	0.174	0.107	1
Ing1	0.00131351	0.157613	0.264	0.184	1
Adcy3	0.00132699	0.0753325	0.034	0.007	1
Gypc	0.00132744	0.108034	0.064	0.025	1
Zmiz1	0.00132803	0.168225	0.556	0.474	1
Retnlg	0.00133209	-0.0700163	0.011	0.039	1
Rsu1	0.00133366	0.162737	0.517	0.415	1
Tcaf1	0.00134228	0.0856806	0.037	0.009	1
Mtr	0.00134816	0.169005	0.189	0.123	1
Itch	0.00136167	0.172787	0.478	0.376	1
Lrch1	0.00136216	-0.15371	0.101	0.163	1
Usp11	0.00137179	0.0561379	0.037	0.009	1
Tanc2	0.00137186	0.213469	0.447	0.351	1
Pgk1	0.00138083	-0.333522	0.253	0.327	1
2008-09-01	0.00139093	0.186232	0.275	0.2	1
B4galt6	0.00142527	0.224417	0.449	0.356	1
Itpripl2	0.00142772	0.26636	0.517	0.453	1
Gbp2	0.00143085	-0.148961	0.065	0.118	1
Pip4k2a	0.00144503	0.21689	0.582	0.497	1
Ctnnb1	0.00145648	0.181185	0.505	0.41	1
Kcnk6	0.0014607	0.139966	0.306	0.218	1
Zfp954	0.00146188	0.0649029	0.047	0.014	1
Pacs1	0.00146327	0.132289	0.12	0.066	1
Tmem251	0.00146753	0.118777	0.138	0.081	1
Setx	0.00146854	0.199301	0.236	0.163	1
Dstn	0.00148173	0.254801	0.599	0.526	1
Rex1bd	0.00149027	-0.23037	0.387	0.463	1
Shisa5	0.00149063	-0.162047	0.72	0.766	1
Fam219a	0.00149118	0.109296	0.099	0.05	1
Arid4a	0.00149707	0.14969	0.525	0.431	1
Igf1r	0.00150065	0.165964	0.174	0.107	1
Atl3	0.00152019	0.124668	0.143	0.084	1
Rps17	0.00153171	-0.172591	0.913	0.909	1
Tmem106a	0.00153722	-0.199093	0.511	0.576	1
Cdkn1c	0.00156188	0.0755323	0.107	0.055	1
Mitf	0.00157936	0.154608	0.242	0.166	1
Arpc4	0.00160112	0.138214	0.789	0.673	1
Plcb3	0.00161318	0.143692	0.16	0.098	1
Dock11	0.00162055	0.193228	0.295	0.22	1
Adap2os	0.00163477	0.174702	0.236	0.163	1
Slco3a1	0.00165605	-0.132596	0.042	0.086	1
Tbc1d31	0.00166199	0.150176	0.161	0.098	1
Tap1	0.00166425	-0.239763	0.345	0.417	1
Rcn3	0.00167523	0.150863	0.134	0.077	1
Nradd	0.0016806	0.0924124	0.057	0.021	1
Gm38843	0.00168373	0.0921041	0.079	0.036	1
Ikbip	0.00168558	0.132378	0.106	0.055	1
Dpagt1	0.00170046	0.137945	0.137	0.081	1
Spp1	0.00170322	-1.5398	0.165	0.229	1
Utrn	0.00171789	0.178397	0.225	0.154	1
Vps41	0.00173043	0.211285	0.258	0.186	1
Osgepl1	0.00175396	0.0814172	0.03	0.005	1
Cyb561d2	0.00178478	0.114704	0.143	0.084	1
Zcchc24	0.00179917	0.166623	0.269	0.191	1
Srebf2	0.00180788	0.195454	0.231	0.163	1
Atg7	0.00180893	0.142331	0.183	0.118	1
B4gat1	0.00181999	0.129842	0.107	0.057	1
C3	0.0018279	-0.217912	0.056	0.104	1
Cd14	0.00182907	0.233466	0.842	0.764	1
Per3	0.00183995	0.107302	0.065	0.027	1
Fndc3b	0.00184568	0.159808	0.298	0.22	1
Eid3	0.00184598	0.0607465	0.03	0.005	1
Cd300lg	0.00185016	0.0929987	0.048	0.016	1
Msrb1	0.00185342	-0.267486	0.292	0.36	1
Ifi207	0.00185491	-0.153755	0.699	0.784	1
Ttc12	0.00186519	0.0572659	0.022	0.002	1
H2-Q4	0.00186563	-0.219161	0.45	0.528	1
Dag1	0.00187242	0.171022	0.165	0.106	1
Pex11b	0.00188409	0.132844	0.118	0.066	1
Arsk	0.00189581	0.14538	0.148	0.089	1
Crat	0.00189597	0.180701	0.169	0.109	1
Phka2	0.00189643	0.150396	0.224	0.15	1
Herpud2	0.00190084	0.146371	0.214	0.145	1
Efhd2	0.00192738	-0.181768	0.73	0.775	1
Haus8	0.00193673	-0.164424	0.107	0.168	1
Zfp646	0.00194005	0.165567	0.191	0.123	1
Gbe1	0.00194422	0.120441	0.098	0.05	1
Rasa1	0.00198151	0.202022	0.337	0.254	1
Cox7a2	0.0019875	-0.238221	0.682	0.689	1
Ppm1a	0.00199324	0.158569	0.362	0.279	1
Trib1	0.0019961	-0.171533	0.272	0.358	1
Tfrc	0.00199675	0.0830704	0.062	0.025	1
Rtn4	0.00199829	0.179816	0.839	0.751	1
Slc46a3	0.00199947	0.103412	0.093	0.047	1
Gprc5c	0.00200299	0.100849	0.059	0.023	1
Cracr2b	0.00202028	0.141821	0.193	0.123	1
D16Ertd472e	0.00202722	0.0629805	0.068	0.029	1
Map3k2	0.00203061	0.157615	0.239	0.166	1
Cd300c2	0.00203678	-0.205513	0.708	0.751	1
Igf2r	0.00204507	-0.0983335	0.008	0.032	1
Mrfap1	0.00204586	0.204015	0.679	0.597	1
Helz2	0.00205487	-0.147364	0.04	0.082	1
Mak16	0.00207636	-0.174062	0.106	0.165	1
Impdh1	0.00210572	0.117552	0.092	0.047	1
Lpin1	0.00210786	0.16836	0.134	0.079	1
Sh3kbp1	0.00211867	0.155308	0.45	0.361	1
Deptor	0.00212175	0.148335	0.188	0.122	1
Nr2c2	0.00212659	0.130278	0.248	0.172	1
Tmem71	0.00213331	0.100039	0.161	0.098	1
Nlrc5	0.00214476	-0.190368	0.096	0.152	1
Syk	0.0021493	0.214145	0.556	0.469	1
Alkbh5	0.00216209	0.150328	0.303	0.222	1
Gpr183	0.00216695	0.232473	0.368	0.281	1
C330007P06Rik	0.00217174	0.14087	0.152	0.095	1
Klf3	0.00219031	0.196782	0.564	0.47	1
Ankrd1	0.00220419	-0.246334	0.023	0.057	1
Il10rb	0.00220801	0.17263	0.694	0.608	1
Abhd14b	0.00221089	0.0774958	0.062	0.025	1
Lmbrd2	0.00221846	0.155756	0.186	0.122	1
Sh3bp2	0.00222095	-0.188571	0.194	0.261	1
Ppp3ca	0.00222828	0.184042	0.675	0.564	1
Phb2	0.00223581	0.1248	0.433	0.333	1
Dnajc3	0.00224079	0.177883	0.384	0.293	1
Ifi208	0.00224756	-0.159768	0.062	0.111	1
Adam15	0.00225509	0.179716	0.562	0.472	1
Nudt16	0.00226492	0.164817	0.151	0.095	1
Msh2	0.00226494	0.119834	0.107	0.057	1
Tmbim6	0.00229943	0.161401	0.86	0.782	1
Samd4b	0.00230907	0.149536	0.2	0.132	1
Dock8	0.00231552	0.200238	0.497	0.408	1
Lemd2	0.00232118	0.165222	0.208	0.143	1
Slc11a2	0.00232277	0.109503	0.104	0.055	1
Sdc1	0.00233356	-0.0450686	0	0.014	1
Igha	0.00233356	-0.043253	0	0.014	1
Hrh1	0.00236406	0.0785336	0.059	0.023	1
Afap1l1	0.00236868	0.136062	0.081	0.039	1
Epn1	0.00236905	0.153544	0.565	0.469	1
Dad1	0.00238698	-0.193182	0.587	0.623	1
Prkab2	0.00241219	0.0941349	0.112	0.061	1
Pfkl	0.00243518	-0.20484	0.129	0.191	1
Lipo3	0.00244163	0.100903	0.127	0.073	1
Rap1b	0.00244172	0.165919	0.837	0.767	1
Wwp2	0.0024551	-0.147344	0.123	0.186	1
Rbl2	0.00246166	0.154239	0.21	0.143	1
Tprgl	0.00246588	0.187148	0.452	0.36	1
Btrc	0.00247824	-0.109144	0.043	0.086	1
Zfp968	0.00250261	0.0567928	0.025	0.004	1
Pacs2	0.00250388	0.170385	0.295	0.22	1
Cobll1	0.00251573	0.0464623	0.025	0.004	1
Cd86	0.00254303	0.252255	0.556	0.467	1
Tbc1d12	0.00258772	0.125903	0.073	0.034	1
Ifi44	0.00258975	-0.158311	0.016	0.045	1
Pdia6	0.00259101	-0.267178	0.497	0.547	1
Dck	0.0026253	-0.199402	0.217	0.288	1
Mex3d	0.00263279	0.0596466	0.056	0.021	1
Ndufa13	0.00264005	-0.208102	0.775	0.814	1
Mindy2	0.00264265	0.223821	0.425	0.342	1
Cenpa	0.00264405	0.163276	0.189	0.123	1
Camk1	0.00265111	0.184608	0.593	0.512	1
Rgs18	0.00265351	0.157547	0.168	0.107	1
Mob3c	0.00266819	0.139456	0.216	0.145	1
Ston2	0.0026761	0.114954	0.089	0.045	1
Frmd6	0.00268035	0.172329	0.09	0.047	1
Itga9	0.00270524	0.257784	0.278	0.209	1
Slc25a24	0.00270955	0.144094	0.168	0.109	1
Ciita	0.00271858	0.270238	0.357	0.283	1
Adgre1	0.00273461	0.169941	0.849	0.778	1
Nppa	0.00273976	-0.126381	0.009	0.034	1
Rab24	0.00274394	-0.163987	0.245	0.329	1
Slc9a3r2	0.00278129	0.101583	0.043	0.014	1
Tmem176b	0.00278369	0.126951	0.932	0.825	1
Ankrd13c	0.00278929	0.136122	0.172	0.111	1
E4f1	0.00279078	-0.139437	0.089	0.143	1
Limd1	0.00281647	0.138073	0.388	0.299	1
Mapre2	0.00282301	0.140583	0.325	0.243	1
Gm9530	0.0028259	-0.060051	0.005	0.025	1
Fam43a	0.00282619	0.154263	0.14	0.086	1
Gm26669	0.00284602	0.291409	0.329	0.258	1
Tgfbr2	0.00284962	0.170275	0.598	0.522	1
Actg1	0.00285628	0.107795	0.953	0.936	1
Ifi205	0.00285639	-0.162462	0.026	0.061	1
Mfge8	0.00286212	0.147533	0.127	0.075	1
Cyp20a1	0.00286752	0.126713	0.163	0.104	1
Rint1	0.00287011	0.11376	0.11	0.061	1
Rb1cc1	0.00289715	0.132882	0.411	0.318	1
Brk1	0.0029116	0.143215	0.677	0.576	1
Exosc5	0.00291436	-0.163991	0.124	0.184	1
Rassf2	0.00291983	0.189007	0.651	0.549	1
Klhl33	0.0029523	0.0954605	0.047	0.016	1
Eef2	0.00296473	0.139637	0.915	0.88	1
Nupr1	0.00296737	-0.272201	0.238	0.302	1
Rnaseh2b	0.00296837	0.123148	0.104	0.057	1
Mfap3	0.00297052	0.162601	0.281	0.206	1
Oasl1	0.00297787	-0.159444	0.065	0.114	1
Mrpl14	0.0029783	-0.210029	0.328	0.388	1
Rab1a	0.00298665	0.165994	0.505	0.419	1
Spic	0.00298905	0.0956823	0.04	0.013	1
4930589L23Rik	0.00299584	-0.0763502	0.002	0.018	1
Irf4	0.00301499	0.10913	0.057	0.023	1
Zc3hav1	0.00303796	-0.165809	0.342	0.428	1
Elavl4	0.00304197	0.0612273	0.02	0.002	1
Hcar2	0.00305084	-0.0598951	0.003	0.021	1
Purb	0.00305653	0.158608	0.648	0.562	1
2810454H06Rik	0.00306022	-0.199492	0.071	0.12	1
Iqgap1	0.0030671	0.181901	0.918	0.853	1
Lztr1	0.0030724	0.126962	0.112	0.063	1
Axin1	0.00307741	0.114706	0.174	0.111	1
Cat	0.00310401	0.144606	0.357	0.272	1
Cxxc5	0.00311085	0.104398	0.065	0.029	1
Polr2f	0.00312797	-0.196974	0.385	0.44	1
Tsn	0.00318273	0.182854	0.424	0.338	1
Alg14	0.00321192	0.0925773	0.073	0.034	1
Ptpn1	0.00321661	-0.22623	0.581	0.63	1
Pcyt1b	0.00322104	0.060953	0.034	0.009	1
Edf1	0.00323129	-0.252369	0.592	0.63	1
Ppfia1	0.00323184	0.101772	0.186	0.122	1
Hmgb1	0.00323214	0.160119	0.88	0.828	1
Gk5	0.00323245	0.0595759	0.031	0.007	1
Fkbp5	0.00323987	-0.205918	0.202	0.268	1
Caprin2	0.00325404	0.0515699	0.031	0.007	1
Lin52	0.00325497	0.0654312	0.034	0.009	1
Bend4	0.00326043	0.0950211	0.073	0.034	1
Thra	0.00326831	0.158018	0.194	0.131	1
Zfp217	0.00327535	0.111827	0.211	0.143	1
Tor3a	0.00329673	-0.201084	0.183	0.25	1
2010320M18Rik	0.00330502	-0.0692802	0.017	0.047	1
Anxa3	0.00331153	0.151562	0.464	0.372	1
Trim30b	0.00331332	-0.156623	0.059	0.104	1
Poc1b	0.00331827	0.119701	0.104	0.057	1
Cyp4f18	0.00333217	-0.274526	0.278	0.345	1
Lyl1	0.00334069	0.148512	0.402	0.311	1
Socs2	0.00334616	-0.0753124	0.008	0.03	1
Gnb1	0.00335028	0.133014	0.733	0.655	1
Clec4d	0.00336393	-0.201747	0.071	0.12	1
Apbb1	0.00337629	0.0562872	0.034	0.009	1
Map3k5	0.00338515	0.100729	0.179	0.114	1
Kif23	0.00339364	0.125253	0.101	0.055	1
Chst11	0.00340852	-0.0613694	0.008	0.03	1
Ctdsp1	0.00341367	0.129504	0.289	0.213	1
Osbpl11	0.00342511	0.157054	0.286	0.211	1
Dok3	0.00342822	-0.200702	0.402	0.47	1
Arhgef6	0.00345684	0.16891	0.374	0.297	1
Atp5g1	0.00348986	-0.185834	0.561	0.623	1
Zyg11b	0.00349161	0.139296	0.161	0.104	1
Mctp1	0.00351277	0.135658	0.21	0.143	1
Dok2	0.00351857	0.136915	0.321	0.238	1
AW146154	0.00353862	0.0867841	0.051	0.02	1
Hira	0.00354201	0.0933626	0.07	0.032	1
Mir142hg	0.00354343	-0.133687	0.081	0.132	1
Lsg1	0.00355194	0.0783825	0.134	0.079	1
Ap1b1	0.00356845	0.182331	0.483	0.388	1
Etv1	0.00356991	0.169093	0.216	0.15	1
Traf1	0.00359049	-0.205724	0.104	0.157	1
Zfp609	0.00359239	0.137288	0.084	0.043	1
Med15	0.00359332	0.215296	0.326	0.254	1
Kif1b	0.00360818	0.221416	0.377	0.302	1
Dbp	0.00360905	0.0975516	0.062	0.027	1
Mllt10	0.00363533	0.1336	0.261	0.19	1
Anxa11	0.00363763	0.139581	0.205	0.141	1
Elob	0.00363904	-0.181646	0.8	0.844	1
Fam117b	0.00365479	0.188865	0.325	0.25	1
Rnf145	0.0036787	0.147273	0.286	0.211	1
Ywhab	0.00368012	0.153014	0.666	0.587	1
Gabpb1	0.00370267	-0.102627	0.045	0.086	1
Phactr2	0.00370752	0.175938	0.301	0.225	1
Gpr35	0.00372466	-0.134253	0.067	0.114	1
Oser1	0.00373588	0.143868	0.202	0.141	1
Tnpo2	0.00374113	0.105184	0.113	0.064	1
Hspa1a	0.0037827	0.276717	0.202	0.141	1
Tmed10	0.00379725	0.147143	0.8	0.714	1
Pstpip2	0.00381236	0.100383	0.045	0.016	1
Pik3r6	0.00382854	0.166036	0.175	0.116	1
Ubxn7	0.00384922	0.128589	0.14	0.086	1
Il2rg	0.00385407	-0.154809	0.182	0.25	1
Crk	0.00388196	0.192443	0.357	0.288	1
Calu	0.00395842	0.13514	0.21	0.145	1
Itga5	0.00395881	-0.220919	0.149	0.204	1
Ccr5	0.00396784	-0.254851	0.606	0.655	1
Arrdc1	0.00397486	0.160235	0.238	0.172	1
Runx1	0.00398123	-0.222612	0.702	0.753	1
Rac1	0.00398412	0.146781	0.825	0.787	1
Npm1	0.00399811	0.15472	0.817	0.769	1
Taf5l	0.00403204	0.109641	0.084	0.043	1
Slc14a1	0.00403703	0.0926432	0.084	0.043	1
Cmklr1	0.00404227	0.198776	0.415	0.343	1
Ndufb3	0.00405238	-0.160921	0.444	0.513	1
Pdpk1	0.00405376	0.161946	0.22	0.156	1
Vav3	0.00405885	0.153754	0.334	0.259	1
Nfxl1	0.00407337	0.192834	0.275	0.206	1
Ccl7	0.00407457	-0.224387	0.134	0.193	1
Pla2g15	0.0040942	0.161212	0.379	0.297	1
Wipi1	0.00410101	0.0811689	0.078	0.038	1
Actc1	0.00410223	-0.121806	0.02	0.05	1
Pdzd8	0.00414452	0.169525	0.208	0.145	1
Agmo	0.00414604	0.137758	0.104	0.059	1
Rbms1	0.0041511	0.194859	0.693	0.614	1
Ccdc32	0.00417517	0.0820286	0.109	0.061	1
Mdc1	0.00417652	0.117426	0.127	0.077	1
Zmynd19	0.00417924	0.0684931	0.059	0.025	1
Larp4	0.00422811	0.12959	0.303	0.224	1
Zfp157	0.0042344	0.12845	0.157	0.1	1
Rpl5	0.00425034	0.148414	0.946	0.916	1
Cdkn1b	0.00425498	0.134279	0.55	0.46	1
Hist1h2ap	0.00425671	-0.125905	0.079	0.129	1
Ephx1	0.00425737	0.142748	0.231	0.163	1
Foxn2	0.0042766	0.163985	0.199	0.14	1
Scimp	0.00428563	-0.236296	0.239	0.306	1
Hps5	0.00428894	0.0974087	0.152	0.095	1
Rnf220	0.00431328	0.145977	0.256	0.186	1
Plekhb2	0.00431408	0.167605	0.325	0.254	1
Ophn1	0.00431942	0.156057	0.446	0.358	1
Mkln1	0.0043467	0.150214	0.439	0.358	1
Scn1b	0.0043515	0.11251	0.116	0.068	1
Zfp623	0.00440292	0.0494462	0.026	0.005	1
Irf1	0.004404	0.200315	0.317	0.243	1
Ubald2	0.00440913	-0.197387	0.284	0.351	1
Hdac1	0.00440974	0.115079	0.23	0.163	1
Adprhl1	0.00442366	-0.0564351	0	0.013	1
Zbtb46	0.00445516	0.0753141	0.026	0.005	1
Rps6ka3	0.00450667	0.197372	0.351	0.284	1
Gm10138	0.00450825	-0.195433	0.134	0.191	1
Rtn3	0.00451601	0.218205	0.519	0.442	1
Csf2ra	0.00453169	-0.215179	0.627	0.682	1
Rps12	0.00456166	-0.144808	0.988	0.991	1
Leprot	0.00456499	0.180826	0.433	0.352	1
Fam109a	0.00457024	0.0839083	0.061	0.027	1
Rragc	0.00457613	0.180856	0.335	0.263	1
Egr3	0.00457966	0.111016	0.042	0.014	1
Glg1	0.0045804	0.205035	0.509	0.426	1
Cotl1	0.00458432	0.150837	0.825	0.762	1
Glipr2	0.0045848	-0.12435	0.036	0.072	1
Slc35a5	0.00459533	0.135833	0.157	0.104	1
Med22	0.00463757	0.0878261	0.081	0.041	1
Gm14548	0.00463999	-0.0639924	0.02	0.05	1
Uqcrq	0.00465861	-0.215906	0.644	0.685	1
Gstm1	0.00470708	0.167767	0.2	0.14	1
Gadd45g	0.00472224	-0.169097	0.12	0.179	1
Kctd2	0.00473066	0.138684	0.179	0.12	1
Haus3	0.00473346	0.149939	0.149	0.097	1
Irf8	0.00473762	0.163232	0.654	0.556	1
Phf13	0.00474414	0.114581	0.073	0.036	1
Ppa2	0.00483332	0.108656	0.106	0.061	1
Ankrd44	0.00483813	0.212815	0.557	0.481	1
Ppib	0.00485976	-0.152046	0.781	0.826	1
Mtmr11	0.00486369	0.0665283	0.064	0.029	1
Tmem127	0.00487113	0.15795	0.196	0.136	1
Fabp5	0.00487791	-0.320862	0.095	0.145	1
Mier1	0.00489121	0.148637	0.551	0.487	1
Ubfd1	0.00490573	0.149552	0.151	0.097	1
Rp2	0.00495246	0.180352	0.366	0.292	1
Pfdn2	0.00496502	-0.15216	0.348	0.415	1
Cxcl9	0.00497322	-0.166624	0.005	0.023	1
Bax	0.00497549	-0.25243	0.554	0.594	1
Rab18	0.00498889	0.139907	0.34	0.265	1
Prim1	0.00499534	0.0922373	0.05	0.02	1
Zfp422	0.00500774	0.128368	0.126	0.077	1
Clec12a	0.00502307	0.207861	0.675	0.594	1
Fhit	0.00505074	0.0288637	0.014	0	1
Sp1	0.00506656	0.142449	0.284	0.209	1
Gk	0.00507399	-0.11777	0.056	0.098	1
Pon2	0.00509565	0.172518	0.421	0.338	1
Map1lc3b	0.00511491	0.167314	0.646	0.546	1
Pbx3	0.00516892	0.188532	0.202	0.141	1
Tmem55b	0.0051699	0.166022	0.469	0.388	1
Akap7	0.00517387	0.158679	0.129	0.081	1
Adck5	0.00517955	0.0823801	0.081	0.041	1
Vps35	0.00522162	0.187286	0.467	0.392	1
Nmi	0.00525894	-0.160486	0.137	0.195	1
Prpf6	0.00526375	0.169089	0.185	0.129	1
Sfxn3	0.00530565	0.10523	0.262	0.193	1
Tsc22d1	0.00530854	0.177057	0.231	0.168	1
Fcho2	0.00533215	0.141823	0.595	0.513	1
Endog	0.00536096	0.0920178	0.057	0.025	1
Arhgap23	0.0053623	0.116588	0.075	0.038	1
Ogfod2	0.00537909	0.103617	0.082	0.043	1
Snx18	0.00539214	0.161681	0.363	0.281	1
Mgat4b	0.00541279	0.154401	0.252	0.184	1
Lmo2	0.0054268	0.171096	0.578	0.504	1
Rbm42	0.00542787	-0.205969	0.236	0.301	1
Rab11b	0.00549794	0.15912	0.433	0.351	1
Fam78a	0.0055072	0.085648	0.107	0.061	1
Cndp2	0.00551366	-0.231449	0.533	0.567	1
Zbtb33	0.00552145	0.10642	0.099	0.055	1
Plcb1	0.00556048	-0.0541568	0.002	0.016	1
Eef1b2	0.00558332	0.160032	0.877	0.818	1
St6gal1	0.00558856	0.165896	0.261	0.193	1
Egln3	0.00559674	-0.0448745	0.002	0.016	1
Csf2rb	0.00561765	0.133715	0.36	0.283	1
Gm28875	0.00561804	0.120122	0.14	0.088	1
Rpl39	0.00562297	-0.126812	0.98	0.987	1
Rbx1	0.00562936	-0.204005	0.671	0.699	1
Gapvd1	0.00565668	0.147563	0.467	0.381	1
Eloa	0.00565744	0.140588	0.29	0.218	1
Tmem37	0.00566479	0.203842	0.516	0.424	1
Tmem116	0.00566991	-0.0309795	0.002	0.016	1
Ndrg3	0.00568761	0.089284	0.134	0.082	1
Vasp	0.00568934	-0.252645	0.321	0.374	1
Fads1	0.00571873	0.160085	0.191	0.132	1
Ssh1	0.00574277	0.152228	0.183	0.127	1
Rab3gap1	0.00575347	0.166953	0.196	0.136	1
Insr	0.00575701	0.165766	0.186	0.131	1
Sel1l	0.00575793	0.156846	0.315	0.245	1
Cd48	0.00579226	0.127897	0.644	0.574	1
Cpt1a	0.00580453	0.124142	0.234	0.17	1
Sdf2l1	0.00583182	-0.188226	0.349	0.415	1
Fam212b	0.0058696	-0.0812322	0.008	0.029	1
Hist1h1e	0.00587871	-0.138601	0.101	0.152	1
Trem1	0.00588216	-0.0685372	0.011	0.034	1
Hnrnpul2	0.00594021	0.156259	0.48	0.403	1
Rbm12	0.00594379	0.104591	0.084	0.045	1
Rhobtb1	0.00595763	0.123231	0.123	0.075	1
Gm49336	0.00600463	0.141532	0.148	0.097	1
Phlda3	0.00601007	-0.121896	0.051	0.091	1
Thoc1	0.00601043	-0.122276	0.053	0.093	1
Smim10l1	0.00601679	0.136469	0.293	0.225	1
Ndfip1	0.00604865	0.137867	0.247	0.181	1
Col4a3bp	0.00607501	0.137214	0.272	0.202	1
Prpf4b	0.00607891	-0.191887	0.533	0.596	1
Tubb5	0.00608529	0.129327	0.697	0.626	1
Maoa	0.00612387	0.15498	0.099	0.057	1
Wdr74	0.00615302	-0.0761712	0.056	0.098	1
Pwwp2a	0.00617055	0.17687	0.213	0.154	1
Arap2	0.00617767	0.10403	0.051	0.021	1
Vav1	0.00617781	-0.192993	0.3	0.363	1
Brox	0.00619828	0.126914	0.21	0.145	1
Gabpb2	0.00623228	0.171379	0.307	0.233	1
Cox5b	0.00624056	-0.214893	0.717	0.726	1
Tmem234	0.00628136	0.18055	0.663	0.581	1
Apobec3	0.00628809	-0.296034	0.474	0.522	1
Setd5	0.00630504	0.145554	0.36	0.283	1
Nr4a1	0.00631063	0.20878	0.37	0.292	1
Cdc42	0.0063124	0.128857	0.929	0.886	1
Tmem246	0.00634123	0.0671067	0.051	0.021	1
Aif1	0.00635339	-0.232947	0.873	0.848	1
Snx29	0.00635639	0.131514	0.213	0.15	1
Tmed7	0.00639179	0.161362	0.405	0.333	1
Fcf1	0.00641706	-0.184143	0.179	0.238	1
Otud7b	0.00644959	0.0457208	0.078	0.039	1
Ang	0.00646179	0.16948	0.306	0.233	1
Rpl10	0.00658276	0.0882153	0.986	0.98	1
Rmnd5a	0.00659443	0.098715	0.262	0.191	1
Nek7	0.00661384	0.14832	0.365	0.284	1
Cdr2	0.00662018	0.118796	0.189	0.129	1
Camsap1	0.00663564	0.110527	0.085	0.047	1
Abhd14a	0.0066516	0.071598	0.037	0.013	1
Slc13a3	0.00667907	-0.107772	0.048	0.088	1
Fem1b	0.00669506	0.101531	0.124	0.077	1
Hist1h4d	0.00672901	-0.230498	0.065	0.107	1
Pigp	0.00676328	0.124351	0.203	0.143	1
Atp2a3	0.00677922	0.0719715	0.099	0.055	1
Uap1l1	0.00679363	0.156006	0.269	0.206	1
Atp6v0b	0.00679722	0.141992	0.885	0.832	1
Wasl	0.00680763	-0.18002	0.121	0.172	1
Sav1	0.00681074	0.123017	0.256	0.188	1
Scfd2	0.00681154	0.0699957	0.037	0.013	1
2810474O19Rik	0.00686274	-0.252202	0.441	0.504	1
Fbxl14	0.00687641	0.0987049	0.151	0.098	1
Ubxn8	0.00687684	0.122503	0.082	0.045	1
Kpnb1	0.00693348	0.152614	0.334	0.265	1
Chaf1a	0.00694681	0.0415417	0.025	0.005	1
Rprd1b	0.0069568	0.0814748	0.127	0.079	1
Mxi1	0.00697862	0.129097	0.269	0.197	1
Galnt10	0.00698114	0.131718	0.123	0.077	1
Adgb	0.00699522	0.0375983	0.025	0.005	1
Cd69	0.00702024	-0.139573	0.056	0.097	1
Fnta	0.00705125	0.118904	0.222	0.159	1
Lbr	0.00706957	0.155754	0.272	0.208	1
Rab11a	0.0070823	0.185431	0.467	0.394	1
Tatdn3	0.00710497	0.0708268	0.059	0.027	1
Oat	0.00710916	0.131196	0.284	0.215	1
Gtf2h2	0.0071134	-0.0882223	0.059	0.102	1
Crlf2	0.00711629	-0.23518	0.508	0.551	1
Ncoa6	0.00715955	0.119586	0.177	0.12	1
Nipsnap2	0.00716998	0.0896351	0.146	0.093	1
Psrc1	0.00718125	-0.0581437	0.006	0.025	1
2002-03-01	0.00720873	0.136021	0.439	0.356	1
Parp9	0.00722049	-0.156335	0.227	0.29	1
Smim11	0.00722427	0.124964	0.321	0.247	1
Dnase1l1	0.00724711	0.158135	0.37	0.292	1
Cxcl2	0.00728329	-0.0301172	0.253	0.335	1
Cryab	0.00730495	-0.127632	0.017	0.043	1
Scnn1a	0.00738809	-0.0532849	0.006	0.025	1
Hspa1b	0.00740462	0.203494	0.073	0.038	1
Parp10	0.00740929	-0.161389	0.085	0.131	1
Vps18	0.00741202	0.0750842	0.174	0.114	1
Tnfrsf17	0.00744599	0.0963762	0.061	0.029	1
Egln1	0.00745555	0.141655	0.25	0.188	1
Palb2	0.00747144	0.0733989	0.048	0.02	1
Zcrb1	0.00751377	-0.209912	0.3	0.363	1
Taf13	0.00752194	-0.166607	0.107	0.156	1
Ythdf1	0.00753304	0.144792	0.205	0.147	1
Rpl36al	0.00755076	-0.186179	0.845	0.85	1
Ppp2r5a	0.00757967	0.151394	0.346	0.275	1
Mkl1	0.00759898	0.09281	0.155	0.1	1
Sdc3	0.0076142	-0.198678	0.688	0.716	1
Fundc1	0.00762347	0.102509	0.25	0.182	1
Agpat3	0.007642	0.174942	0.222	0.165	1
Tmem59	0.00764557	0.154791	0.654	0.578	1
Adssl1	0.00766208	-0.180841	0.109	0.159	1
Ptpn7	0.00771184	0.15512	0.219	0.159	1
Ap5b1	0.0077143	-0.0863692	0.017	0.043	1
Pnp	0.00774615	-0.229966	0.514	0.549	1
K230015D01Rik	0.00777392	0.0472377	0.017	0.002	1
Rab31	0.00777413	0.128549	0.331	0.254	1
Nhsl2	0.00780574	0.112058	0.16	0.107	1
B230219D22Rik	0.00782614	0.16895	0.45	0.377	1
Iars2	0.0078503	0.13057	0.151	0.1	1
Bcas2	0.00798848	0.141396	0.34	0.267	1
Smg5	0.00799646	0.1073	0.155	0.102	1
AC139671.1	0.00800439	-0.123167	0.04	0.075	1
Nt5c	0.00806185	-0.184233	0.307	0.363	1
Rpl26	0.00808637	-0.128101	0.984	0.986	1
Clec10a	0.0081095	0.298442	0.205	0.147	1
Tgtp2	0.00811398	-0.101989	0.036	0.07	1
Cd81	0.00816536	0.0767031	0.899	0.798	1
Ube2l6	0.00818503	-0.153583	0.179	0.234	1
Zfp395	0.00821818	0.123774	0.231	0.17	1
Mbd4	0.0083394	0.124709	0.096	0.055	1
Snx3	0.0083548	0.196346	0.736	0.705	1
Tspan3	0.00835575	0.183798	0.252	0.191	1
Erlec1	0.00836014	0.128458	0.163	0.111	1
8430408G22Rik	0.00844038	-0.0297245	0	0.011	1
Upp1	0.00844038	-0.0418857	0	0.011	1
Osgep	0.00846131	0.119406	0.267	0.202	1
Tspan4	0.00846689	0.101448	0.188	0.131	1
Nrip1	0.00847352	0.148987	0.405	0.326	1
Mcm6	0.00851595	0.12013	0.137	0.088	1
Dpt	0.00862582	-0.066311	0.005	0.021	1
Coro1a	0.00865611	-0.199244	0.835	0.859	1
Susd1	0.00866332	0.0704806	0.042	0.016	1
Tipin	0.00867005	0.0878469	0.104	0.061	1
Aimp1	0.00868097	-0.161438	0.297	0.361	1
Tcf7	0.00869187	-0.0612517	0.005	0.021	1
Rnf41	0.00869226	0.0898504	0.107	0.064	1
Gm26778	0.00869487	0.101482	0.124	0.077	1
Pdap1	0.0086999	-0.175867	0.385	0.445	1
Pten	0.00870637	0.197597	0.553	0.479	1
Jpx	0.00874232	-0.106388	0.026	0.055	1
Fmnl2	0.0087478	0.105416	0.124	0.079	1
Soat2	0.00875838	-0.052242	0.005	0.021	1
Arhgap27	0.00876206	-0.136971	0.057	0.097	1
Fam20b	0.00879538	0.109773	0.102	0.061	1
Zbtb12	0.0088224	0.0602504	0.053	0.023	1
D6Wsu163e	0.00884014	0.107093	0.112	0.068	1
Jarid2	0.00885918	-0.21819	0.329	0.39	1
Extl2	0.00894513	0.0756336	0.061	0.029	1
Mtus1	0.00898678	0.127324	0.191	0.132	1
Nabp1	0.00902168	-0.157844	0.124	0.175	1
Bmyc	0.00904344	0.120843	0.449	0.363	1
Zfp219	0.00908382	0.104909	0.093	0.054	1
Foxo3	0.00911958	0.106674	0.242	0.177	1
Rsf1	0.00914183	0.146866	0.345	0.274	1
Kmt2a	0.00914984	0.130169	0.384	0.309	1
Polk	0.00916295	0.0864723	0.138	0.089	1
Rftn1	0.00923194	0.163678	0.239	0.179	1
AC162302.1	0.00923915	0.0533628	0.042	0.016	1
Smo	0.00927149	0.0816505	0.065	0.032	1
Pomk	0.00931342	0.0769648	0.057	0.027	1
Slc16a7	0.00933056	0.159797	0.207	0.15	1
Matr3	0.00936913	0.160425	0.422	0.349	1
Ccdc6	0.00939438	0.115994	0.154	0.104	1
1700037H04Rik	0.00941759	0.0794096	0.096	0.055	1
Elac1	0.00941995	0.0822703	0.099	0.057	1
Acsf2	0.00942284	0.0759873	0.05	0.021	1
Zfyve1	0.00943828	0.0943898	0.092	0.052	1
Snx27	0.00944476	0.152405	0.256	0.193	1
P2ry10b	0.0094584	-0.106597	0.042	0.077	1
Mdn1	0.00947243	-0.104214	0.056	0.095	1
Man2a2	0.00948211	0.145179	0.233	0.172	1
Susd3	0.00949607	0.150755	0.331	0.27	1
Iscu	0.00953152	-0.2153	0.396	0.44	1
Mid1	0.00954401	-0.134731	0.098	0.145	1
Rps27l	0.00955274	-0.226361	0.705	0.714	1
Myo7a	0.00960627	0.115638	0.177	0.122	1
Smap2	0.00965492	0.151398	0.41	0.338	1
Rps19bp1	0.00969714	-0.161483	0.124	0.175	1
Nckipsd	0.00973755	0.0880143	0.11	0.066	1
Slc25a27	0.00973833	0.0367708	0.02	0.004	1
Ep400	0.00977144	0.175998	0.311	0.25	1
Prdx6	0.00978778	-0.153454	0.216	0.275	1
Ccni	0.00980991	0.168086	0.401	0.327	1
Aph1c	0.00983343	0.0940063	0.168	0.113	1
Gramd3	0.00984818	0.0815812	0.062	0.03	1
AI504432	0.009856	-0.16727	0.12	0.17	1
Ippk	0.00987723	0.0705749	0.036	0.013	1
Wtap	0.00990382	0.119374	0.303	0.231	1
Cd200	0.00992693	-0.0569822	0.011	0.032	1
Fut8	0.00993512	0.116029	0.158	0.107	1
Prdx4	0.0100311	0.17535	0.379	0.313	1
Il6ra	0.010034	0.175134	0.627	0.562	1
Rab9	0.0100488	0.145927	0.172	0.123	1
2510017J16Rik	0.0100598	-0.0296287	0.003	0.018	1
Gm14005	0.0100885	-0.052273	0.008	0.027	1
Snhg20	0.0100948	-0.10811	0.138	0.195	1
Mpg	0.0101626	0.0810457	0.129	0.082	1
Gm20324	0.0101728	-0.0436464	0.003	0.018	1
Hoxb4	0.0102019	0.0843258	0.062	0.03	1
Pdpn	0.0102074	-0.178081	0.022	0.048	1
Kdm2b	0.0102197	0.109435	0.284	0.213	1
Gbp6	0.0102428	-0.0430187	0.008	0.027	1
Anxa2	0.0102786	-0.33813	0.48	0.526	1
Cdc25a	0.0102793	0.0834528	0.054	0.025	1
Nacc2	0.0102919	0.147748	0.203	0.147	1
Lilrb4a	0.0102944	0.183348	0.46	0.37	1
Spire1	0.0103264	0.101538	0.191	0.134	1
Zfp991	0.0103381	0.108368	0.127	0.081	1
Ddx6	0.0103528	0.174079	0.519	0.467	1
Lrig3	0.0103682	0.0559697	0.023	0.005	1
Imp3	0.0103698	0.122268	0.278	0.211	1
F7	0.0103779	-0.0847044	0.002	0.014	1
Inpp5d	0.0103838	0.188451	0.689	0.633	1
Saal1	0.0103891	0.0877857	0.067	0.034	1
Slc25a4	0.0103904	0.153584	0.405	0.326	1
Gas8	0.0104021	0.0852191	0.067	0.034	1
Bri3	0.0104509	0.125016	0.803	0.73	1
BC025920	0.0104782	-0.0457673	0.002	0.014	1
Dennd5b	0.0104896	-0.0291725	0.008	0.027	1
Rpl18	0.0104944	-0.138594	0.972	0.987	1
Nipbl	0.010522	0.136096	0.618	0.538	1
Slc30a9	0.0105783	0.136063	0.188	0.132	1
Eri3	0.0105844	0.116136	0.116	0.073	1
Rps23	0.010608	-0.121601	0.977	0.984	1
Nid1	0.0106135	-0.0381516	0.002	0.014	1
Tnnc1	0.0106524	-0.0947642	0.022	0.048	1
Ube3b	0.0106602	0.0931948	0.124	0.079	1
Cd302	0.010702	0.122993	0.509	0.404	1
Gpr155	0.0107029	0.11799	0.135	0.088	1
Tal1	0.0107827	0.0622685	0.047	0.02	1
Dhx40	0.0108155	0.100402	0.23	0.166	1
Cdc42se2	0.0108269	0.14806	0.446	0.36	1
Clcn5	0.0108311	0.127386	0.202	0.147	1
Fbxo11	0.0108635	0.155486	0.267	0.204	1
Pcnt	0.010907	0.113956	0.174	0.12	1
B3gnt9	0.0109246	0.0357633	0.023	0.005	1
Lrp12	0.0109326	0.07882	0.084	0.047	1
Zfp266	0.0109391	0.109057	0.121	0.077	1
C330027C09Rik	0.0109742	0.0499696	0.023	0.005	1
Egr2	0.0109788	0.0949475	0.107	0.064	1
Ung	0.0109905	0.0570736	0.026	0.007	1
Gm16536	0.0110255	0.0850655	0.051	0.023	1
G6pdx	0.0110287	0.122353	0.219	0.157	1
Nme4	0.0110467	0.116079	0.096	0.057	1
Taf15	0.0110627	-0.159164	0.248	0.311	1
Appl1	0.0110763	0.159902	0.225	0.166	1
Kctd10	0.0111778	0.0527103	0.116	0.072	1
P2ry14	0.0111808	-0.0835312	0.028	0.057	1
Fuom	0.0111885	0.0535238	0.084	0.047	1
Oaz1	0.0112099	0.12264	0.927	0.93	1
Acap1	0.0112136	0.0495304	0.03	0.009	1
Katnal1	0.0112198	0.0764215	0.043	0.018	1
Rpl36a	0.0112227	0.113957	0.919	0.88	1
Gdap10	0.0112737	-0.124305	0.12	0.17	1
Smarcc2	0.0112854	0.134223	0.331	0.263	1
Acot7	0.0112961	-0.0996709	0.023	0.05	1
Itm2c	0.0113053	0.129664	0.66	0.565	1
Tnfrsf25	0.0113241	0.0512367	0.03	0.009	1
Cul3	0.0113363	0.143047	0.365	0.295	1
Med13	0.011346	0.113092	0.323	0.252	1
Slmap	0.0113525	0.180051	0.202	0.15	1
Wdr18	0.0113536	-0.188847	0.12	0.168	1
Rab6b	0.0113711	0.0865308	0.134	0.086	1
Stat2	0.0114176	-0.224304	0.236	0.293	1
Cbx7	0.0114365	0.0870937	0.081	0.045	1
Rab7	0.0114607	0.16147	0.629	0.553	1
H2-T24	0.0114796	-0.0789677	0.057	0.097	1
Klf16	0.011506	0.0867777	0.068	0.036	1
Ubash3b	0.0115212	0.131992	0.303	0.234	1
Rell1	0.011522	0.204226	0.276	0.22	1
Cops6	0.0115704	0.0854549	0.323	0.247	1
Cntrob	0.0115719	-0.0760465	0.012	0.034	1
Hgsnat	0.0116285	0.198343	0.233	0.174	1
Npc2	0.0116401	-0.135767	0.958	0.945	1
Dctn5	0.0116719	0.121216	0.231	0.172	1
Sash1	0.0116974	0.145613	0.396	0.324	1
Tmem165	0.0117091	0.170792	0.297	0.238	1
Pold4	0.0117131	-0.18378	0.388	0.44	1
Gas2l3	0.0117646	0.106428	0.129	0.082	1
Plekha2	0.0117764	0.155412	0.286	0.224	1
Mid1ip1	0.0117771	0.15569	0.228	0.172	1
Csgalnact2	0.0118606	0.140397	0.171	0.122	1
Commd10	0.0118726	0.109872	0.123	0.079	1
Smim14	0.0118902	0.184146	0.567	0.494	1
Jade3	0.0118949	-0.0599	0.006	0.023	1
Cdk9	0.0119512	0.113274	0.439	0.356	1
Pea15a	0.0119794	0.187905	0.589	0.519	1
Irgm2	0.0119912	-0.106003	0.11	0.161	1
Baz1b	0.0120439	0.144987	0.393	0.32	1
Inpp5k	0.0120766	0.114921	0.27	0.206	1
Chml	0.0121165	0.104837	0.11	0.068	1
Rnf122	0.0121168	-0.0584317	0.012	0.034	1
Trim24	0.0121732	0.154028	0.175	0.123	1
Gm26714	0.0122408	0.0971375	0.068	0.036	1
Plekhg3	0.0122788	0.160976	0.196	0.141	1
Gbp8	0.0122849	-0.0584997	0.006	0.023	1
Ncor2	0.0122852	0.0757265	0.261	0.193	1
Ivns1abp	0.0123035	0.165869	0.399	0.327	1
Rpl24	0.0123619	-0.123236	0.964	0.971	1
Mex3c	0.0123831	0.100562	0.123	0.079	1
Zfp944	0.0123905	0.0595316	0.051	0.023	1
Tlr9	0.0124269	-0.0769588	0.006	0.023	1
Grasp	0.0124555	-0.0535958	0.006	0.023	1
Cklf	0.0124623	0.117405	0.345	0.274	1
Wrb	0.0124726	0.0714481	0.048	0.021	1
Ripk3	0.0125217	-0.115426	0.034	0.064	1
Aspscr1	0.0125387	0.10339	0.16	0.109	1
Eef2k	0.0125419	0.14334	0.172	0.123	1
Fkrp	0.012566	0.106815	0.127	0.082	1
Rps7	0.012583	0.106231	0.961	0.957	1
Dtwd2	0.0125838	0.030826	0.016	0.002	1
Kras	0.0125864	0.11884	0.429	0.354	1
Bbs5	0.0126196	0.0337342	0.016	0.002	1
Ints12	0.0126539	0.102889	0.129	0.084	1
Trove2	0.0126563	0.116699	0.112	0.07	1
Pdgfb	0.0126673	-0.166177	0.241	0.302	1
Gigyf1	0.012742	0.145854	0.309	0.243	1
Dpy19l1	0.0127435	0.107543	0.196	0.14	1
Bbc3	0.0127576	0.0721823	0.186	0.131	1
Ctps2	0.0127778	0.0913715	0.146	0.098	1
Ndufb7	0.0127966	-0.178975	0.593	0.639	1
Dpp4	0.0128434	-0.0677341	0.009	0.029	1
Pigz	0.0128483	0.121044	0.075	0.041	1
Lyrm9	0.0128665	0.0930792	0.078	0.043	1
Fam160b1	0.0128975	0.150328	0.155	0.107	1
Btk	0.0128986	0.111543	0.272	0.208	1
Eprs	0.0129118	0.122825	0.342	0.272	1
Cpeb2	0.0129456	-0.149868	0.134	0.186	1
Fcgr3	0.0130071	0.113695	0.927	0.882	1
Pde3b	0.0130126	0.125347	0.293	0.229	1
Idi1	0.0130406	0.0812816	0.087	0.05	1
Ddx51	0.0130444	0.0644128	0.056	0.027	1
Zfyve21	0.013048	0.105174	0.113	0.072	1
Abl1	0.0130543	0.149354	0.21	0.157	1
Jaml	0.0130694	-0.0878342	0.019	0.043	1
Nsmf	0.0131384	0.0583469	0.064	0.032	1
Eif2ak1	0.013141	0.115285	0.158	0.107	1
Erbin	0.0131774	0.156269	0.416	0.342	1
Ubxn6	0.0131775	0.128018	0.231	0.174	1
Ngrn	0.0131891	0.0962516	0.107	0.066	1
Batf3	0.0132313	0.149758	0.283	0.216	1
Itpkc	0.0132487	0.0654947	0.048	0.021	1
Gkap1	0.013254	0.16637	0.203	0.152	1
Prkd3	0.0133111	0.108941	0.207	0.152	1
Rpe	0.0133211	0.0869667	0.107	0.066	1
Pmaip1	0.0133385	-0.103229	0.079	0.122	1
Zfp868	0.0134307	-0.0739418	0.033	0.063	1
Cdkn1a	0.0134373	-0.239426	0.573	0.619	1
Mapk1ip1l	0.0134602	0.110318	0.284	0.216	1
Gm43403	0.0134924	0.0325462	0.011	0	1
Cdkl2	0.0134924	0.0246161	0.011	0	1
Gm35315	0.0134924	0.021195	0.011	0	1
Dlg5	0.0134924	0.0288238	0.011	0	1
Gm49249	0.0134924	0.0315922	0.011	0	1
Zfp647	0.0134924	0.0259517	0.011	0	1
Nucks1	0.0135119	0.12217	0.47	0.406	1
Ccnd2	0.0135342	-0.162658	0.225	0.284	1
Id1	0.013614	-0.0518315	0.009	0.029	1
Cryz	0.0136313	0.0545885	0.037	0.014	1
Tmcc3	0.0136673	-0.0969555	0.455	0.521	1
Vps13b	0.0136737	0.0920138	0.217	0.161	1
Pinx1	0.0136793	-0.0976844	0.036	0.066	1
Zfp706	0.0136874	0.145153	0.54	0.479	1
2010111I01Rik	0.013704	-0.304865	0.248	0.299	1
Eml3	0.0137296	0.102501	0.104	0.064	1
Adamts10	0.0137349	0.0850313	0.11	0.068	1
Myc	0.013829	-0.084488	0.051	0.088	1
Sbno1	0.0139667	0.123872	0.415	0.34	1
Gstz1	0.0139887	0.0726814	0.061	0.03	1
Rbm7	0.0140539	0.126725	0.284	0.224	1
Tcp11l2	0.0140876	0.161325	0.169	0.122	1
Mlec	0.014105	0.102521	0.315	0.247	1
Usp45	0.014127	0.130026	0.124	0.081	1
Hps1	0.0141303	0.0816753	0.137	0.089	1
Ranbp1	0.0141466	-0.135973	0.359	0.415	1
2610037D02Rik	0.0141902	0.126587	0.219	0.163	1
F10	0.0141945	-0.174196	0.02	0.045	1
Mcemp1	0.0142067	-0.0549174	0.019	0.043	1
H2afv	0.0142092	0.140799	0.419	0.354	1
Tbxas1	0.0142172	0.127874	0.477	0.406	1
Uros	0.0142402	-0.0465893	0.023	0.05	1
Lgals9	0.0142717	-0.166389	0.359	0.42	1
Wdr36	0.0142721	0.113548	0.137	0.091	1
Tarsl2	0.0143252	0.0614072	0.034	0.013	1
Cnrip1	0.0143889	0.137221	0.143	0.097	1
Cnih1	0.0144048	0.152819	0.224	0.17	1
Dido1	0.0144051	0.174845	0.258	0.202	1
Pptc7	0.0144084	0.0947702	0.138	0.093	1
Steap3	0.0144197	0.0911511	0.093	0.055	1
Smad5	0.0144794	0.098357	0.148	0.1	1
Sfmbt1	0.0145372	0.130661	0.135	0.091	1
Cd180	0.0145769	0.123447	0.248	0.191	1
Ivd	0.0145864	0.072046	0.104	0.064	1
Pms2	0.0145968	0.0804042	0.057	0.029	1
P2rx7	0.0146327	0.164037	0.349	0.286	1
Emp1	0.0146686	0.176207	0.261	0.202	1
Akirin2	0.0146972	0.15547	0.342	0.272	1
Cyb5b	0.0147175	0.110234	0.169	0.12	1
Cpped1	0.0147906	0.0985732	0.081	0.047	1
Pgm1	0.0148026	0.0914437	0.104	0.064	1
Cope	0.014804	-0.163922	0.354	0.413	1
Mfsd1	0.0148074	0.0877285	0.425	0.335	1
Serpinb8	0.0148083	0.116765	0.256	0.19	1
Sf3a3	0.0148106	0.120493	0.214	0.163	1
Mia3	0.0148252	0.09785	0.352	0.283	1
Ddx11	0.014831	0.0681762	0.034	0.013	1
Oxr1	0.0148329	0.128171	0.241	0.184	1
Aggf1	0.0148402	0.0885953	0.213	0.154	1
Zfp950	0.0148498	0.124534	0.244	0.184	1
Uty	0.0148942	-0.105662	0.107	0.156	1
Traf7	0.0149625	0.101535	0.165	0.114	1
Epha2	0.015003	-0.056355	0.005	0.02	1
Wtip	0.0150111	0.12643	0.157	0.109	1
Akt2	0.0151355	0.109666	0.238	0.179	1
Magi3	0.0151478	0.0785445	0.042	0.018	1
Elmo2	0.0151964	-0.161643	0.146	0.195	1
9130019O22Rik	0.0152271	0.0371844	0.019	0.004	1
Kif13a	0.0152352	0.0822956	0.095	0.057	1
Bloc1s6	0.0152423	0.0794426	0.14	0.093	1
Tagap1	0.0152686	-0.0518184	0.02	0.045	1
Gm37494	0.0152714	0.18371	0.238	0.181	1
Flna	0.0153022	0.141069	0.638	0.56	1
Ino80d	0.0153175	0.115234	0.309	0.24	1
Il4ra	0.0153307	-0.272891	0.354	0.408	1
Gm16174	0.0153402	-0.0452882	0.005	0.02	1
Dusp16	0.0154374	-0.172234	0.175	0.233	1
Gns	0.0154825	0.140959	0.668	0.589	1
Hdc	0.0154922	-0.0378291	0.005	0.02	1
Alg12	0.0155745	-0.109941	0.022	0.047	1
Ptpro	0.0155768	0.183478	0.393	0.335	1
Ncbp2	0.0155915	0.102698	0.186	0.132	1
Tab2	0.0155974	0.172947	0.491	0.419	1
2810429I04Rik	0.0156071	0.036207	0.019	0.004	1
Prcc	0.0156076	0.0791382	0.093	0.055	1
Rassf3	0.0156714	0.116012	0.311	0.243	1
Hbb-bs	0.0156729	-0.0689745	0.016	0.038	1
Ppp3r1	0.0156758	0.12944	0.264	0.204	1
Eloc	0.0157144	-0.181343	0.384	0.44	1
Pura	0.0157332	0.0863179	0.542	0.46	1
Bbx	0.0157589	0.117857	0.193	0.14	1
Rrp8	0.015791	-0.092112	0.062	0.1	1
Tsc22d4	0.0157943	-0.166523	0.688	0.73	1
Clec2i	0.0157969	0.141451	0.118	0.077	1
Rwdd2b	0.0158217	-0.0479136	0.011	0.03	1
Ptpre	0.0158542	0.117296	0.634	0.565	1
Lrp6	0.0158685	0.178281	0.387	0.326	1
Zfp518b	0.0159057	0.0415914	0.022	0.005	1
Trim47	0.0159143	0.171271	0.401	0.326	1
Pip5k1c	0.0159659	0.136881	0.304	0.243	1
Slc10a3	0.0159755	0.0693716	0.057	0.029	1
Wdr44	0.0159849	0.151389	0.197	0.145	1
Kctd12b	0.0160656	0.0781684	0.071	0.039	1
Marcks	0.0160672	0.115272	0.958	0.902	1
Sh3bp5	0.0160706	0.128683	0.256	0.195	1
Macrod2	0.0160848	-0.0634751	0.008	0.025	1
Dusp7	0.0161502	0.138312	0.177	0.129	1
Ppp2r5c	0.0161893	0.155265	0.449	0.394	1
Cpsf4	0.0162025	0.0708882	0.138	0.093	1
Slc25a32	0.0162434	0.08515	0.062	0.032	1
Cited4	0.0162474	-0.0206762	0	0.009	1
Gpat3	0.0162474	-0.0246979	0	0.009	1
Trim6	0.0162474	-0.0260451	0	0.009	1
Angpt2	0.0162474	-0.0166879	0	0.009	1
AC139347.1	0.0162474	-0.0274458	0	0.009	1
Apod	0.0162474	-0.0255442	0	0.009	1
Prrt1	0.0162474	-0.0328876	0	0.009	1
Cabp4	0.0162474	-0.0240198	0	0.009	1
Eif2s3x	0.0162517	0.129107	0.211	0.161	1
Gbp9	0.016252	-0.0842948	0.061	0.098	1
Rps29	0.0162533	-0.118922	1	0.998	1
Gtf2a2	0.0162834	0.12298	0.343	0.275	1
Rxra	0.0163144	0.107808	0.143	0.098	1
Tsr2	0.0163632	0.0740169	0.062	0.032	1
Slamf7	0.0163656	-0.125416	0.16	0.215	1
Chp1	0.0164461	0.117501	0.194	0.143	1
Tmem141	0.0164949	0.127097	0.258	0.197	1
Glrx	0.0164979	-0.177639	0.171	0.222	1
Zfp759	0.016556	0.0468871	0.022	0.005	1
Smpdl3a	0.0165775	0.146129	0.325	0.267	1
Slc2a9	0.0166001	0.0313886	0.042	0.018	1
Stat5b	0.0166148	0.156149	0.202	0.15	1
Mrps15	0.0166608	-0.217148	0.293	0.338	1
Fcrla	0.0166666	0.0446398	0.022	0.005	1
Arpc3	0.0166916	0.105693	0.86	0.844	1
Ralb	0.0166919	0.16512	0.401	0.34	1
Lima1	0.0166966	0.0832126	0.238	0.177	1
Fcrl1	0.0167059	-0.0514108	0.008	0.025	1
Sirpa	0.0167116	0.137182	0.804	0.737	1
Mecr	0.0167121	0.0888494	0.076	0.043	1
Evi2a	0.0167819	0.144122	0.607	0.555	1
Acrbp	0.0167891	0.108098	0.092	0.055	1
Stk38	0.0168659	0.150069	0.48	0.411	1
Jade1	0.0168709	0.0862164	0.129	0.086	1
Bahcc1	0.0170332	0.0392697	0.042	0.018	1
Pabpc4	0.0171152	-0.115934	0.043	0.075	1
Tmx1	0.0171187	0.138335	0.311	0.254	1
Ncf1	0.0171906	0.122083	0.655	0.576	1
Mrvi1	0.0172245	0.0960756	0.082	0.048	1
Cstb	0.0172254	-0.385217	0.57	0.597	1
Treml2	0.0172409	-0.0918084	0.023	0.048	1
Zcchc7	0.0173227	-0.170385	0.435	0.488	1
Chn2	0.0174652	0.0754329	0.054	0.027	1
Bin1	0.0174682	0.150143	0.474	0.399	1
Bccip	0.0174832	-0.158981	0.169	0.218	1
Mylk	0.0174867	0.106159	0.079	0.047	1
2310035C23Rik	0.0175186	0.117581	0.331	0.263	1
Btbd10	0.0175423	0.0891426	0.082	0.048	1
Tbc1d22a	0.0175779	0.15056	0.166	0.12	1
Metrn	0.017579	0.0705981	0.082	0.048	1
Efemp2	0.0176763	0.0920296	0.073	0.041	1
Prr12	0.0176946	0.106344	0.126	0.084	1
Mis18a	0.0177041	0.111013	0.113	0.073	1
Acap2	0.0177638	0.118054	0.371	0.301	1
Gm11808	0.0178098	-0.154456	0.714	0.762	1
Appbp2	0.0178142	0.0876108	0.216	0.159	1
Spr	0.0178919	0.097951	0.239	0.182	1
Mob3a	0.0179236	0.132419	0.185	0.138	1
Gm14305	0.017926	0.0680026	0.054	0.027	1
Nmral1	0.0179316	0.0608951	0.059	0.03	1
Rab5b	0.0179506	0.165638	0.266	0.213	1
Smim3	0.0179852	-0.0859077	0.087	0.131	1
Tpt1	0.0180062	0.0668617	0.998	0.993	1
BC005537	0.0180181	0.12596	0.793	0.742	1
Snhg10	0.018023	-0.0455547	0.003	0.016	1
Itga4	0.0180413	0.124762	0.497	0.422	1
Stag2	0.018098	0.138386	0.408	0.345	1
H2afz	0.0181443	0.154316	0.814	0.785	1
Prrc2b	0.0181508	0.0982554	0.224	0.166	1
Gm43625	0.0181709	-0.0452857	0.003	0.016	1
Hsdl2	0.0182001	-0.118806	0.067	0.104	1
Ccdc88b	0.0182782	-0.100614	0.155	0.209	1
Hprt	0.0182844	0.127279	0.516	0.454	1
4932422M17Rik	0.0183198	-0.0361358	0.003	0.016	1
Gpt2	0.0183574	0.110129	0.093	0.057	1
Eed	0.0184353	-0.127956	0.193	0.249	1
Tcf12	0.0184897	0.121699	0.326	0.263	1
Slc7a11	0.0185201	-0.0852552	0.003	0.016	1
Rfc5	0.0185776	0.0683363	0.068	0.038	1
Pou6f1	0.0186109	0.0794391	0.059	0.03	1
Mlycd	0.0186158	0.0726841	0.087	0.052	1
Bcl9	0.0186365	0.0720496	0.095	0.057	1
Elf2	0.01865	0.121007	0.323	0.258	1
Sprtn	0.0186746	0.0729464	0.065	0.036	1
Arrdc4	0.0186748	0.0735557	0.207	0.152	1
Agfg2	0.0186962	0.0779595	0.092	0.055	1
Ipmk	0.0187336	0.11528	0.135	0.091	1
Ttc13	0.0187506	0.126561	0.11	0.072	1
Rasa3	0.0187507	0.115424	0.293	0.234	1
Heatr5a	0.0187603	0.0966757	0.349	0.283	1
N4bp2	0.0187927	0.0875385	0.107	0.068	1
Cbx6	0.0187964	0.134138	0.113	0.075	1
Ndufa3	0.0189947	-0.189195	0.581	0.614	1
Jdp2	0.019135	0.111995	0.362	0.29	1
Tmem171	0.0191586	-0.0990156	0.033	0.061	1
Ezr	0.0191907	-0.193118	0.214	0.268	1
Hipk2	0.0192711	0.101899	0.262	0.199	1
Rassf8	0.019291	0.0710924	0.064	0.034	1
Rps6ka5	0.0192956	0.108551	0.126	0.084	1
Psmb3	0.0193768	-0.184893	0.458	0.506	1
Capn2	0.0194113	0.0511821	0.329	0.256	1
4930524O07Rik	0.0194227	-0.0349485	0.002	0.013	1
Anapc13	0.0194712	-0.184136	0.413	0.46	1
Cxcr2	0.0194842	-0.035701	0.002	0.013	1
Cxcl3	0.0194842	-0.0420578	0.002	0.013	1
4930537H20Rik	0.0195458	-0.0475342	0.002	0.013	1
Hck	0.019556	-0.206776	0.388	0.44	1
Bmpr1a	0.0195959	0.0613293	0.036	0.014	1
Zfp934	0.0196142	0.078392	0.061	0.032	1
Ndufa5	0.0196289	-0.190042	0.399	0.444	1
Zfx	0.0196609	0.138401	0.21	0.161	1
Rnf6	0.0196628	0.102019	0.281	0.22	1
Fam83f	0.0197319	-0.0243869	0.002	0.013	1
Cryzl2	0.0198013	0.0371353	0.054	0.027	1
Pdk1	0.0198053	-0.145606	0.087	0.127	1
Tbccd1	0.0198523	0.0914009	0.061	0.032	1
Kansl1l	0.0198525	0.0678827	0.141	0.097	1
A830010M20Rik	0.0199276	0.0981981	0.048	0.023	1
Cybb	0.0199665	0.141596	0.919	0.859	1
Fbxw17	0.0200122	-0.203406	0.116	0.157	1
Rab12	0.0200228	0.163399	0.191	0.145	1
Zc3h10	0.0200462	-0.085087	0.036	0.064	1
Gm4950	0.0200679	0.0343413	0.014	0.002	1
Cox7c	0.0200773	-0.105985	0.884	0.887	1
Arfgap3	0.0200951	0.0834066	0.084	0.05	1
Mrpl24	0.0201097	0.12931	0.346	0.286	1
Itgb2	0.0201172	-0.201946	0.593	0.605	1
Glis2	0.0201246	0.0357788	0.014	0.002	1
Wasf2	0.0201625	0.153874	0.693	0.628	1
Gna15	0.020209	0.125163	0.186	0.138	1
Abracl	0.0202685	0.153169	0.539	0.474	1
Gprasp1	0.0202991	0.064774	0.068	0.038	1
Nhlrc3	0.0203359	0.154556	0.202	0.152	1
Sidt2	0.0203416	0.122587	0.216	0.165	1
Gpalpp1	0.0203448	0.0673162	0.152	0.106	1
Ndufa2	0.0203668	-0.177316	0.748	0.791	1
Psma8	0.0204098	0.0245065	0.014	0.002	1
Ube2q2	0.0204267	0.131258	0.222	0.17	1
Ttc39b	0.0204873	0.117921	0.149	0.104	1
Entpd1	0.0205258	0.166061	0.443	0.37	1
Gm47675	0.020587	0.055883	0.033	0.013	1
Snx14	0.0206081	0.124274	0.148	0.104	1
9930111J21Rik2	0.0206218	0.134137	0.571	0.499	1
Spats2l	0.0206505	0.103944	0.067	0.038	1
Rps27rt	0.0206638	-0.179863	0.321	0.37	1
Enpp4	0.0206723	-0.140481	0.065	0.102	1
Xlr4a	0.0206917	0.0553791	0.033	0.013	1
Golim4	0.0207093	0.0954244	0.137	0.093	1
Frmd4a	0.0207857	-0.1713	0.264	0.317	1
Rpl7a	0.0208207	-0.103105	0.967	0.959	1
Zmym5	0.0208339	0.10148	0.266	0.204	1
Git2	0.0208426	0.146162	0.629	0.544	1
Gm41307	0.0208478	0.0893986	0.053	0.027	1
Klra2	0.0208598	-0.194938	0.113	0.157	1
Nxt2	0.0208779	0.0884628	0.11	0.072	1
Maea	0.020878	0.143722	0.214	0.166	1
Lrrcc1	0.0209091	0.119353	0.144	0.1	1
Eif2b4	0.0209274	-0.0984776	0.095	0.138	1
Gmfg	0.0209862	0.121283	0.686	0.61	1
Usp28	0.0210107	0.0524946	0.043	0.02	1
Mfng	0.0210294	0.0769401	0.099	0.063	1
Zfp101	0.0211393	0.0707307	0.078	0.045	1
Aph1b	0.0211584	0.0968091	0.115	0.075	1
Fam160a2	0.0211822	0.0809963	0.061	0.032	1
App	0.0212219	0.124837	0.804	0.776	1
Sec24d	0.0212676	0.102491	0.085	0.052	1
Hdac3	0.0212677	0.0781307	0.129	0.086	1
Fcrls	0.0212864	0.141921	0.703	0.619	1
Stag1	0.0213097	0.124802	0.334	0.265	1
Mtmr10	0.0213116	0.11731	0.123	0.082	1
Tdrkh	0.0213419	0.0631481	0.056	0.029	1
Spata1	0.0214146	-0.0449847	0.006	0.021	1
Gm11131	0.021462	-0.0570968	0.006	0.021	1
Stoml1	0.0215245	0.125053	0.121	0.081	1
Bcl2l1	0.0215411	-0.173121	0.213	0.263	1
Tgif1	0.0215475	0.102409	0.331	0.268	1
Nid2	0.0215606	0.0971624	0.071	0.041	1
Cast	0.0215756	0.143708	0.447	0.381	1
Tmem63a	0.0216675	0.127716	0.174	0.127	1
Smurf2	0.0216943	0.0844858	0.166	0.118	1
Arid1a	0.0217002	0.0953453	0.498	0.431	1
Cep162	0.0217044	0.103014	0.09	0.055	1
Hsp90aa1	0.0217225	-0.169494	0.503	0.549	1
Lin7c	0.0217268	0.0761648	0.18	0.129	1
Il1b	0.021745	0.245152	0.376	0.462	1
Clpp	0.0218671	-0.0838216	0.076	0.116	1
Syvn1	0.0219185	-0.0913904	0.076	0.114	1
Evl	0.0219771	-0.1901	0.314	0.369	1
Ccnk	0.0220542	-0.080238	0.102	0.147	1
Mrpl33	0.0221054	-0.151263	0.585	0.624	1
Crebzf	0.0221316	-0.155791	0.163	0.211	1
Ropn1l	0.02217	-0.0475365	0.014	0.034	1
Rhoj	0.022179	0.0625029	0.048	0.023	1
Gm33103	0.0222431	0.0266005	0.009	0	1
Gm27168	0.0222431	0.0204192	0.009	0	1
Kcnk5	0.0222431	0.0267751	0.009	0	1
Tssk4	0.0222431	0.0219318	0.009	0	1
Lrrc1	0.0222431	0.0234404	0.009	0	1
Zfp354a	0.0222431	0.0206079	0.009	0	1
Dennd3	0.0222431	0.0243467	0.009	0	1
Gm10501	0.0222431	0.0275633	0.009	0	1
Tnfaip8l1	0.0222431	0.022981	0.009	0	1
Gdpgp1	0.0222817	0.0369231	0.033	0.013	1
Dnajc13	0.0223085	0.153809	0.401	0.34	1
Ogt	0.0223267	0.191483	0.666	0.605	1
Rmnd1	0.0223401	0.113616	0.118	0.079	1
Hars2	0.0223483	0.0838648	0.071	0.041	1
AI480526	0.0223512	-0.101723	0.056	0.089	1
Sirpb1a	0.0224272	-0.15985	0.048	0.079	1
Ift80	0.0224712	0.0749258	0.04	0.018	1
Ank2	0.0225286	0.0656429	0.053	0.027	1
Cmtm7	0.0225578	0.150267	0.599	0.547	1
Anks1	0.0225834	0.106855	0.157	0.113	1
Zfp160	0.022599	0.062676	0.102	0.064	1
Srfbp1	0.0226099	-0.0594386	0.028	0.054	1
Khnyn	0.022636	0.0995712	0.18	0.131	1
Brf1	0.0226574	0.0734158	0.104	0.066	1
Aaed1	0.0226862	0.102566	0.175	0.127	1
Gemin2	0.0226914	0.05335	0.048	0.023	1
Uvssa	0.0227916	0.097301	0.143	0.098	1
Natd1	0.0228175	0.0559938	0.053	0.027	1
BC051226	0.02285	-0.0796858	0.051	0.084	1
Mob3b	0.0229179	0.088786	0.149	0.106	1
Atp6ap2	0.0229203	-0.18112	0.455	0.504	1
Tfg	0.0229255	0.089673	0.205	0.152	1
Suclg2	0.022975	0.116188	0.137	0.095	1
Fer	0.0230931	0.124475	0.129	0.089	1
Dek	0.0231297	0.108051	0.613	0.533	1
Klhl5	0.0231491	0.0819579	0.21	0.156	1
Tmem150b	0.0231684	0.0795292	0.053	0.027	1
Sesn1	0.0231779	0.129704	0.328	0.263	1
Guca1a	0.0232145	0.0942417	0.189	0.14	1
Trmt5	0.0232864	0.04378	0.026	0.009	1
Adi1	0.0232874	0.0735966	0.076	0.045	1
Setd2	0.023304	0.132738	0.37	0.306	1
Lsm11	0.0233133	0.0727475	0.079	0.047	1
Sdcbp	0.0233834	-0.14956	0.84	0.816	1
Bik	0.0234323	0.0611327	0.048	0.023	1
Rpl32	0.0234417	-0.0991261	0.986	0.987	1
Zc3hc1	0.0234908	0.0915015	0.092	0.057	1
Gsr	0.0236083	-0.132624	0.096	0.138	1
Ppp2r3a	0.0236208	0.0532475	0.048	0.023	1
Fam168a	0.0236691	0.0857667	0.239	0.181	1
Casp3	0.0236991	0.104519	0.175	0.129	1
Tm6sf1	0.0237774	0.102533	0.908	0.83	1
Ppp1r15b	0.0238235	0.0957224	0.27	0.209	1
Slc2a12	0.0239579	0.0370789	0.017	0.004	1
Nbeal1	0.0239587	0.151043	0.293	0.24	1
G430095P16Rik	0.0239899	-0.0717338	0.011	0.029	1
Zfp580	0.0240954	0.0604965	0.045	0.021	1
Hist1h1c	0.0242277	-0.258433	0.21	0.256	1
Flad1	0.0242676	-0.092432	0.056	0.089	1
Tlcd2	0.0242843	0.0786886	0.071	0.041	1
Acsl1	0.0242907	0.127486	0.259	0.202	1
Rasal2	0.0242964	0.0674267	0.057	0.03	1
Tm9sf2	0.0243851	0.119943	0.438	0.367	1
BC035044	0.0244	0.0486705	0.065	0.036	1
Atp8b4	0.0244068	-0.174077	0.165	0.209	1
Rrbp1	0.0244379	-0.125124	0.936	0.945	1
Tmco6	0.0245198	-0.0957529	0.043	0.073	1
Insig1	0.0246177	0.129901	0.175	0.131	1
Rap1gds1	0.0246237	0.11186	0.413	0.343	1
Dnajb1	0.0246334	0.124635	0.2	0.152	1
Taf1d	0.0246513	-0.232937	0.325	0.365	1
Gmfb	0.0247025	0.105947	0.27	0.215	1
Nrp2	0.0247108	0.163973	0.234	0.182	1
Dennd6a	0.0247394	0.120259	0.222	0.172	1
Brca2	0.024767	0.0778847	0.045	0.021	1
Cdc37	0.0247766	0.161841	0.505	0.458	1
H6pd	0.0247768	0.0997322	0.089	0.055	1
Ccs	0.0248703	0.0421777	0.155	0.107	1
Mbtps1	0.024917	0.12342	0.193	0.143	1
Tra2a	0.0249796	0.125939	0.585	0.521	1
Plxna4	0.0251122	0.116086	0.14	0.098	1
Atp6v0c	0.0251265	-0.0504127	0.016	0.036	1
Ccdc47	0.0251373	0.131319	0.262	0.204	1
Uhmk1	0.025154	0.111266	0.23	0.179	1
Uchl3	0.0251699	0.097028	0.149	0.106	1
Kdm5b	0.0251789	0.0739158	0.113	0.075	1
Zc4h2	0.0251858	0.0315103	0.02	0.005	1
Cyb5rl	0.0252292	0.0371022	0.026	0.009	1
Eno1	0.0252458	-0.189327	0.624	0.653	1
Mon2	0.0252509	0.0924607	0.404	0.329	1
Gm15441	0.025255	0.0421616	0.023	0.007	1
Pfn1	0.0253634	-0.124283	0.963	0.977	1
Srpr	0.025412	0.101517	0.298	0.236	1
Ldlrad4	0.0254837	0.0882409	0.054	0.029	1
Dars2	0.0254978	0.0523945	0.037	0.016	1
Ap3m2	0.0255012	0.0846131	0.076	0.045	1
Car5b	0.025626	0.0378603	0.02	0.005	1
Kifc3	0.0256832	0.121206	0.138	0.098	1
Tecpr1	0.0256902	0.0938322	0.13	0.089	1
Nphp1	0.0257928	0.0356998	0.02	0.005	1
Rabgap1	0.02581	0.0859629	0.216	0.161	1
Mthfd2	0.0258597	-0.15294	0.068	0.104	1
Plcl1	0.0259106	0.051486	0.045	0.021	1
Rad21	0.0259255	0.0878859	0.356	0.286	1
Cpsf2	0.0259504	0.113503	0.262	0.206	1
Limk1	0.0259594	0.0928252	0.102	0.066	1
Tmem106c	0.0260364	0.075164	0.132	0.089	1
Ap3b1	0.0260431	-0.155389	0.259	0.313	1
Cd2ap	0.0261356	0.123628	0.436	0.39	1
Amfr	0.0261513	0.101385	0.334	0.274	1
Ubl5	0.02628	-0.16176	0.733	0.744	1
Galnt4	0.0262824	0.087631	0.064	0.036	1
Tnpo1	0.0264197	0.0989316	0.261	0.202	1
Tbc1d23	0.0264241	0.138836	0.292	0.234	1
Cuta	0.026435	0.1664	0.405	0.354	1
Cirbp	0.0265445	0.134784	0.238	0.186	1
Dpy19l4	0.0266216	0.0948067	0.161	0.116	1
Acod1	0.0266921	-0.0582843	0.005	0.018	1
S1pr1	0.026719	0.119501	0.225	0.172	1
Gzmb	0.0267558	-0.0421168	0.005	0.018	1
2010107E04Rik	0.0267836	-0.18124	0.685	0.694	1
C330011M18Rik	0.0268589	-0.0518293	0.008	0.023	1
Tbcb	0.0268651	-0.156648	0.326	0.374	1
Serpinh1	0.0268836	-0.0503434	0.005	0.018	1
Bcl2a1d	0.0269081	-0.115486	0.188	0.238	1
Uqcrc2	0.0269156	0.143252	0.311	0.259	1
Dnaaf3	0.0269426	0.071171	0.034	0.014	1
Kyat1	0.0269477	-0.0368897	0.005	0.018	1
Abca3	0.026964	0.15071	0.202	0.154	1
Tshz1	0.0269754	0.0808553	0.096	0.061	1
Cd37	0.0270137	0.135329	0.495	0.435	1
Zfp689	0.0270762	-0.0411703	0.005	0.018	1
9430060I03Rik	0.0270776	-0.0628243	0.008	0.023	1
Cops4	0.0270848	-0.0802939	0.172	0.227	1
Gm21988	0.0271587	0.0788072	0.068	0.039	1
Zfp992	0.0272209	0.155723	0.179	0.136	1
Herc6	0.0274466	-0.147483	0.177	0.22	1
Maip1	0.0274775	-0.0663697	0.071	0.107	1
Fbxl8	0.0274797	0.0730833	0.047	0.023	1
Mgrn1	0.0275194	0.0927919	0.208	0.157	1
Hipk3	0.02753	0.126619	0.183	0.138	1
Dnajb14	0.0275394	0.146125	0.528	0.449	1
Abi2	0.0275555	0.0791208	0.099	0.064	1
Nlrc4	0.0275576	0.0969531	0.109	0.072	1
1110035H17Rik	0.0275889	-0.080986	0.025	0.048	1
Vamp3	0.0276097	0.166337	0.321	0.268	1
Thbs1	0.0277296	-0.0819387	0.085	0.125	1
Eid1	0.0277571	0.135993	0.612	0.564	1
Xxylt1	0.0277736	-0.0809213	0.037	0.064	1
Rps24	0.0278117	-0.0936998	0.992	0.998	1
Scarb1	0.0278766	0.118822	0.171	0.125	1
Creb3l1	0.0278839	-0.0740496	0.012	0.03	1
Ttc7b	0.0278868	0.0743841	0.059	0.032	1
Tpst2	0.0280191	0.132507	0.309	0.25	1
Cd200r1	0.0280237	0.0867451	0.099	0.064	1
1600014C10Rik	0.0280439	-0.144964	0.068	0.102	1
Eea1	0.0280922	0.136846	0.359	0.299	1
Mllt6	0.0281569	0.09686	0.137	0.097	1
Pou2f1	0.0282145	0.113379	0.163	0.118	1
Nfam1	0.0282331	0.142881	0.522	0.462	1
Bcl10	0.0282344	0.155123	0.551	0.496	1
Pkdcc	0.0283613	0.0556745	0.064	0.036	1
Bach2os	0.0283652	-0.0294536	0.008	0.023	1
Sp3	0.0284034	0.126683	0.393	0.335	1
Degs1	0.0284272	0.0991336	0.366	0.306	1
Tecpr2	0.0284696	-0.0840949	0.045	0.075	1
Ttl	0.0285451	0.0862986	0.075	0.045	1
Pycrl	0.0285549	0.0779303	0.089	0.055	1
Btd	0.0285875	0.0819065	0.061	0.034	1
Socs4	0.0286154	0.0820139	0.183	0.136	1
Ddb1	0.0286368	0.110089	0.314	0.252	1
Psmb6	0.02867	-0.210353	0.492	0.531	1
6430548M08Rik	0.028679	0.0976626	0.121	0.082	1
Setd7	0.0286886	0.112101	0.132	0.093	1
Hddc2	0.0287075	0.0520321	0.059	0.032	1
Ubap1	0.0287449	0.0486563	0.126	0.084	1
Wls	0.0289127	0.128705	0.363	0.302	1
Insig2	0.0289263	0.0927083	0.169	0.123	1
Prpf8	0.0289696	0.105926	0.339	0.279	1
Mib1	0.0289949	0.0663088	0.27	0.213	1
Fam32a	0.0290652	0.16306	0.374	0.322	1
Cox7b	0.0290994	-0.158801	0.551	0.589	1
Bclaf1	0.0291547	0.158884	0.57	0.488	1
Gak	0.0291667	0.113566	0.289	0.236	1
Hsdl1	0.0292205	0.125063	0.132	0.093	1
Dnajb13	0.0292636	0.0466057	0.042	0.02	1
Rxrb	0.0292691	0.0790505	0.157	0.113	1
Bcl2	0.0293808	-0.155205	0.191	0.24	1
Lsm14a	0.0294773	0.106223	0.325	0.261	1
Sec22b	0.0295004	0.084695	0.175	0.131	1
Lta4h	0.0296	0.0897501	0.154	0.111	1
Inpp4b	0.0296004	0.123839	0.11	0.075	1
Bgn	0.0296779	-0.120761	0.026	0.05	1
Hdac10	0.0297744	0.0559613	0.047	0.023	1
Arhgap31	0.0298547	0.0650056	0.457	0.376	1
Slc39a13	0.0298703	0.0874203	0.118	0.081	1
Sh3glb2	0.0298965	0.0732198	0.13	0.089	1
Agpat4	0.0299228	-0.134889	0.118	0.159	1
Tyms	0.030018	0.0957597	0.061	0.034	1
Sesn3	0.0300226	0.115898	0.085	0.054	1
Tnks2	0.030064	0.123583	0.348	0.29	1
Yipf4	0.0300734	0.106779	0.236	0.182	1
Cdk14	0.0301929	-0.163868	0.262	0.309	1
Pwp1	0.0302341	0.0911162	0.109	0.073	1
Ticam2	0.0302366	0.0775911	0.132	0.091	1
Inip	0.0303098	0.0942425	0.154	0.109	1
F11r	0.0303237	-0.111799	0.158	0.206	1
Ndufa4	0.0303397	0.180918	0.693	0.642	1
Tnfsf12	0.0303574	0.124435	0.489	0.426	1
Fancm	0.0304358	0.0576936	0.031	0.013	1
Vsig10	0.0304856	0.0533776	0.031	0.013	1
Trim8	0.0306079	0.0911379	0.447	0.377	1
Orai3	0.0306165	0.0868533	0.247	0.191	1
Bcap29	0.0307464	0.0898352	0.18	0.134	1
Ddx3y	0.0307713	0.0976274	0.328	0.267	1
Ep300	0.0308458	0.142159	0.539	0.485	1
Fahd1	0.0309622	0.0527517	0.047	0.023	1
Hist3h2a	0.0309793	-0.110792	0.18	0.234	1
Rpl27a	0.0310572	-0.0919775	0.992	0.989	1
Arhgap21	0.031103	0.0826241	0.092	0.059	1
Ncf4	0.0311119	-0.143391	0.429	0.481	1
Nat9	0.0311164	-0.0940432	0.082	0.12	1
Tmem138	0.0311278	0.0827567	0.043	0.021	1
Sh3pxd2a	0.0312553	0.090373	0.168	0.122	1
Pdk2	0.0312868	0.0475481	0.039	0.018	1
Macrod1	0.0312972	0.0689595	0.056	0.03	1
5830432E09Rik	0.031334	0.0723842	0.056	0.03	1
Emg1	0.0313615	0.136124	0.38	0.322	1
Ngdn	0.0313661	-0.144472	0.154	0.197	1
Ccdc117	0.0313741	0.0616788	0.099	0.064	1
Arhgap19	0.0313824	0.129368	0.157	0.114	1
Maged2	0.0315554	0.0660531	0.056	0.03	1
[truncated: 14,274 more rows]

## Sheet: Source Data 8
WT Ang II vs WT
	ID	Description	setSize	enrichmentScore	NES	pvalue	p.adjust	qvalues	rank	leading_edge	core_enrichment
Pro-inflammatory Response	HALLMARK_INTERFERON_ALPHA_RESPONSE	HALLMARK_INTERFERON_ALPHA_RESPONSE	88	0.805553	2.30008	1e-10	2.39e-08	2.08e-08	912	tags=58%, list=6%, signal=55%	54123/100038882/17069/69550/19039/15945/12010/58185/15958/67775/16912/547253/66141/16190/21354/20847/19186/70110/16913/231655/209086/109032/19188/19106/67138/243771/74153/23960/231712/24110/80861/56791/16363/234311/14469/17454/54199/74735/72075/80285/71586/99899/229003/67168/12370/667370/22169/71701/108670/57444/22038
Pro-inflammatory Response	HALLMARK_INTERFERON_GAMMA_RESPONSE	HALLMARK_INTERFERON_GAMMA_RESPONSE	186	0.717065	2.27587	1e-10	2.39e-08	2.08e-08	1427	tags=51%, list=10%, signal=47%	20293/54123/100038882/17069/69550/19039/15945/58203/20846/12010/14129/58185/20304/15958/672511/67775/14190/16912/547253/66141/98999/246727/16190/21354/19246/246728/20306/20847/59027/14962/19186/70110/16913/231655/209086/109032/19188/12515/19106/67138/243771/230073/18950/231712/24110/15251/22329/80861/12226/56791/16363/56045/17329/234311/12575/18712/17874/17768/74735/71371/72075/16068/71586/20848/…
ECM Backbone	PID_INTEGRIN3_PATHWAY	PID_INTEGRIN3_PATHWAY	35	0.839162	2.04973	6.51e-07	0.00010346	9.02e-05	1307	tags=34%, list=9%, signal=31%	20750/14268/21825/16456/20971/18793/16410/12843/21810/12842/16423/22339
Pro-inflammatory Response	HALLMARK_INFLAMMATORY_RESPONSE	HALLMARK_INFLAMMATORY_RESPONSE	176	0.565583	1.7765	5.78e-06	0.00068941	0.00060094	726	tags=23%, list=5%, signal=22%	20293/54123/17069/69550/15945/50778/20304/17387/67775/20354/16190/20306/59027/20288/12515/19106/24088/19219/12267/16197/15251/54483/16402/17329/17096/18793/18413/12575/54199/320207/14726/21897/12986/56212/56436/18578/11308/13733/109815/21857
Pro-inflammatory Response	HALLMARK_ALLOGRAFT_REJECTION	HALLMARK_ALLOGRAFT_REJECTION	185	0.557727	1.76992	1.8e-05	0.00172172	0.00150079	1230	tags=26%, list=9%, signal=25%	20293/54123/12772/20846/12010/20304/13040/23880/16190/21354/12768/14744/20306/19264/12051/24088/17972/20085/15251/12444/14191/12774/17329/55985/17096/14469/12332/19073/14130/21897/18102/17084/67248/76846/11308/21857/20375/15976/15170/21355/12988/226414/19171/16822/93765/14991/16423/142980/13669
Pro-inflammatory Response	HALLMARK_COMPLEMENT	HALLMARK_COMPLEMENT	165	0.538579	1.68478	0.00016833	0.0133825	0.0116652	1141	tags=27%, list=8%, signal=25%	54123/13033/16854/20202/20304/13040/17387/11927/14710/14268/16912/13039/238130/19141/14962/27361/14127/16409/210293/12266/14828/16363/17096/18793/18712/320207/27226/56212/14058/70675/56193/21857/18783/74112/13036/22038/19164/13030/16822/66988/12827/19822/110157/18643
PI3K/AKT Signaling	HALLMARK_MTORC1_SIGNALING	HALLMARK_MTORC1_SIGNALING	189	0.506373	1.60946	0.00040038	0.0272833	0.0237822	1863	tags=33%, list=13%, signal=29%	12317/14190/22027/74747/21991/19141/16828/59027/18655/17113/11674/18950/14828/14227/56312/15982/73834/13806/12575/64136/12527/17768/26441/12721/14718/103963/18451/192193/18641/28146/74117/93692/13198/104112/18030/22433/18036/20491/68801/107513/21753/20525/228026/66143/67895/107508/70699/19173/19192/15525/74105/66249/225363/26397/20893/17217/16835/231887/16414/17216/18046/19167
ECM Backbone	NABA_CORE_MATRISOME	NABA_CORE_MATRISOME	163	0.526777	1.64516	0.00047144	0.0281097	0.0245026	1430	tags=12%, list=10%, signal=11%	20750/14268/21825/14190/13601/20692/17313/19073/13179/233744/12825/76737/12843/21810/12827/216760/12842/13003/12111
NA	HALLMARK_TNFA_SIGNALING_VIA_NFKB	HALLMARK_TNFA_SIGNALING_VIA_NFKB	193	-0.475012	-1.55414	0.00074037	0.0392398	0.0342044	792	tags=23%, list=6%, signal=22%	26410/330122/17210/21926/18412/21928/12228/12227/13655/20620/13654/13660/99929/15370/108767/20725/20918/16601/19347/18081/321019/12609/16176/19252/15939/20303/18035/22695/17872/14281/14282/23849/12156/12702/16477/18787/12522/16476/15937/16600/11910/15936/13653/11852/16598
Mut/Mut AngII vs WT AngII
	ID	Description	setSize	enrichmentScore	NES	pvalue	p.adjust	qvalues	rank	leading_edge	core_enrichment	core_enrichment
Pro-inflammatory Response	HALLMARK_INTERFERON_ALPHA_RESPONSE	HALLMARK_INTERFERON_ALPHA_RESPONSE	88	-0.79021	-2.40929	1e-10	2.39e-08	1.84e-08	883	tags=57%, list=6%, signal=54%	22169/56417/16363/100121/71701/20343/12370/231712/74735/19106/72075/234311/80861/243771/16391/229003/67138/14469/67168/56791/109032/80285/99899/231655/64685/667370/20847/23960/108670/24110/21354/19188/16190/19186/16913/547253/15958/58185/70110/16912/209086/12010/67775/15945/66141/19039/69550/17069/100038882/54123
Pro-inflammatory Response	HALLMARK_INTERFERON_GAMMA_RESPONSE	HALLMARK_INTERFERON_GAMMA_RESPONSE	186	-0.68431	-2.29702	1e-10	2.39e-08	1.84e-08	1026	tags=48%, list=7%, signal=45%	14528/19225/66892/12369/57444/80876/60533/15007/22169/78388/56417/140795/236573/16421/16363/100121/110168/12703/71701/56045/12370/231712/74735/56421/19106/15170/22329/72075/234311/75345/80861/243771/12363/16391/12515/229003/67138/17768/56791/109032/99899/231655/64685/59027/17329/15251/16068/14190/667370/20847/20306/19246/108670/18950/230073/12226/24110/12575/21354/19188/16190/19171/14962/19186/16…
Pro-inflammatory Response	HALLMARK_ALLOGRAFT_REJECTION	HALLMARK_ALLOGRAFT_REJECTION	185	-0.533479	-1.79061	4.66e-06	0.00074055	0.00057198	1144	tags=23%, list=8%, signal=22%	16173/15007/16153/216799/76846/16184/21926/12703/15170/67248/17972/14469/16186/19073/12444/17329/21355/15251/21857/234734/17096/12051/19264/16414/20375/20306/21354/20296/12774/16190/55985/19171/14191/20085/12768/20846/12332/23880/12010/13040/20304/20293/54123
ECM Backbone	NABA_MATRISOME_ASSOCIATED	NABA_MATRISOME_ASSOCIATED	404	-0.399753	-1.45636	5.56e-05	0.00662453	0.00511659	451	tags=13%, list=3%, signal=13%	56048/67933/19025/22339/16173/56620/18451/16153/11746/26888/14068/20354/26433/20300/14825/21926/17386/12260/21809/20568/18591/16859/17329/14058/21857/16952/64138/17381/20970/17474/13039/20306/20296/21817/55985/13033/12306/56619/11501/13014/17387/20200/20195/16181/13040/15945/16854/20201/20304/20293/20202
Pro-inflammatory Response	HALLMARK_COMPLEMENT	HALLMARK_COMPLEMENT	165	-0.511209	-1.69133	7.23e-05	0.00689324	0.00532414	1002	tags=23%, list=7%, signal=22%	56193/14068/20909/19141/16363/17386/238130/14828/16409/210293/18643/320207/12363/27226/56212/12608/18793/18591/14058/21857/17096/17381/13039/12266/27361/14127/14962/13033/17387/16912/14268/13040/14710/11927/16854/20304/20202/54123
ECM Backbone	PID_INTEGRIN3_PATHWAY	PID_INTEGRIN3_PATHWAY	35	-0.754222	-1.92251	0.00011644	0.00883284	0.00682223	1568	tags=40%, list=11%, signal=36%	13612/20969/16728/20971/22339/21825/12843/12842/16456/18793/18591/21810/14268/20750
Homeostasis/Cell Proliferation	PID_ECADHERIN_NASCENT_AJ_PATHWAY	PID_ECADHERIN_NASCENT_AJ_PATHWAY	36	0.738927	1.83902	0.00012962	0.00883284	0.00682223	1485	tags=47%, list=10%, signal=42%	16480/12385/109905/11848/12928/13383/29875/12387/215449/242687/19353/18717/12388/12443/13000/18708/11651
TCR Calcium and Bile Acid Metabolism	PID_TCR_CALCIUM_PATHWAY	PID_TCR_CALCIUM_PATHWAY	27	0.765826	1.8309	0.00018465	0.0101219	0.00781784	1580	tags=48%, list=11%, signal=43%	16477/14281/14225/19055/16476/18747/381319/18021/19058/56398/18018/18986/18019
ECM Backbone	NABA_SECRETED_FACTORS	NABA_SECRETED_FACTORS	171	-0.480901	-1.60908	0.00019098	0.0101219	0.00781784	378	tags=10%, list=3%, signal=10%	20300/14825/21926/21809/18591/17329/20306/20296/55985/20200/20195/16181/15945/20201/20304/20293/20202
PI3K/AKT Signaling	HALLMARK_MTORC1_SIGNALING	HALLMARK_MTORC1_SIGNALING	189	-0.461103	-1.54768	0.00022038	0.0104774	0.00809246	1159	tags=26%, list=8%, signal=24%	103963/66997/12301/18451/54353/15982/23996/26570/73834/53333/18030/19141/20525/21753/18036/66249/74117/14828/14227/28146/22433/15277/59029/19173/14782/12527/228026/17768/16828/59027/14190/231887/93692/64136/13806/13198/12721/16414/18641/18950/12575/18107/56312/11674/22027/18655/21991/12317/74747
TCR Calcium and Bile Acid Metabolism	HALLMARK_BILE_ACID_METABOLISM	HALLMARK_BILE_ACID_METABOLISM	86	0.595314	1.70515	0.00024162	0.0104774	0.00809246	2413	tags=28%, list=17%, signal=23%	217262/67452/11303/20280/104086/269951/15488/76267/27410/12359/18145/14081/15926/20181/14630/20238/63959/56752/212503/319554/11666/56690/54338/16890
ECM Backbone	NABA_CORE_MATRISOME	NABA_CORE_MATRISOME	163	-0.48087	-1.58858	0.00029079	0.0115352	0.00890943	1309	tags=12%, list=9%, signal=11%	56429/76905/29817/21825/12843/12842/13003/12825/76737/12111/13179/19073/233744/14190/17313/21810/20692/13601/14268/20750
ECM Backbone	HALLMARK_EPITHELIAL_MESENCHYMAL_TRANSITION	HALLMARK_EPITHELIAL_MESENCHYMAL_TRANSITION	167	-0.485923	-1.61403	0.00032709	0.0115352	0.00890943	1195	tags=19%, list=8%, signal=18%	22339/22352/12505/21825/23959/26433/20229/12843/24051/12842/13003/67268/12825/22329/12111/13179/19035/18793/21857/17313/21810/16402/21817/20692/73690/17387/13601/12332/70350/15902/14268/20750
Homeostasis/Cell Proliferation	PID_MET_PATHWAY	PID_MET_PATHWAY	77	0.623788	1.76131	0.00033856	0.0115352	0.00890943	1485	tags=35%, list=10%, signal=32%	13653/13858/12402/12385/224105/19271/109905/19247/11848/12928/16331/17973/11789/12387/16476/16332/215449/18607/58194/16211/97998/19353/11652/18708/19303/74030/11651
Homeostasis/Cell Proliferation	PID_EPHB_FWD_PATHWAY	PID_EPHB_FWD_PATHWAY	37	0.711524	1.7811	0.00037302	0.0118621	0.00916195	1372	tags=38%, list=10%, signal=34%	22041/16443/19877/109905/218397/12928/17973/18176/215449/19353/20130/16653/18708/19303
Pro-inflammatory Response	HALLMARK_INFLAMMATORY_RESPONSE	HALLMARK_INFLAMMATORY_RESPONSE	176	-0.467178	-1.56811	0.00068662	0.0204698	0.0158103	1014	tags=20%, list=7%, signal=19%	216799/17869/20354/19219/12986/20343/19106/320207/56436/17119/12515/56212/18793/64685/59027/17329/15251/54483/21857/14726/17096/16402/20306/12575/16190/16197/17387/67775/15945/69550/17069/50778/20304/20293/54123
PI3K/AKT Signaling	HALLMARK_GLYCOLYSIS	HALLMARK_GLYCOLYSIS	172	-0.454392	-1.51734	0.00103671	0.0290888	0.0224673	1313	tags=20%, list=9%, signal=19%	331026/57444/21351/22339/17448/12505/18451/68507/23996/23959/110095/66171/14828/13003/56421/60406/15277/13179/78330/16828/18648/22166/93692/13806/20970/21810/59046/80879/11674/18655/18746/17684/21991/17319/74747
Homeostasis/Cell Proliferation	PID_RET_PATHWAY	PID_RET_PATHWAY	36	0.69047	1.71842	0.00112305	0.0297608	0.0229864	2732	tags=47%, list=19%, signal=38%	109905/218397/19247/11848/12928/17973/16476/18747/19353/12912/18708/19303/20416/18750/18706/14388/26419
Homeostasis/Cell Proliferation	HALLMARK_MITOTIC_SPINDLE	HALLMARK_MITOTIC_SPINDLE	188	0.49281	1.53311	0.00147464	0.0370212	0.0285941	2112	tags=29%, list=15%, signal=25%	20742/71704/16443/18129/69632/101706/19877/16561/68097/218397/13383/17973/11789/320191/226407/26403/94190/68041/242687/30948/11350/16798/192176/19765/18015/13424/24061/71819/13589/12488/75547/237860/17118/16319/18541/74237/269587/17925/20740/19303/68724/16573/18764/13006/20853/227800/18536/18080/16328/12190/232314/16593/192786/106952

## Sheet: Source Data 9
Cell Barcodes	Cluster	Genotype	Pseudotime	Pro-inflammatory	ECM Backbone	Homeostasis	PI3K/AKT Signalling	Calcium and Bile Acid Metabolism	M1	M2
S37_AAACGAACAGTTAAAG-S37	0	Mut/Mut-AngII	16.4754	0.156052	0.0903433	0.0691006	0.0103657	0.185067	0.0586637	0.137561
S37_AAAGAACCAAAGTGTA-S37	2	Mut/Mut-AngII	9.40334	0.153651	0.0753374	0.182111	0.129593	0.113799	0.13841	0.0876299
S37_AAAGGATAGCGTATGG-S37	0	Mut/Mut-AngII	15.1156	0.121768	-0.0101013	0.0462943	-0.110901	-0.152799	0.0416602	0.0852775
S37_AAAGGGCTCTCTAAGG-S37	1	Mut/Mut-AngII	15.9338	0.229839	0.113223	-0.04388	-0.100737	0.271836	0.052482	-0.00214536
S37_AAAGGTAGTTATCTGG-S37	1	Mut/Mut-AngII	12.5644	0.269226	0.125158	0.0253913	0.173234	0.0362654	0.102691	0.0658531
S37_AAAGTCCAGGTCACTT-S37	0	Mut/Mut-AngII	16.4754	0.133101	-0.0616402	0.0617071	-0.0445516	0.254786	0.0646642	0.0378333
S37_AAAGTCCCAGCGAGTA-S37	1	Mut/Mut-AngII	14.4244	0.183855	-0.00854516	0.0526287	-0.00665383	0.116429	0.0875014	0.0500629
S37_AACAAAGCAACCCGCA-S37	0	Mut/Mut-AngII	15.2319	0.149496	0.0644206	0.19225	-0.0935104	0.0947073	0.0746759	0.107461
S37_AACAAGATCCCAGGAC-S37	1	Mut/Mut-AngII	14.6807	0.106515	-0.00737486	0.0693938	-0.0118159	-0.093102	0.0121436	0.0789459
S37_AACAAGATCCCTGGTT-S37	1	Mut/Mut-AngII	15.9338	0.0814939	-0.073655	0.067582	0.108032	0.176647	0.142381	0.0800753
S37_AACACACGTTGCTCCT-S37	2	Mut/Mut-AngII	7.55011	0.167576	-0.000564018	0.0833074	0.0391244	0.175945	0.10442	0.0861484
S37_AACCAACTCCATCACC-S37	3	Mut/Mut-AngII	5.84432	0.0791923	-0.0483202	0.000171704	-0.198375	0.0488458	-0.000463301	0.0600849
S37_AACCACACAGGTAGTG-S37	0	Mut/Mut-AngII	16.4754	0.144381	0.00829608	0.157111	-0.0102133	0.0640005	0.0081339	0.10772
S37_AACCATGAGCTCCATA-S37	2	Mut/Mut-AngII	8.46744	0.420089	0.14521	-0.0191039	0.0955764	-0.0449358	0.180867	-0.0187434
S37_AACCATGCAAGTATCC-S37	2	Mut/Mut-AngII	6.96917	0.243123	0.126563	0.00961001	-0.0272802	0.0137337	0.0497555	0.105917
S37_AACCCAACATGAAGCG-S37	2	Mut/Mut-AngII	5.46919	0.252024	0.28242	-0.0289299	0.299139	0.0691243	0.0689385	0.08176
S37_AACCTGAAGTTGTCGT-S37	0	Mut/Mut-AngII	15.6194	0.163351	-0.0138594	0.190941	0.130537	0.0526608	0.0255396	0.0470857
S37_AACGGGACAAAGCTAA-S37	0	Mut/Mut-AngII	16.452	0.159668	0.022658	0.123801	0.00197229	0.0504419	0.0757996	0.102266
S37_AAGATAGGTGCCGTTG-S37	1	Mut/Mut-AngII	7.05185e-05	0.202336	0.0305653	0.15218	0.0550868	0.0827928	0.10666	0.0514886
S37_AAGCGAGGTTAAACAG-S37	3	Mut/Mut-AngII	5.84433	0.143468	0.173228	0.0193255	0.0353314	0.195631	0.0984358	0.030154
S37_AAGCGTTGTAGCCCTG-S37	1	Mut/Mut-AngII	15.8396	0.175643	0.179333	0.124332	0.0376745	0.275386	0.152524	0.00868463
S37_AAGGTAACAGACAAGC-S37	0	Mut/Mut-AngII	16.4754	0.144051	0.105614	0.0762579	0.0898849	0.0506348	0.0788521	0.079465
S37_AAGTCGTAGCCTGCCA-S37	2	Mut/Mut-AngII	8.98282	0.15074	0.111165	-0.11524	0.0744116	-0.136828	0.102865	0.0731738
S37_AAGTCGTCAGCATCTA-S37	3	Mut/Mut-AngII	5.84433	0.199615	0.0630497	-0.0579647	0.0105899	-0.0513608	-0.0445156	0.0696825
S37_AAGTGAAGTTCTTGTT-S37	3	Mut/Mut-AngII	14.5243	0.201132	0.0982675	0.113485	0.0463696	-0.148362	0.02683	0.143048
S37_AATCGTGTCCGCTTAC-S37	2	Mut/Mut-AngII	8.73957	0.169823	0.182957	-0.0293073	0.183844	0.214763	0.0891108	0.0470986
S37_AATCGTGTCTTGAACG-S37	0	Mut/Mut-AngII	16.4287	0.114938	0.0419116	0.182474	0.043148	0.0567047	0.0565665	0.123393
S37_AATGAAGAGTGGTTAA-S37	0	Mut/Mut-AngII	13.3798	0.131172	0.116071	0.199363	0.0448998	0.123606	0.077231	0.12465
S37_AATGACCCAGAAGCTG-S37	2	Mut/Mut-AngII	9.40335	0.0646664	0.0796364	0.0823959	0.0896847	-0.0100672	0.0183349	0.0563317
S37_AATGCCATCATTTGGG-S37	3	Mut/Mut-AngII	14.5243	0.122586	-0.131909	0.204352	-0.0806273	0.0807591	0.0786299	0.0489584
S37_ACAACCATCTACTATC-S37	0	Mut/Mut-AngII	16.452	0.168393	-0.032822	0.0825772	-0.0110263	0.039146	0.0316523	0.0579788
S37_ACACAGTGTCAAATCC-S37	0	Mut/Mut-AngII	16.4096	0.252545	0.0913257	0.174788	0.0140016	0.202338	0.10009	0.132068
S37_ACACCAAAGCAACAGC-S37	3	Mut/Mut-AngII	5.84434	0.216415	-0.0568448	0.0569434	0.112878	0.0622279	0.0107237	0.0514306
S37_ACACTGAAGATGCGAC-S37	3	Mut/Mut-AngII	5.73822	0.284151	0.0596949	0.0373642	0.137321	0.023453	0.0413568	-0.0226399
S37_ACACTGACAAAGTATG-S37	2	Mut/Mut-AngII	8.67274	0.22846	0.153319	-0.0171733	0.096906	0.0489194	0.0940782	0.105145
S37_ACACTGACAGCTCCTT-S37	0	Mut/Mut-AngII	14.6725	0.201128	0.126638	0.0797555	0.0391075	0.214258	0.044206	0.0921584
S37_ACAGAAAGTGCAGGAT-S37	1	Mut/Mut-AngII	12.2897	0.20509	0.0922745	0.0279706	0.198087	0.196551	0.102877	0.100528
S37_ACATCCCGTGTTCAGT-S37	0	Mut/Mut-AngII	15.3451	0.0630926	0.0898285	0.369552	0.0230124	0.200347	0.157052	0.218694
S37_ACATCGAGTCGTGTTA-S37	2	Mut/Mut-AngII	6.94009	0.125742	0.101476	0.020589	0.234377	0.116359	0.0187078	0.0968735
S37_ACATGCATCCTAGCCT-S37	3	Mut/Mut-AngII	9.92864	0.137689	-0.00564699	-0.00115815	-0.00195183	-0.143976	0.0222023	0.0341491
S37_ACCAACAGTACCAGAG-S37	3	Mut/Mut-AngII	14.2805	0.161804	0.183859	0.0414599	0.104718	-0.00813997	0.0120916	-0.0244703
S37_ACCACAAGTCAATCTG-S37	0	Mut/Mut-AngII	16.452	0.176341	0.0234573	0.211223	-0.11651	0.205965	0.101128	0.139071
S37_ACCATTTCATGGACAG-S37	2	Mut/Mut-AngII	11.6681	0.156541	0.225465	0.0485602	0.171189	-0.0952208	0.0325189	0.0833277
S37_ACCCAAAAGGCCTTGC-S37	0	Mut/Mut-AngII	16.4754	0.143888	0.0559731	0.00180097	0.0723713	0.149929	0.0924234	0.0214086
S37_ACCGTTCCAGTTAGGG-S37	1	Mut/Mut-AngII	12.0522	0.0704171	0.0345085	0.130639	0.164627	-0.0191139	0.0814024	-0.0453742
S37_ACCGTTCGTCGCGTTG-S37	3	Mut/Mut-AngII	9.92865	0.304526	0.0150038	0.0684578	0.0903751	0.0898456	0.109657	0.0801633
S37_ACCTACCTCCAATCTT-S37	2	Mut/Mut-AngII	10.8191	0.439147	0.07271	0.0389722	0.180219	-0.123304	0.176711	0.0175441
S37_ACCTACCTCGGACGTC-S37	0	Mut/Mut-AngII	14.2777	0.423342	0.22531	0.0568216	0.138189	0.0975212	0.177725	0.0321974
S37_ACCTGAATCCGAACGC-S37	1	Mut/Mut-AngII	15.5088	0.214195	0.0576962	0.0989607	0.0960525	0.121217	0.12492	0.0759821
S37_ACCTGAATCCTAGCGG-S37	0	Mut/Mut-AngII	16.452	0.0524792	-0.012615	0.258119	-0.0551046	0.0993075	0.0905212	0.169021
S37_ACCTGTCAGTGGTTCT-S37	2	Mut/Mut-AngII	8.104	0.161704	0.0935274	0.0914754	-0.087699	0.108738	0.0763611	0.0172005
S37_ACGATGTAGTATTAGG-S37	0	Mut/Mut-AngII	16.4755	0.0976274	0.105003	0.269311	-0.0289422	0.354983	0.0898682	0.142166
S37_ACGCACGGTACTGCGC-S37	0	Mut/Mut-AngII	16.4521	0.192988	0.0517018	0.0835291	0.0909272	0.115828	0.0972893	0.00778629
S37_ACGGAAGCAGCCATTA-S37	0	Mut/Mut-AngII	16.4521	0.0965122	0.0708729	0.0684772	0.0319798	0.242716	0.0632495	0.0608102
S37_ACGGAAGGTAACAGGC-S37	1	Mut/Mut-AngII	4.02335	0.397936	0.330262	0.0532625	0.225156	0.082936	0.238106	0.0104377
S37_ACGGAAGGTGCTCTTC-S37	1	Mut/Mut-AngII	16.4287	0.209427	0.129172	0.0827592	0.169385	0.166378	0.0443231	0.0247958
S37_ACGGGTCCACTTCATT-S37	2	Mut/Mut-AngII	8.64791	0.159721	0.0967557	0.0471827	0.104678	-0.0748838	0.111506	0.00754044
S37_ACGGTCGTCAGGTAAA-S37	2	Mut/Mut-AngII	9.26274	0.131533	0.129793	0.149899	0.140065	0.028249	0.0616264	0.0809122
S37_ACGGTCGTCGCTCCTA-S37	0	Mut/Mut-AngII	16.4755	0.18007	0.0388729	0.0780352	-0.0240742	0.079567	0.126781	0.00308267
S37_ACGGTTACAAAGGGTC-S37	0	Mut/Mut-AngII	15.6066	0.188033	0.0482686	0.245975	0.019452	0.00180768	0.129798	0.143092
S37_ACGTAACCAGTCCGTG-S37	0	Mut/Mut-AngII	14.6726	0.174878	0.102659	0.250372	0.170331	-0.000932005	0.0609968	0.140187
S37_ACGTAACGTTTCGTGA-S37	0	Mut/Mut-AngII	13.5705	0.116752	-0.0395562	0.0624854	0.0869187	-0.0334001	0.0700371	0.0608464
S37_ACGTACAAGAACAAGG-S37	1	Mut/Mut-AngII	12.9968	0.165018	-0.00032262	-0.0521907	0.131975	0.0275448	0.0288666	0.0235843
S37_ACGTACAGTTTCACAG-S37	0	Mut/Mut-AngII	16.4521	0.179714	0.086212	0.160845	0.159136	0.104391	0.0698151	0.0579093
S37_ACGTCCTCAATAGAGT-S37	3	Mut/Mut-AngII	5.84435	0.166021	-0.0209976	0.000894288	-0.0414324	-0.040347	-0.0134344	0.00167651
S37_ACTATCTCAGCTGAGA-S37	2	Mut/Mut-AngII	9.37	0.1673	0.0998295	0.0440675	0.0676403	0.032371	0.0337599	0.145973
S37_ACTATTCGTGCCAAGA-S37	1	Mut/Mut-AngII	15.9338	0.227938	0.140459	0.0843541	0.19813	0.0246413	0.142017	0.0563938
S37_ACTATTCTCACGGGCT-S37	6	Mut/Mut-AngII	0.0849892	0.520547	0.114433	0.148168	0.142174	0.0820505	0.245845	0.0800177
S37_ACTATTCTCCGAGCTG-S37	2	Mut/Mut-AngII	10.1013	0.312699	-0.0195378	-0.0294908	0.139342	0.00823035	0.0882543	0.0206668
S37_ACTATTCTCGGCCAAC-S37	0	Mut/Mut-AngII	16.4521	0.0387606	-0.0545121	0.0283877	-0.122238	0.0170115	0.029609	0.118349
S37_ACTCCCAGTGCTCTCT-S37	2	Mut/Mut-AngII	10.4522	0.0872757	-0.0133834	0.0262701	0.0358458	-0.0180835	0.0539653	-0.0228332
S37_ACTTAGGTCGTTGTAG-S37	1	Mut/Mut-AngII	15.9338	0.217985	-0.0466586	0.0412869	0.0752787	0.171667	0.0909262	0.0489047
S37_ACTTCCGGTGTGAATA-S37	0	Mut/Mut-AngII	16.4521	0.0343684	-0.0565028	0.0707924	-0.0144635	0.0087301	-0.000751972	0.0836686
S37_ACTTTGTCACAGGATG-S37	0	Mut/Mut-AngII	16.4521	0.118116	0.012038	0.0881602	0.0937248	0.461513	0.0627112	0.0812936
S37_AGACAAATCTATTTCG-S37	0	Mut/Mut-AngII	16.4521	0.152497	-0.0283815	0.136424	0.00835882	0.0569666	0.0890165	0.124093
S37_AGACAGGGTGTCCAAT-S37	0	Mut/Mut-AngII	14.6726	0.169058	0.0862327	0.0860017	0.014254	0.0425573	-0.025947	0.054971
S37_AGACCCGCAAGTGATA-S37	0	Mut/Mut-AngII	16.4521	0.159699	0.0923293	0.087043	0.121163	0.123762	0.0628073	0.0760945
S37_AGAGAATAGACGCCAA-S37	2	Mut/Mut-AngII	8.7965	0.241391	0.0990014	0.00604442	0.175111	-0.0337057	0.141963	0.0431153
S37_AGAGAGCCACCGAATT-S37	2	Mut/Mut-AngII	10.9143	0.541645	0.179726	0.170342	0.277728	0.0748957	0.27089	0.0995069
S37_AGATAGAAGACGAAGA-S37	2	Mut/Mut-AngII	9.10163	0.35306	0.120043	0.080661	0.116295	0.189142	0.116333	0.100298
S37_AGATAGACAGGTGACA-S37	1	Mut/Mut-AngII	11.9145	0.35519	0.117441	0.11457	0.0990137	0.0172197	0.238986	0.0246901
S37_AGATGCTAGTCTAGAA-S37	3	Mut/Mut-AngII	5.84435	0.122406	0.169214	0.0197716	0.019098	0.0164803	0.00441126	0.0112369
S37_AGCCAGCCAGCGCGTT-S37	1	Mut/Mut-AngII	15.9338	0.149937	0.074281	0.0293244	0.190896	0.072945	0.103381	0.0727836
S37_AGCCAGCGTTATAGCC-S37	0	Mut/Mut-AngII	16.4287	0.133272	0.0878469	0.0739207	0.133682	0.105051	0.0607915	0.0814347
S37_AGCGTATTCCATTTGT-S37	1	Mut/Mut-AngII	15.1949	0.126301	0.0909299	0.142071	0.0967143	0.322576	0.0758017	0.0404029
S37_AGCTACACAAGACAAT-S37	2	Mut/Mut-AngII	9.06969	0.159795	0.126575	0.0364945	0.0326786	0.0283217	0.113715	0.108196
S37_AGCTCAAAGGTCTTTG-S37	0	Mut/Mut-AngII	14.6726	0.228901	0.0217281	0.0904534	-0.042327	0.211557	0.0689739	0.00531968
S37_AGCTCAAGTACGACAG-S37	1	Mut/Mut-AngII	14.405	0.173986	-0.0980346	0.201494	0.128094	0.0905722	0.0823356	0.137003
S37_AGGAAATGTGTCGATT-S37	0	Mut/Mut-AngII	16.4521	0.0793091	-0.0398459	0.144865	-0.0176386	0.096455	0.109857	0.111009
S37_AGGAAATTCCTCTAGC-S37	0	Mut/Mut-AngII	16.4521	0.145612	0.0325603	0.11262	0.0732242	0.0470448	0.0891206	0.165144
S37_AGGACGATCTATCGCC-S37	0	Mut/Mut-AngII	16.4521	0.192639	0.136428	0.131369	0.0507373	0.0387355	0.152599	0.0869898
S37_AGGAGGTCATGCCGCA-S37	3	Mut/Mut-AngII	4.6116	0.250599	0.147892	-0.00299657	0.0780561	0.10543	0.0357297	0.0544629
S37_AGGATAAAGCGTCAGA-S37	3	Mut/Mut-AngII	10.8233	0.219711	0.240197	0.0368868	0.0356577	0.0961909	0.115292	0.0168667
S37_AGGATAATCATTCTTG-S37	0	Mut/Mut-AngII	16.4521	0.149925	-0.0180597	0.169452	0.0474253	0.197431	0.120392	0.0613331
S37_AGGCTGCAGTGGATAT-S37	2	Mut/Mut-AngII	7.91267	0.199499	0.102768	0.096733	0.108617	0.191399	0.0886052	0.0292988
S37_AGGGAGTGTAACTGCT-S37	3	Mut/Mut-AngII	5.84436	0.181633	0.209656	-0.0602848	-0.0415179	-0.133542	0.0349105	-0.0473142
S37_AGGGTCCAGAAGCCTG-S37	1	Mut/Mut-AngII	16.4287	0.132795	0.0546006	0.213699	0.0762665	0.293279	0.063655	0.102494
S37_AGGGTCCGTCACGACC-S37	0	Mut/Mut-AngII	16.4521	0.117591	0.0299452	0.117624	-0.0385668	0.179469	0.0448332	0.043281
S37_AGGTAGGAGGTCGAGT-S37	1	Mut/Mut-AngII	12.0411	0.220375	0.249083	0.096754	0.174054	-0.0270778	0.216768	-0.0634047
S37_AGGTTGTCACAAGCAG-S37	1	Mut/Mut-AngII	11.9285	0.189261	0.163802	0.0112985	0.134986	-0.0379841	0.076861	0.0608791
S37_AGGTTGTTCGTGAGAG-S37	0	Mut/Mut-AngII	16.5373	0.284349	0.161511	-0.0021715	0.170781	0.212503	0.18152	0.0396182
S37_AGTAACCGTACGAGCA-S37	7	Mut/Mut-AngII	12.9996	0.0933873	0.0932499	0.237036	0.0678085	0.163681	0.0403886	0.0351226
S37_AGTAACCTCGTTCCTG-S37	2	Mut/Mut-AngII	6.94133	0.28738	0.153531	-0.0351427	0.0107331	0.122609	0.142156	0.0556235
S37_AGTACCATCAAGAGTA-S37	3	Mut/Mut-AngII	5.84436	0.227461	-0.0825639	0.0598145	-0.0254527	-0.0981695	0.0313648	0.0608272
S37_AGTACTGTCTGGCCGA-S37	7	Mut/Mut-AngII	13.0811	0.0526305	-0.0745752	0.210587	-0.0414223	-0.120666	-0.00597319	-0.015554
S37_AGTCACAAGAGACAAG-S37	0	Mut/Mut-AngII	6.46419e-05	0.224246	0.0894154	-0.0318826	0.175212	-0.0833241	0.0815753	0.0317182
S37_AGTCTCCTCGGCTCTT-S37	0	Mut/Mut-AngII	16.4521	0.170074	0.09066	0.126151	0.135942	0.212303	0.0180653	0.0597888
S37_AGTGACTTCTCATTTG-S37	1	Mut/Mut-AngII	14.2906	0.141403	0.12666	0.0339444	0.23017	0.262265	0.116823	0.132312
S37_AGTGCCGGTAGGCTGA-S37	2	Mut/Mut-AngII	6.39057	0.19124	0.087738	0.0748828	0.041115	0.142439	0.0881103	0.0539707
S37_AGTTCCCGTCATCGGC-S37	3	Mut/Mut-AngII	5.84437	0.166855	-0.0446751	0.0307149	0.108743	0.0348988	0.0345029	0.0728004
S37_ATACCGAAGGTGATCG-S37	0	Mut/Mut-AngII	14.6726	0.227525	0.0531086	0.0490711	0.0180148	-0.0129514	0.112728	0.0703785
S37_ATACCTTAGACATATG-S37	7	Mut/Mut-AngII	13.2886	0.140218	0.334829	-0.0327528	0.13657	-0.0290401	0.0438475	0.010854
S37_ATACTTCAGATGCTTC-S37	0	Mut/Mut-AngII	16.4755	0.131766	0.0292314	0.125417	0.0483757	0.148085	0.0683106	0.147335
S37_ATAGAGACACAGTGAG-S37	2	Mut/Mut-AngII	7.13676	0.279271	0.123838	0.0156577	-0.13164	0.133836	0.100385	0.149874
S37_ATATCCTAGATTGATG-S37	2	Mut/Mut-AngII	8.67584	0.237752	0.18227	-0.0226658	0.00885016	0.248121	0.0811821	-0.0167919
S37_ATCACAGTCATGCCAA-S37	3	Mut/Mut-AngII	14.2959	0.184597	0.0808157	0.0148064	0.102245	-0.0733293	-0.0138325	0.0373252
S37_ATCACGAGTATGACAA-S37	0	Mut/Mut-AngII	16.4521	0.0375922	-0.050524	0.232441	-0.0145109	0.410823	0.0962953	0.151075
S37_ATCACTTCAGGAACCA-S37	0	Mut/Mut-AngII	14.2463	0.0358927	0.145014	0.0208926	0.0722043	0.0526719	-0.00761223	0.0432621
S37_ATCACTTGTAACGTTC-S37	2	Mut/Mut-AngII	8.69742	0.219252	0.0649821	0.209344	0.308462	0.194146	0.214546	0.109771
S37_ATCATTCGTCGAACAG-S37	2	Mut/Mut-AngII	8.09507	0.320652	0.209856	0.0120923	0.155242	0.0610845	0.158125	0.139405
S37_ATCCACCCAATTCTCT-S37	3	Mut/Mut-AngII	5.84131	0.167179	-0.0475051	0.0352346	-0.168165	0.166459	0.090341	0.00100039
S37_ATCCATTTCGGCTTGG-S37	3	Mut/Mut-AngII	5.45758	0.398813	0.166952	0.0613311	0.212683	-0.0396595	0.251473	0.0393635
S37_ATCCCTGAGTAGGAAG-S37	2	Mut/Mut-AngII	10.8654	0.258402	0.322022	0.0965717	0.147766	0.175337	0.0485091	0.116629
S37_ATCCTATAGCGACCCT-S37	2	Mut/Mut-AngII	8.09662	0.159824	-0.00740268	0.0909791	-0.0649151	0.0151973	0.0485151	0.121296
S37_ATCCTATCAACTCATG-S37	1	Mut/Mut-AngII	15.9338	0.138268	0.125502	0.0668827	0.14944	0.281204	0.0714024	0.0563225
S37_ATCGATGTCGTTCCCA-S37	0	Mut/Mut-AngII	16.4755	0.166998	0.12059	0.201792	0.0144092	0.199375	0.0471799	0.141044
S37_ATCGGATGTAGGATAT-S37	3	Mut/Mut-AngII	5.43018	0.256626	0.216038	0.0219092	0.289964	-0.0290608	0.0329689	0.0403731
S37_ATCGGCGGTCAGCGTC-S37	5	Mut/Mut-AngII	3.28716	0.610159	0.519375	-0.156601	0.487449	0.0577812	0.244086	-0.0290849
S37_ATCGTGAAGCCAACCC-S37	3	Mut/Mut-AngII	5.84438	0.252931	0.0933918	0.141643	-0.0355213	-0.0864208	0.0801186	-0.0163845
S37_ATGAAAGAGCCGCTTG-S37	0	Mut/Mut-AngII	16.4521	0.178288	-0.0290614	0.126944	0.0557065	0.272563	0.0991022	0.121807
S37_ATGACCAGTCCATCTC-S37	0	Mut/Mut-AngII	16.3802	0.136504	0.041001	0.280479	0.000779315	0.041163	0.0809897	0.127271
S37_ATGACCATCCCAACTC-S37	2	Mut/Mut-AngII	7.07934	0.271892	0.0893547	0.0641354	0.0745519	0.156587	0.127857	0.12233
S37_ATGAGTCCAACCACGC-S37	0	Mut/Mut-AngII	16.4755	0.12203	0.113472	0.161915	0.0282525	0.588386	0.155075	0.0810605
S37_ATGCGATGTTCGGCCA-S37	0	Mut/Mut-AngII	16.4755	0.0945869	0.0650251	0.149054	-0.0979283	0.161296	0.0147158	0.0812887
S37_ATGGATCGTGAAAGTT-S37	1	Mut/Mut-AngII	5.59619	0.182016	0.455676	0.110438	0.0733119	-0.0377235	0.201838	0.0234329
S37_ATGGGAGAGGCTGAAC-S37	1	Mut/Mut-AngII	12.4771	0.264618	0.0613996	0.0740016	-1.23433e-05	0.141886	0.111259	0.047548
S37_ATTCACTCAGACAAGC-S37	0	Mut/Mut-AngII	15.5477	0.146429	0.0817879	0.23575	0.0969686	0.0604743	0.0576546	0.078483
S37_ATTCGTTGTGATAGTA-S37	1	Mut/Mut-AngII	16.4521	0.218655	-0.0249586	0.158397	0.0282838	0.180761	0.16404	0.0895406
S37_ATTGTTCAGGCCTGAA-S37	2	Mut/Mut-AngII	6.08269	0.180464	0.216904	0.0160228	0.0145524	-0.14426	0.0505812	0.124972
S37_ATTTCACAGGCACTCC-S37	5	Mut/Mut-AngII	3.2619	0.525091	0.590536	-0.02452	0.326395	-0.099325	0.269694	-0.00172005
S37_ATTTCACTCGTTCATT-S37	6	Mut/Mut-AngII	5.87654e-05	0.227361	0.0588815	0.120712	0.0987957	-0.0849312	0.167479	0.0908313
S37_ATTTCTGTCCTACCAC-S37	0	Mut/Mut-AngII	14.6726	0.169144	0.0584535	0.275138	-0.00379415	-0.099533	0.0448841	0.0695621
S37_CAACAGTCAATCGCGC-S37	2	Mut/Mut-AngII	9.74806	0.323802	0.0118501	0.165344	0.163029	0.0508878	0.18002	0.0485617
S37_CAACGATTCTCTTGCG-S37	0	Mut/Mut-AngII	15.9338	0.226494	0.054327	0.082204	0.0928947	0.156354	0.151432	-0.00888841
S37_CAAGACTGTGTCTTCC-S37	0	Mut/Mut-AngII	16.4522	0.21904	-0.0193121	0.136842	-0.0462073	0.0758979	0.119297	0.133082
S37_CAAGGGAAGTAGTCTC-S37	0	Mut/Mut-AngII	14.6726	0.0872448	0.0977012	0.20046	0.0518996	0.128244	0.0578176	0.00996527
S37_CAATACGTCATTTGGG-S37	0	Mut/Mut-AngII	16.4755	0.189815	0.110795	0.21165	-0.0545344	0.183869	0.100729	0.195466
S37_CAATCGAGTGCTTCAA-S37	1	Mut/Mut-AngII	12.0202	0.153386	0.126809	0.0612687	0.00795744	0.0195991	0.0569802	0.0383841
S37_CAATTTCAGTCTAGAA-S37	2	Mut/Mut-AngII	8.8942	0.290789	0.12745	-0.00855154	0.215105	0.0266128	0.187356	0.0328648
S37_CACAACACAATCAAGA-S37	1	Mut/Mut-AngII	12.9968	0.144187	0.00539331	0.14554	-0.020079	0.157393	0.146179	0.0816435
S37_CACAGATAGCTCACTA-S37	2	Mut/Mut-AngII	9.63514	0.0866846	-0.0668794	0.0718652	0.0386498	0.0696355	0.03705	0.0333099
S37_CACAGATCAACGATCT-S37	2	Mut/Mut-AngII	8.07959	0.307199	0.367664	0.0200409	0.236888	0.00822953	0.111785	0.0851103
S37_CACCGTTTCAATCGGT-S37	1	Mut/Mut-AngII	15.9339	0.196743	-0.0172889	0.113483	0.0519444	-0.0526835	0.0450306	0.0304195
S37_CACGAATTCGCGCCAA-S37	2	Mut/Mut-AngII	5.88848	0.211796	0.104143	0.133267	-0.0242398	-0.0815601	0.101125	-0.0893582
S37_CACGTGGAGATGATTG-S37	2	Mut/Mut-AngII	8.09072	0.171219	0.0484916	0.100273	-0.0562418	0.193047	0.0374109	0.0818177
S37_CACGTGGCAGTTAGAA-S37	0	Mut/Mut-AngII	16.4755	0.144309	-0.0441096	0.0244695	0.0102233	0.0381966	0.0574934	0.0291355
S37_CACGTTCTCAAGCCTA-S37	0	Mut/Mut-AngII	16.4755	0.0575815	-0.0092466	0.208913	-0.0806033	0.34597	0.0822752	0.172843
S37_CACGTTCTCGTTCTGC-S37	0	Mut/Mut-AngII	16.4522	0.197956	0.217027	0.0302776	0.134962	0.282118	0.0165258	0.0994396
S37_CACTGGGGTACAGAGC-S37	3	Mut/Mut-AngII	5.76463	0.104296	0.00602543	0.0274884	0.0925385	-0.141111	0.0450566	0.00358153
S37_CAGAGCCTCGTAACTG-S37	0	Mut/Mut-AngII	16.4522	0.208368	-0.00585226	-0.0170068	0.0234989	0.135014	0.0320854	0.0552797
S37_CAGAGCCTCGTCAGAT-S37	0	Mut/Mut-AngII	15.6545	0.100764	0.11431	0.183993	0.0919897	0.138735	-0.0378586	0.208668
S37_CAGCAATCAGTCACGC-S37	3	Mut/Mut-AngII	5.84438	0.143934	-0.0240449	0.265404	0.0168628	-0.0807268	0.0568982	0.0152553
S37_CAGCGTGCACTACACA-S37	1	Mut/Mut-AngII	14.4803	0.111464	0.0913311	0.174266	-0.172447	0.156541	0.025404	0.179362
S37_CAGCGTGCATGTGGTT-S37	2	Mut/Mut-AngII	8.09854	0.179475	0.0145391	0.00499867	0.0626069	0.164543	0.126116	0.0846609
S37_CAGCGTGGTGAACTAA-S37	2	Mut/Mut-AngII	7.23465	0.285567	0.0579597	0.107738	-0.124572	0.425579	0.195912	0.0505113
S37_CAGGCCAGTGCGTGCT-S37	2	Mut/Mut-AngII	9.3123	0.173852	0.223428	-0.0435727	-0.0321137	0.157712	0.0629037	-0.0105709
S37_CAGGGCTCACTCCCTA-S37	3	Mut/Mut-AngII	5.84439	0.306808	0.12397	-0.0527561	0.170728	0.149408	0.0615095	0.0116096
S37_CAGTGCGTCCGTATGA-S37	2	Mut/Mut-AngII	10.6621	0.661699	0.310347	-0.0286361	0.108201	0.111527	0.313694	-0.0587251
S37_CATACAGAGAAGCGGG-S37	1	Mut/Mut-AngII	12.2898	0.190851	-0.00804958	0.11488	0.101851	-0.0173424	0.111585	0.00186202
S37_CATACAGAGTTCATGC-S37	1	Mut/Mut-AngII	15.9339	0.139693	-0.0173963	0.15075	-0.0237431	0.104207	0.0738083	0.0497963
S37_CATACCCCAACTGCTA-S37	0	Mut/Mut-AngII	16.4522	0.110642	0.0273383	0.180835	-0.0654691	0.375119	0.0829699	0.0934411
S37_CATACCCCAAGAAATC-S37	5	Mut/Mut-AngII	4.1571	0.871227	0.687301	0.00357466	0.41009	-0.129652	0.353295	-0.0317802
S37_CATACCCGTGAGTTGG-S37	2	Mut/Mut-AngII	6.88081	0.2488	0.184575	-0.0205349	-0.0700221	0.140992	0.0793219	0.118835
S37_CATACCCTCTCCATAT-S37	7	Mut/Mut-AngII	13.0663	0.0781322	-0.0347638	0.149354	-0.0230519	-0.047829	0.0415332	0.0253168
S37_CATACTTTCTTTCGAT-S37	1	Mut/Mut-AngII	12.1319	0.192257	0.134123	0.135851	0.0833556	0.0932061	0.052545	0.0540318
S37_CATAGACGTTCCCAAA-S37	5	Mut/Mut-AngII	4.04684	0.471434	0.49459	-0.102221	0.27971	0.104214	0.148797	0.122407
S37_CATCAAGTCAGTCTTT-S37	0	Mut/Mut-AngII	10.9244	0.335453	0.0243944	0.14923	-0.0773767	0.240739	0.194356	0.0110871
S37_CATCCCACAGAGTAAT-S37	3	Mut/Mut-AngII	5.48827	0.421636	0.150009	-0.0610596	0.193229	-0.0498742	0.261157	-0.0443302
S37_CATCGCTTCTCGGCTT-S37	2	Mut/Mut-AngII	7.92142	0.171962	0.196372	0.0662357	-0.0840423	0.16291	0.103772	0.00963033
S37_CATCGGGAGACGCATG-S37	7	Mut/Mut-AngII	12.9822	0.141176	0.183483	0.102299	0.122209	0.133864	0.092595	0.0881388
S37_CATCGTCTCGGCCTTT-S37	2	Mut/Mut-AngII	10.859	0.335526	0.24844	0.101845	-0.0382121	-0.00350065	0.169128	0.0429448
S37_CATGCAAAGTTGAATG-S37	1	Mut/Mut-AngII	12.5296	0.16837	0.174978	0.137076	0.104691	0.0854943	0.0890483	0.115385
S37_CATGCTCTCAGATTGC-S37	0	Mut/Mut-AngII	16.4522	0.160287	0.0372126	0.162687	-0.0135034	0.134736	0.104891	0.101961
S37_CATGGATAGGGACCAT-S37	1	Mut/Mut-AngII	15.9339	0.0629089	0.168769	0.109901	0.0682439	0.0932015	0.0600206	0.0745934
S37_CATTCCGTCCACGTCT-S37	1	Mut/Mut-AngII	12.0647	0.163646	0.0721711	0.195911	0.120068	0.11783	0.0554549	0.0447551
S37_CATTCTACACCAGTAT-S37	6	Mut/Mut-AngII	5.28888e-05	0.2519	0.0520705	0.13593	0.0596517	-0.0602445	0.126071	0.0621812
S37_CATTCTATCCCATGGG-S37	7	Mut/Mut-AngII	13.4013	0.174538	-0.0423414	0.219112	0.0165528	-0.033974	0.0458383	0.178952
S37_CATTGAGAGAGAGTTT-S37	0	Mut/Mut-AngII	16.4755	0.180132	0.0442744	0.0615086	0.0097022	0.236471	0.136403	0.103174
S37_CATTGTTCACACGGAA-S37	2	Mut/Mut-AngII	5.62577	0.430589	0.232272	-0.101562	0.0392772	0.0561199	0.124634	0.0656086
S37_CATTGTTGTGTGATGG-S37	2	Mut/Mut-AngII	9.52111	0.0958805	0.133817	0.176951	0.0741275	0.137989	0.0790032	0.0578799
S37_CATTTCAAGTAGGGTC-S37	0	Mut/Mut-AngII	16.4755	0.0898786	-0.0142281	0.102718	0.050307	0.0415012	0.0244187	0.0972428
S37_CCAATTTCAAGGTACG-S37	1	Mut/Mut-AngII	14.4803	0.116163	0.0111244	0.0783341	0.0520152	0.235504	0.0932843	0.133429
S37_CCACGAGGTGAGATCG-S37	7	Mut/Mut-AngII	4.0877	0.193173	0.209012	-0.0136104	0.189332	0.00408042	-0.0223792	0.0616844
S37_CCACGTTCAGTAACCT-S37	0	Mut/Mut-AngII	16.4755	0.194131	0.0483995	0.235248	-0.0167572	0.168182	0.0760739	0.126867
S37_CCACGTTTCGGTGCAC-S37	0	Mut/Mut-AngII	16.4522	0.102456	0.0479072	0.160757	0.180192	0.0301237	0.0847149	0.0573978
S37_CCACTTGCAATAGGAT-S37	3	Mut/Mut-AngII	14.5243	0.1048	0.0915481	0.14946	-0.0237851	0.189298	0.0536395	0.0259594
S37_CCCAACTTCATGGGAG-S37	2	Mut/Mut-AngII	8.98141	0.142339	-0.0209842	0.057432	0.0240057	-0.0046232	0.0529393	0.0428118
S37_CCCATTGAGATGAACT-S37	0	Mut/Mut-AngII	16.4755	0.191006	0.13968	0.303176	0.0180161	0.0743716	0.0874638	0.0562568
S37_CCCATTGGTGTCTTCC-S37	0	Mut/Mut-AngII	13.3874	0.15666	0.132123	0.123802	0.102559	0.117392	0.146955	0.110068
S37_CCCGAAGCACCTTCGT-S37	3	Mut/Mut-AngII	5.84439	0.161889	-0.00868693	-0.116595	0.0343213	-0.119384	-0.000543271	0.00231614
S37_CCCGAAGTCGTTCCTG-S37	1	Mut/Mut-AngII	15.9339	0.152602	0.0750401	-0.0865409	0.105325	0.038817	0.0601281	0.103806
S37_CCCGAAGTCTTACACT-S37	1	Mut/Mut-AngII	16.4522	0.0922709	-0.0199112	0.0968509	-0.051725	0.0288883	0.0671245	0.0405765
S37_CCCTCAACAACTGCTA-S37	0	Mut/Mut-AngII	16.4522	0.135906	0.0625104	0.140944	0.0973088	0.195722	0.0644939	0.180601
S37_CCCTCAATCGGAAACG-S37	1	Mut/Mut-AngII	16.4522	0.135175	0.068015	0.0635299	-0.0958238	0.0597247	0.0898123	0.107091
S37_CCCTTAGAGTATTCCG-S37	2	Mut/Mut-AngII	7.55012	0.166257	0.154329	0.0278788	0.114947	0.0212204	0.174579	-0.0138442
S37_CCCTTAGGTGCCGGTT-S37	1	Mut/Mut-AngII	13.307	0.058681	0.022946	0.0472515	-0.0542345	-0.00120728	0.0144807	0.102722
S37_CCGATCTTCCCTCTAG-S37	1	Mut/Mut-AngII	16.4287	0.153473	0.0873539	0.0957294	-0.0218431	0.0416363	0.127379	0.124922
S37_CCGCAAGCACCAATTG-S37	2	Mut/Mut-AngII	8.91233	0.11794	-0.0207824	0.0770509	0.107853	0.045389	0.0424669	0.0655743
S37_CCGTAGGCAATCTCTT-S37	0	Mut/Mut-AngII	16.2868	0.232696	0.00778934	0.123572	0.053708	0.161924	0.177364	0.144719
S37_CCGTGAGAGGCTTAAA-S37	2	Mut/Mut-AngII	9.59584	0.162272	-0.026232	0.0584301	0.00963585	-0.0241094	0.0259278	0.103402
S37_CCTAACCAGAGGGTGG-S37	0	Mut/Mut-AngII	16.4755	0.181257	0.0129762	0.108501	0.078239	0.103993	0.0599772	0.102039
S37_CCTAAGAGTCCTGTCT-S37	1	Mut/Mut-AngII	13.3061	0.125214	0.159703	0.232548	0.0850176	0.0309423	0.0667455	0.0838348
S37_CCTCATGCACATACTG-S37	2	Mut/Mut-AngII	0.453814	0.154165	0.0752575	0.0634451	0.15441	0.121152	0.12227	0.107458
S37_CCTCATGGTTGATGTC-S37	0	Mut/Mut-AngII	15.5497	0.232304	-0.00727819	0.24492	-0.0394181	0.00407183	0.0751102	0.105655
S37_CCTCTCCTCCTCTAAT-S37	0	Mut/Mut-AngII	16.4522	0.0796751	-0.00623006	0.112447	-0.127893	0.126247	0.0846343	0.0669221
S37_CCTGCATTCTCTGAGA-S37	2	Mut/Mut-AngII	7.55013	0.260865	0.109963	0.210172	0.00801654	0.192125	0.135406	0.119556
S37_CCTGTTGGTTATTCTC-S37	2	Mut/Mut-AngII	6.81569	0.263159	0.0873249	0.0383567	-0.0370707	0.269007	0.185028	0.0812806
S37_CCTTTGGAGGGAGAAT-S37	2	Mut/Mut-AngII	8.74951	0.151599	0.157828	-0.0260829	0.130304	-0.111789	0.0543739	0.122391
S37_CCTTTGGTCAGCTTCC-S37	1	Mut/Mut-AngII	15.9339	0.117284	-0.0225088	0.130804	-0.126889	0.199284	0.107368	0.0331691
S37_CCTTTGGTCTTCACAT-S37	1	Mut/Mut-AngII	15.9339	0.222112	0.186924	0.246465	0.0375025	0.137061	0.153807	0.0382403
S37_CGAAGTTCAGGTCAAG-S37	2	Mut/Mut-AngII	8.09397	0.156258	0.139883	0.115828	-0.0910051	0.19382	0.13303	0.0134983
S37_CGAATTGAGGTATCTC-S37	0	Mut/Mut-AngII	16.4522	0.205889	0.029587	0.0913629	-0.0661448	-0.00565594	0.0521025	0.0240585
S37_CGAATTGTCCTAAGTG-S37	2	Mut/Mut-AngII	5.8444	0.19724	0.0267978	0.0264225	0.00615057	0.0463229	0.137222	0.123348
S37_CGACAGCTCTGTTGGA-S37	1	Mut/Mut-AngII	12.4753	0.224639	0.156323	0.0801791	0.00478076	0.236064	0.116368	0.156804
S37_CGAGGAATCCGATGTA-S37	0	Mut/Mut-AngII	15.1494	0.153404	0.142138	0.198678	0.158404	0.0903375	0.0650584	0.0375023
S37_CGAGTGCTCTGTGCTC-S37	1	Mut/Mut-AngII	15.3811	0.147453	0.0380767	0.0761855	0.00070536	0.167612	0.0485136	0.0715934
S37_CGAGTTAAGATGACAT-S37	0	Mut/Mut-AngII	14.5243	0.186767	0.080348	-0.0303901	-0.00325079	-0.107344	0.0805145	0.0747544
S37_CGATGGCAGCCATGCC-S37	2	Mut/Mut-AngII	7.2069	0.278776	0.051675	0.00719846	-0.0416948	0.242902	0.113386	0.0780651
S37_CGCAGGTTCATAGGCT-S37	0	Mut/Mut-AngII	16.4522	0.13678	-0.0265571	0.120011	-0.0674128	0.114989	0.060922	0.0868734
S37_CGCATAAAGCTCCACG-S37	2	Mut/Mut-AngII	11.6268	0.239771	0.139827	0.0772804	0.0308656	0.227636	0.122962	0.0695795
S37_CGCCAGACAGAAACCG-S37	5	Mut/Mut-AngII	3.26983	0.434906	0.477572	-0.128173	0.358955	-0.0828365	0.211888	-0.037278
S37_CGCGTGAAGCGAACTG-S37	0	Mut/Mut-AngII	15.5758	0.155216	0.219068	0.184941	0.0727827	0.181239	0.0510061	0.100173
S37_CGCGTGAGTCCCTAAA-S37	2	Mut/Mut-AngII	7.34836	0.215496	0.102964	0.0516873	-0.00920414	0.262157	0.201984	0.134914
S37_CGGAACCAGGTAAACT-S37	1	Mut/Mut-AngII	13.5864	0.129597	0.125359	0.0745507	0.0370021	0.0633458	0.0861575	0.0520202
S37_CGGACACAGTCTACCA-S37	2	Mut/Mut-AngII	8.69966	0.219647	0.0438411	-0.0765768	0.167584	-0.0681981	0.0389454	0.0822494
S37_CGGACACTCAAAGAAC-S37	2	Mut/Mut-AngII	8.67585	0.0761257	0.200426	-0.017428	0.247548	-0.0499024	0.012717	-0.00251786
S37_CGGAGAATCTCAGGCG-S37	0	Mut/Mut-AngII	16.4522	0.254464	0.0419033	0.0287608	0.123505	0.186581	0.138129	0.00930964
S37_CGGGACTTCCCTTGTG-S37	0	Mut/Mut-AngII	16.4755	0.117072	0.0343493	0.149673	-0.0919422	0.374388	0.0803351	0.0524993
S37_CGGGTCATCCTCACGT-S37	1	Mut/Mut-AngII	12.903	0.102803	0.00565142	0.161934	-0.159038	0.177908	0.0373283	0.0434783
S37_CGGGTGTTCTATCGTT-S37	3	Mut/Mut-AngII	5.8444	0.122311	0.0465029	-0.0795298	0.132416	-0.167239	0.0217884	0.00472027
S37_CGTAAGTAGACTTCGT-S37	0	Mut/Mut-AngII	16.4522	0.198508	0.0257321	0.130376	-0.024309	0.314107	0.199559	0.0714482
S37_CGTAGTAAGTTTGTCG-S37	0	Mut/Mut-AngII	16.4522	0.165974	0.0313186	0.0865486	0.106197	0.136097	0.135426	0.0256456
S37_CGTCAAAAGGATTACA-S37	1	Mut/Mut-AngII	10.0375	0.130815	0.16295	0.166491	0.076395	0.271575	0.0982451	0.0931343
S37_CGTGCTTCAAACCACT-S37	1	Mut/Mut-AngII	15.9339	0.218046	0.0720107	0.049053	0.0719752	0.0864255	0.118521	0.0556858
S37_CGTGTCTCATGGAGAC-S37	2	Mut/Mut-AngII	7.96258	0.215013	0.102934	0.0786847	0.0840857	0.162249	0.145211	0.137446
S37_CTAACCCCAGAACGCA-S37	0	Mut/Mut-AngII	16.4755	0.18523	0.115559	0.16422	0.0184391	0.187564	0.0781482	0.123121
S37_CTAACCCTCACCTACC-S37	0	Mut/Mut-AngII	16.4755	0.165043	0.125124	0.225999	0.0201921	0.223697	0.0799953	0.18416
S37_CTAACTTAGGCTCCCA-S37	2	Mut/Mut-AngII	7.55013	0.138493	0.122007	-0.0495202	0.100606	0.00140502	0.120923	0.0903029
S37_CTACAGAGTAGCTTTG-S37	0	Mut/Mut-AngII	15.0673	0.342865	0.109664	0.0317588	0.04901	0.0240836	0.117636	0.0807913
S37_CTACTATAGTAGACAT-S37	0	Mut/Mut-AngII	16.4522	0.118219	0.0626222	0.128021	0.0137716	-0.0441535	0.0464039	0.120288
S37_CTACTATTCATAAGGA-S37	0	Mut/Mut-AngII	16.4756	0.139995	-0.00276106	0.247691	0.00512495	0.198487	0.0600238	0.126599
S37_CTACTATTCGCACGAC-S37	2	Mut/Mut-AngII	6.80555	0.306324	0.263016	0.0484998	0.135962	0.0546078	0.118072	0.0560956
S37_CTAGGTAAGGTCCCTG-S37	7	Mut/Mut-AngII	13.0983	0.150956	0.106271	-0.0226067	0.0322	0.0658576	0.107041	0.0604645
S37_CTATAGGCAGCTACCG-S37	3	Mut/Mut-AngII	9.93246	0.502115	0.228096	-0.0928447	0.210947	-0.00837483	0.151917	0.00117784
S37_CTCAAGAGTTGTATGC-S37	2	Mut/Mut-AngII	10.4411	0.162459	0.0467929	0.124656	-0.0609137	0.0182678	0.0795243	-0.00261148
S37_CTCAAGATCTGATTCT-S37	3	Mut/Mut-AngII	14.2959	0.209785	0.0991857	-0.0189436	-0.0450644	-0.0697081	0.0725015	0.100513
S37_CTCAGAACAAGTCATC-S37	2	Mut/Mut-AngII	10.922	0.187794	0.289043	-0.000972112	0.128144	-0.0690487	0.172435	-0.0399582
S37_CTCAGAACAGTGAGCA-S37	2	Mut/Mut-AngII	9.40335	0.195671	0.108176	0.117827	0.124193	0.0819102	0.0946552	0.0484356
S37_CTCAGTCAGTAATTGG-S37	3	Mut/Mut-AngII	5.84441	0.282628	0.00271252	0.0571109	0.00766239	0.080369	0.104661	0.0276442
S37_CTCATGCAGGGTCTTT-S37	2	Mut/Mut-AngII	10.1527	0.26894	0.18802	0.0122155	0.147118	0.181373	0.178748	0.0450541
S37_CTCATTAGTCGTCTCT-S37	1	Mut/Mut-AngII	11.9299	0.384061	0.154488	0.0415555	0.0761161	0.102679	0.196145	0.0935882
S37_CTCCATGTCACCTTGC-S37	2	Mut/Mut-AngII	8.71098	0.217498	0.0402892	0.0157492	0.152703	0.141162	0.134859	0.051588
S37_CTCCCAAAGTTATGGA-S37	1	Mut/Mut-AngII	14.5243	0.136019	0.151245	0.211466	0.110847	0.125909	0.123936	0.0745837
S37_CTCCCAAGTAACTAAG-S37	1	Mut/Mut-AngII	12.8281	0.239177	0.125977	0.0540556	0.153447	0.0389027	0.103776	0.0334943
S37_CTCCCTCGTCTGTCAA-S37	2	Mut/Mut-AngII	10.821	0.265045	0.180699	0.0780678	0.17215	0.0915015	0.184498	0.0681401
S37_CTCCTCCTCAAACGAA-S37	2	Mut/Mut-AngII	8.90055	0.242701	-0.0254609	0.013594	0.132632	0.062742	0.115227	0.0525331
S37_CTCTCAGGTTGACTGT-S37	0	Mut/Mut-AngII	13.3667	0.145381	0.0350905	0.0334385	0.10506	0.1266	0.0329989	0.0552675
S37_CTCTCAGTCTGTCCCA-S37	0	Mut/Mut-AngII	16.4522	0.140313	-0.0640923	0.0732197	-0.0666619	0.0120321	0.0320802	0.105132
S37_CTCTCGACATACGCAT-S37	0	Mut/Mut-AngII	16.4523	0.147477	0.0901265	0.154021	0.0190574	0.311303	0.0546764	0.0790425
S37_CTCTCGAGTATCAGGG-S37	0	Mut/Mut-AngII	16.4756	0.0456894	0.0618759	0.10139	0.107419	0.255757	0.0108382	0.142633
S37_CTCTCGAGTGTTAAAG-S37	0	Mut/Mut-AngII	16.4523	0.242372	0.176373	0.101231	0.127046	0.139417	0.135368	0.0901806
S37_CTGAGCGCATCTCCCA-S37	6	Mut/Mut-AngII	4.70123e-05	0.332011	0.0383569	0.177818	0.0965454	0.0443858	0.204352	0.0992934
S37_CTGCCATCAGGCACTC-S37	2	Mut/Mut-AngII	7.48285	0.142382	0.00433603	-0.0229284	0.0562503	0.133426	0.0413247	0.0561134
S37_CTGTGGGGTGATACCT-S37	3	Mut/Mut-AngII	5.84442	0.15226	-0.00389316	-0.11331	-0.0133216	-0.0420091	0.00915861	-0.0858498
S37_CTTAGGACATCACCAA-S37	2	Mut/Mut-AngII	8.75887	0.129145	0.0148448	0.0523121	0.097338	0.193494	0.088348	0.140597
S37_CTTAGGATCTGGTGGC-S37	0	Mut/Mut-AngII	16.7744	0.270784	0.112575	0.202194	0.0446094	0.0918774	0.150723	0.027586
S37_CTTCAATTCGCCACTT-S37	3	Mut/Mut-AngII	14.2959	0.0986371	0.0333557	0.131367	-0.0751729	0.230313	0.0402443	0.0956155
S37_CTTCAATTCTATCGGA-S37	2	Mut/Mut-AngII	6.96337	0.213208	0.120359	0.00901787	0.041952	0.142722	0.0632137	0.0879237
S37_CTTCTAATCCCAGGCA-S37	2	Mut/Mut-AngII	9.2344	0.203697	0.0228266	0.110686	0.00211152	0.0556239	0.13369	0.0679466
S37_CTTGATTAGCGAGTAC-S37	7	Mut/Mut-AngII	11.8636	0.136139	0.0735955	-0.0310888	0.174263	-0.212755	0.0332917	0.0156294
S37_CTTGATTTCCCTGGTT-S37	0	Mut/Mut-AngII	16.4523	0.085349	0.0368781	0.120815	-0.0636527	-0.0800933	0.0705799	0.145992
S37_CTTTCAAAGGAGTACC-S37	0	Mut/Mut-AngII	16.4287	0.139651	0.00339704	0.156411	0.135371	0.0570113	0.043495	0.0205235
S37_GAAACCTTCACCTCTG-S37	3	Mut/Mut-AngII	5.84442	0.14787	0.0447496	0.366321	-0.0806169	0.235393	0.0608706	0.0502999
S37_GAAATGACACACGGAA-S37	0	Mut/Mut-AngII	16.4756	0.216512	0.0675316	0.0899653	0.0754142	0.198738	0.0712744	0.0817795
S37_GAAATGATCTAGTGAC-S37	0	Mut/Mut-AngII	16.4523	0.119605	0.0476193	0.0779201	-0.0149182	0.204387	0.0380015	0.0138883
S37_GAACACTGTACACTCA-S37	0	Mut/Mut-AngII	16.4523	0.158254	-0.0658195	0.253551	-0.0865172	0.0860279	0.0732745	0.218952
S37_GAACGTTAGATTACCC-S37	6	Mut/Mut-AngII	0.105491	0.286649	0.0268927	0.172727	0.122925	0.179549	0.144245	0.0466594
S37_GAACTGTTCTTTGATC-S37	7	Mut/Mut-AngII	13.4079	0.0944596	0.0811181	0.0445023	0.0328193	0.0111798	-0.0561302	0.0352139
S37_GAAGAATAGGGTTGCA-S37	0	Mut/Mut-AngII	16.4756	0.218925	0.0965656	0.0621619	-0.113119	0.126134	0.0640219	0.129385
S37_GAAGCCCAGAGACAAG-S37	0	Mut/Mut-AngII	13.0016	0.143707	-0.067345	0.068937	-0.000124578	0.0978998	0.0417386	0.0275387
S37_GAATCGTAGACCTTTG-S37	0	Mut/Mut-AngII	16.4523	0.200761	0.0760635	0.0730379	0.0865939	0.213454	0.0451846	0.167301
S37_GAATCGTCAGATAAAC-S37	0	Mut/Mut-AngII	14.6097	0.239605	0.0486373	-0.0161306	-0.0039579	-0.120971	0.0455097	0.0423079
S37_GAATCGTTCAGCTTGA-S37	0	Mut/Mut-AngII	16.4523	0.269194	0.0762357	0.0584621	0.0145728	0.0750253	0.0884144	0.131897
S37_GAATCGTTCTGCTAGA-S37	5	Mut/Mut-AngII	4.02335	0.254525	0.340024	-0.0702573	0.312085	-0.0863114	0.064308	0.0815572
S37_GACAGCCAGGCATGCA-S37	2	Mut/Mut-AngII	5.39071	0.2442	0.174892	0.125401	0.180742	0.0760063	0.275716	0.0330151
S37_GACATCAAGTTGTACC-S37	0	Mut/Mut-AngII	12.0647	0.223689	0.133671	0.153752	0.0645986	0.188371	0.128204	0.0752112
S37_GACCAATTCGGTGAAG-S37	2	Mut/Mut-AngII	5.63637	0.25375	0.214996	0.0420834	0.235701	0.0311921	0.111305	0.140498
S37_GACCAATTCGTGTCAA-S37	2	Mut/Mut-AngII	8.99665	0.201827	0.0608781	0.0406905	0.0321673	-0.0333041	0.102462	0.0504921
S37_GACCCAGAGGCCTGAA-S37	0	Mut/Mut-AngII	15.4392	0.194058	0.154322	0.0494655	-0.0696	-0.0970775	0.045034	0.0746388
[truncated: 904 more rows]

[truncated: 4 more sheets: Source Data 10, Source Data 11, Source Data 12, Source Data 13]
